# Supplementary material for: Facultative predation expands the ecological repertoire of Streptomyces
Source: mBio. 2026 Apr 20;17(5):e00563-26. doi: 10.1128/mbio.00563-26 (PMC13170338; doi:10.1128/mbio.00563-26)
Supplement: Data S1 — Proteomics data. [file mbio.00563-26-s0001.xlsx]

## Sheet: Proteomics-media without yeast
Checked	Accession	Description	Coverage [%]	# Peptides	# PSMs	# Unique Peptides	# AAs	MW [kDa]	Score Mascot: A2 Mascot	Modifications	Our annotation
TRUE	WP_206669418.1	GMC family oxidoreductase [Streptomyces lavendulae]	72	55	258	55	547	58.9	9326	Carbamidomethyl [C94; C320; C483; C490]; Oxidation [M76; M79; M96; M142; M160; M181; M238; M363]	choD
	Checked	Confidence	Annotated Sequence	Modifications	# Protein Groups	# Proteins	# PSMs	Master Protein Accessions	Positions in Master Proteins	Modifications in Master Proteins	# Missed Cleavages	Theo. MH+ [Da]	Ions Score (by Search Engine): A2 Mascot
	TRUE	High	[R].RSYFQEVLPQVDADEMYGTYFPR.[A]		1	1	2	WP_206669418.1	WP_206669418.1 [166-188]		1	2811.31	77
	TRUE	High	[R].RSYFQEVLPQVDADEMYGTYFPR.[A]	1xOxidation [M16]	1	1	11	WP_206669418.1	WP_206669418.1 [166-188]	WP_206669418.1 1xOxidation [M181]	1	2827.3	85
	TRUE	High	[R].QQAENAGLK.[T]		1	1	6	WP_206669418.1	WP_206669418.1 [217-225]		0	958.495	75
	TRUE	High	[R].QQAENAGLKTTFVPNVYDWDYMR.[G]	1xOxidation [M22]	1	1	1	WP_206669418.1	WP_206669418.1 [217-239]	WP_206669418.1 1xOxidation [M238]	1	2762.29	25
	TRUE	High	[R].QQNDGTYLLTVEQK.[D]		1	1	3	WP_206669418.1	WP_206669418.1 [293-306]		0	1636.82	96
	TRUE	High	[R].QQNDGTYLLTVEQKDPDGK.[L]		1	1	4	WP_206669418.1	WP_206669418.1 [293-311]		1	2149.04	93
	TRUE	High	[R].QQNDGTYLLTVEQKDPDGKLLGTK.[E]		1	1	2	WP_206669418.1	WP_206669418.1 [293-316]		2	2661.37	57
	TRUE	High	[R].SSWFKTR.[T]		1	1	1	WP_206669418.1	WP_206669418.1 [103-109]		1	911.473	40
	TRUE	High	[K].SALAAEVIYGNNHGK.[V]		1	1	5	WP_206669418.1	WP_206669418.1 [249-263]		0	1543.79	72
	TRUE	High	[K].SALAAEVIYGNNHGKVSLDK.[S]		1	1	2	WP_206669418.1	WP_206669418.1 [249-268]		1	2086.09	34
	TRUE	High	[K].SLFDRVNKANTTIYR.[Y]		1	1	2	WP_206669418.1	WP_206669418.1 [453-467]		2	1797.96	28
	TRUE	High	[K].VTIETLHQVK.[T]		1	1	5	WP_206669418.1	WP_206669418.1 [280-289]		0	1167.67	52
	TRUE	High	[K].VSLDKSYLAAALGTGK.[V]		1	1	2	WP_206669418.1	WP_206669418.1 [264-279]		1	1593.88	84
	TRUE	High	[K].VTIETLHQVKTIR.[Q]		1	1	2	WP_206669418.1	WP_206669418.1 [280-292]		1	1537.91	42
	TRUE	High	[R].VIKEDIAGS.[-]		1	1	3	WP_206669418.1	WP_206669418.1 [539-547]		1	931.509	25
	TRUE	High	[R].VNFDQMSVYVGR.[G]		1	1	7	WP_206669418.1	WP_206669418.1 [137-148]		0	1414.68	108
	TRUE	High	[R].VNFDQMSVYVGR.[G]	1xOxidation [M6]	1	1	16	WP_206669418.1	WP_206669418.1 [137-148]	WP_206669418.1 1xOxidation [M142]	0	1430.67	82
	TRUE	High	[R].VNKANTTIYR.[Y]		1	1	2	WP_206669418.1	WP_206669418.1 [458-467]		1	1179.65	58
	TRUE	High	[R].VNNIDKDWFEQTEWYTFAR.[V]		1	1	3	WP_206669418.1	WP_206669418.1 [195-213]		1	2462.14	75
	TRUE	High	[R].YDLFGKQIK.[A]		1	1	2	WP_206669418.1	WP_206669418.1 [468-476]		1	1111.61	40
	TRUE	High	[R].WTRDQNAPAVAAAK.[S]		1	1	2	WP_206669418.1	WP_206669418.1 [439-452]		1	1498.78	58
	TRUE	High	[K].TIRQQNDGTYLLTVEQK.[D]		1	1	1	WP_206669418.1	WP_206669418.1 [290-306]		1	2007.05	62
	TRUE	High	[K].TIRQQNDGTYLLTVEQKDPDGK.[L]		1	1	2	WP_206669418.1	WP_206669418.1 [290-311]		2	2519.27	71
	TRUE	High	[R].SYFQEVLPQVDADEMYGTYFPR.[A]		1	1	7	WP_206669418.1	WP_206669418.1 [167-188]		0	2655.21	97
	TRUE	High	[R].SYFQEVLPQVDADEMYGTYFPR.[A]	1xOxidation [M15]	1	1	21	WP_206669418.1	WP_206669418.1 [167-188]	WP_206669418.1 1xOxidation [M181]	0	2671.2	77
	TRUE	High	[K].SYLAAALGTGK.[V]		1	1	6	WP_206669418.1	WP_206669418.1 [269-279]		0	1051.58	59
	TRUE	High	[R].TEAPLGSFLWLDLANR.[D]		1	1	6	WP_206669418.1	WP_206669418.1 [110-125]		0	1802.94	120
	TRUE	High	[K].TRTEAPLGSFLWLDLANR.[D]		1	1	4	WP_206669418.1	WP_206669418.1 [108-125]		1	2060.09	55
	TRUE	High	[R].VARQQAENAGLK.[T]		1	1	2	WP_206669418.1	WP_206669418.1 [214-225]		1	1284.7	49
	TRUE	High	[K].TTFVPNVYDWDYMRGEADGTNPK.[S]	1xOxidation [M13]	1	1	6	WP_206669418.1	WP_206669418.1 [226-248]	WP_206669418.1 1xOxidation [M238]	1	2692.2	45
	TRUE	High	[K].TTFVPNVYDWDYMR.[G]		1	1	5	WP_206669418.1	WP_206669418.1 [226-239]		0	1806.82	72
	TRUE	High	[K].TTFVPNVYDWDYMR.[G]	1xOxidation [M13]	1	1	12	WP_206669418.1	WP_206669418.1 [226-239]	WP_206669418.1 1xOxidation [M238]	0	1822.81	64
	TRUE	High	[K].TTFVPNVYDWDYMRGEADGTNPK.[S]		1	1	4	WP_206669418.1	WP_206669418.1 [226-248]		1	2676.2	48
	TRUE	High	[R].DIDPYAGVLDR.[V]		1	1	14	WP_206669418.1	WP_206669418.1 [126-136]		0	1233.61	59
	TRUE	High	[R].DIDPYAGVLDRVNFDQMSVYVGR.[G]	1xOxidation [M17]	1	1	3	WP_206669418.1	WP_206669418.1 [126-148]	WP_206669418.1 1xOxidation [M142]	1	2645.27	31
	TRUE	High	[K].DRADLRWTR.[D]		1	1	1	WP_206669418.1	WP_206669418.1 [433-441]		2	1188.62	18
	TRUE	High	[K].DPDGKLLGTK.[E]		1	1	1	WP_206669418.1	WP_206669418.1 [307-316]		1	1043.57	44
	TRUE	High	[R].DQNAPAVAAAK.[S]		1	1	8	WP_206669418.1	WP_206669418.1 [442-452]		0	1055.55	63
	TRUE	High	[R].DQNAPAVAAAKSLFDR.[V]		1	1	1	WP_206669418.1	WP_206669418.1 [442-457]		1	1673.86	53
	TRUE	High	[R].ETGTLPGLSSEIGGGWGPNGNIMTAR.[A]		1	1	2	WP_206669418.1	WP_206669418.1 [341-366]		0	2572.25	117
	TRUE	High	[R].ETGTLPGLSSEIGGGWGPNGNIMTAR.[A]	1xOxidation [M23]	1	1	4	WP_206669418.1	WP_206669418.1 [341-366]	WP_206669418.1 1xOxidation [M363]	0	2588.24	94
	TRUE	High	[K].AFADDFCYHPLGGCVLGK.[A]	2xCarbamidomethyl [C7; C14]	1	1	10	WP_206669418.1	WP_206669418.1 [477-494]	WP_206669418.1 2xCarbamidomethyl [C483; C490]	0	2026.91	66
	TRUE	High	[K].AFADDFCYHPLGGCVLGKATDNYGR.[V]	2xCarbamidomethyl [C7; C14]	1	1	1	WP_206669418.1	WP_206669418.1 [477-501]	WP_206669418.1 2xCarbamidomethyl [C483; C490]	1	2804.26	17
	TRUE	High	[R].ADLRWTRDQNAPAVAAAK.[S]		1	1	1	WP_206669418.1	WP_206669418.1 [435-452]		2	1954.03	22
	TRUE	High	[K].ATDNYGR.[V]		1	1	2	WP_206669418.1	WP_206669418.1 [495-501]		0	796.358	48
	TRUE	High	[R].ARETGTLPGLSSEIGGGWGPNGNIMTAR.[A]		1	1	1	WP_206669418.1	WP_206669418.1 [339-366]		1	2799.38	76
	TRUE	High	[R].ARETGTLPGLSSEIGGGWGPNGNIMTAR.[A]	1xOxidation [M25]	1	1	4	WP_206669418.1	WP_206669418.1 [339-366]	WP_206669418.1 1xOxidation [M363]	1	2815.38	78
	TRUE	High	[K].ANTTIYRYDLFGKQIK.[A]		1	1	1	WP_206669418.1	WP_206669418.1 [461-476]		2	1931.04	22
	TRUE	High	[K].ANTTIYR.[Y]		1	1	4	WP_206669418.1	WP_206669418.1 [461-467]		0	838.442	53
	TRUE	High	[K].ANTTIYRYDLFGK.[Q]		1	1	2	WP_206669418.1	WP_206669418.1 [461-473]		1	1561.8	52
	TRUE	High	[R].ANHVWNPTGSK.[Q]		1	1	4	WP_206669418.1	WP_206669418.1 [367-377]		0	1210.6	59
	TRUE	High	[K].LLGTKEISCR.[H]	1xCarbamidomethyl [C9]	1	1	1	WP_206669418.1	WP_206669418.1 [312-321]	WP_206669418.1 1xCarbamidomethyl [C320]	1	1176.64	28
	TRUE	High	[R].LGEAGVSTLMLEMGQLWNQPGPDGNVFCGMLKPDK.[R]	1xCarbamidomethyl [C28]; 3xOxidation [M10; M13; M30]	1	1	2	WP_206669418.1	WP_206669418.1 [67-101]	WP_206669418.1 1xCarbamidomethyl [C94]; 3xOxidation [M76; M79; M96]	0	3837.8	52
	TRUE	High	[R].LGEAGVSTLMLEMGQLWNQPGPDGNVFCGMLKPDKR.[S]	1xCarbamidomethyl [C28]; 2xOxidation [M13; M30]	1	1	1	WP_206669418.1	WP_206669418.1 [67-102]	WP_206669418.1 1xCarbamidomethyl [C94]; 2xOxidation [M79; M96]	1	3977.9	29
	TRUE	High	[R].LGEAGVSTLMLEMGQLWNQPGPDGNVFCGMLKPDKR.[S]	1xCarbamidomethyl [C28]; 3xOxidation [M10; M13; M30]	1	1	3	WP_206669418.1	WP_206669418.1 [67-102]	WP_206669418.1 1xCarbamidomethyl [C94]; 3xOxidation [M76; M79; M96]	1	3993.9	38
	TRUE	High	[R].GEADGTNPK.[S]		1	1	2	WP_206669418.1	WP_206669418.1 [240-248]		0	888.406	44
	TRUE	High	[R].GEADGTNPKSALAAEVIYGNNHGK.[V]		1	1	2	WP_206669418.1	WP_206669418.1 [240-263]		1	2413.17	45
	TRUE	High	[R].GVGGGSLVNGGMAVTPR.[R]		1	1	2	WP_206669418.1	WP_206669418.1 [149-165]		0	1528.79	112
	TRUE	High	[R].GVGGGSLVNGGMAVTPR.[R]	1xOxidation [M12]	1	1	5	WP_206669418.1	WP_206669418.1 [149-165]	WP_206669418.1 1xOxidation [M160]	0	1544.78	71
	TRUE	High	[R].GVGGGSLVNGGMAVTPRR.[S]	1xOxidation [M12]	1	1	1	WP_206669418.1	WP_206669418.1 [149-166]	WP_206669418.1 1xOxidation [M160]	1	1700.89	16
	TRUE	High	[R].GTFVYDAAK.[D]		1	1	4	WP_206669418.1	WP_206669418.1 [424-432]		0	971.483	41
	TRUE	High	[R].GTFVYDAAKDR.[A]		1	1	4	WP_206669418.1	WP_206669418.1 [424-434]		1	1242.61	62
	TRUE	High	[R].GTFVYDAAKDRADLR.[W]		1	1	1	WP_206669418.1	WP_206669418.1 [424-438]		2	1697.86	15
	TRUE	High	[R].HLFLGAGSLGSTELLLR.[A]		1	1	7	WP_206669418.1	WP_206669418.1 [322-338]		0	1784.01	98
TRUE	WP_148025853.1	adenosine deaminase [Streptomyces lavendulae]	71	40	206	40	535	57.9	7220	Carbamidomethyl [C254; C263; C491]; Oxidation [M146; M196; M290]
	Checked	Confidence	Annotated Sequence	Modifications	# Protein Groups	# Proteins	# PSMs	Master Protein Accessions	Positions in Master Proteins	Modifications in Master Proteins		Theo. MH+ [Da]	Ions Score (by Search Engine): A2 Mascot
	TRUE	High	[R].RLLDGSAR.[A]		1	1	2	WP_148025853.1	WP_148025853.1 [507-514]			887.506	56
	TRUE	High	[R].QEAAFAAFER.[A]		1	1	6	WP_148025853.1	WP_148025853.1 [521-530]			1139.55	62
	TRUE	High	[K].QLADQVGWDADLTALHR.[K]		1	1	7	WP_148025853.1	WP_148025853.1 [206-222]			1908.96	90
	TRUE	High	[K].QLADQVGWDADLTALHRK.[L]		1	1	1	WP_148025853.1	WP_148025853.1 [206-223]			2037.05	44
	TRUE	High	[R].QIAVEVPFSSNAQILGVK.[G]		1	1	16	WP_148025853.1	WP_148025853.1 [392-409]			1900.05	81
	TRUE	High	[R].RYGVPVVLATDDPGVSR.[I]		1	1	2	WP_148025853.1	WP_148025853.1 [420-436]			1800.96	59
	TRUE	High	[R].SVEDRPAALR.[A]		1	1	3	WP_148025853.1	WP_148025853.1 [64-73]			1113.6	34
	TRUE	High	[K].LVADARK.[E]		1	1	1	WP_148025853.1	WP_148025853.1 [233-239]			772.468	31
	TRUE	High	[R].QATAAEAR.[T]		1	1	1	WP_148025853.1	WP_148025853.1 [50-57]			817.416	48
	TRUE	High	[R].QATAAEARTDAYLR.[S]		1	1	1	WP_148025853.1	WP_148025853.1 [50-63]			1536.78	19
	TRUE	High	[R].YGVPVVLATDDPGVSR.[I]		1	1	17	WP_148025853.1	WP_148025853.1 [421-436]			1644.86	66
	TRUE	High	[R].WISQASR.[G]		1	1	2	WP_148025853.1	WP_148025853.1 [269-275]			847.442	25
	TRUE	High	[R].TDRAFHDAIVR.[A]		1	1	1	WP_148025853.1	WP_148025853.1 [132-142]			1300.68	21
	TRUE	High	[R].VGHGVDLVHEDDWR.[R]		1	1	7	WP_148025853.1	WP_148025853.1 [369-382]			1633.77	78
	TRUE	High	[R].VGHGVDLVHEDDWRR.[T]		1	1	10	WP_148025853.1	WP_148025853.1 [369-383]			1789.87	93
	TRUE	High	[R].VFTQLDLGMR.[L]	1xOxidation [M9]	1	1	8	WP_148025853.1	WP_148025853.1 [282-291]	WP_148025853.1 1xOxidation [M290]		1195.61	64
	TRUE	High	[R].AWSMQDFPPGENGHDHFFDTFGK.[F]		1	1	3	WP_148025853.1	WP_148025853.1 [143-165]			2667.14	26
	TRUE	High	[R].AWSMQDFPPGENGHDHFFDTFGK.[F]	1xOxidation [M4]	1	1	5	WP_148025853.1	WP_148025853.1 [143-165]	WP_148025853.1 1xOxidation [M146]		2683.13	35
	TRUE	High	[K].EADDGDAEFR.[A]		1	1	3	WP_148025853.1	WP_148025853.1 [240-249]			1124.45	62
	TRUE	High	[R].AERPGQPVR.[G]		1	1	2	WP_148025853.1	WP_148025853.1 [493-501]			1009.55	34
	TRUE	High	[R].AFHDAIVR.[A]		1	1	1	WP_148025853.1	WP_148025853.1 [135-142]			928.5	50
	TRUE	High	[K].AHVTLHAGELWPGLVKPEALK.[F]		1	1	7	WP_148025853.1	WP_148025853.1 [334-354]			2266.27	54
	TRUE	High	[R].ASLQYAFLPGASLWQGNPTAQGYHPVAACR.[A]	1xCarbamidomethyl [C29]	1	1	6	WP_148025853.1	WP_148025853.1 [463-492]	WP_148025853.1 1xCarbamidomethyl [C491]		3231.58	109
	TRUE	High	[K].ARPACGLTVR.[W]	1xCarbamidomethyl [C5]	1	1	3	WP_148025853.1	WP_148025853.1 [259-268]	WP_148025853.1 1xCarbamidomethyl [C263]		1100.6	62
	TRUE	High	[R].ATEHCGTAK.[A]	1xCarbamidomethyl [C5]	1	1	1	WP_148025853.1	WP_148025853.1 [250-258]	WP_148025853.1 1xCarbamidomethyl [C254]		974.436	21
	TRUE	High	[R].LAEADSR.[F]		1	1	1	WP_148025853.1	WP_148025853.1 [292-298]			761.379	52
	TRUE	High	[K].LDKLVADAR.[K]		1	1	1	WP_148025853.1	WP_148025853.1 [230-238]			1000.58	50
	TRUE	High	[K].LDKLVADARK.[E]		1	1	2	WP_148025853.1	WP_148025853.1 [230-239]			1128.67	30
	TRUE	High	[K].LAAGGKLDK.[L]		1	1	1	WP_148025853.1	WP_148025853.1 [224-232]			872.52	48
	TRUE	High	[R].KEADDGDAEFR.[A]		1	1	5	WP_148025853.1	WP_148025853.1 [239-249]			1252.54	63
	TRUE	High	[K].LAAGGKLDKLVADAR.[K]		1	1	1	WP_148025853.1	WP_148025853.1 [224-238]			1497.87	32
	TRUE	High	[R].KLAAGGKLDK.[L]		1	1	1	WP_148025853.1	WP_148025853.1 [223-232]			1000.61	64
	TRUE	High	[R].IDISHEYQYAAATYGLGYPELK.[D]		1	1	15	WP_148025853.1	WP_148025853.1 [437-458]			2502.22	95
	TRUE	High	[R].LLDGSAR.[A]		1	1	1	WP_148025853.1	WP_148025853.1 [508-514]			731.405	28
	TRUE	High	[K].LLAQVADTVVANNQSYLETMVTPASDGAK.[Q]		1	1	1	WP_148025853.1	WP_148025853.1 [177-205]			3006.51	117
	TRUE	High	[K].LLAQVADTVVANNQSYLETMVTPASDGAK.[Q]	1xOxidation [M20]	1	1	27	WP_148025853.1	WP_148025853.1 [177-205]	WP_148025853.1 1xOxidation [M196]		3022.5	106
	TRUE	High	[R].IDISHEYQYAAATYGLGYPELKDLAR.[A]		1	1	1	WP_148025853.1	WP_148025853.1 [437-462]			2957.47	52
	TRUE	High	[K].GAEHPFTTYR.[R]		1	1	7	WP_148025853.1	WP_148025853.1 [410-419]			1178.56	39
	TRUE	High	[K].GAEHPFTTYRR.[Y]		1	1	1	WP_148025853.1	WP_148025853.1 [410-420]			1334.66	21
	TRUE	High	[K].FGEVTWR.[H]		1	1	3	WP_148025853.1	WP_148025853.1 [166-172]			894.447	39
	TRUE	High	[K].FHIAEAVDVAHTQR.[V]		1	1	7	WP_148025853.1	WP_148025853.1 [355-368]			1593.81	73
	TRUE	High	[R].FVAVNLVQPEDWDSSLANYR.[L]		1	1	15	WP_148025853.1	WP_148025853.1 [299-318]			2323.14	89
TRUE	WP_148025528.1	phospholipase [Streptomyces lavendulae]	76	31	93	31	537	57.2	4198	Carbamidomethyl [C83; C89; C255; C274; C326; C372; C446]; Oxidation [M102; M158; M187; M275; M278]
	Checked	Confidence	Annotated Sequence	Modifications	# Protein Groups	# Proteins	# PSMs	Master Protein Accessions	Positions in Master Proteins	Modifications in Master Proteins		Theo. MH+ [Da]	Ions Score (by Search Engine): A2 Mascot
	TRUE	High	[K].SSVASGHR.[L]		1	1	1	WP_148025528.1	WP_148025528.1 [136-143]			800.401	54
	TRUE	High	[R].SLISSATR.[H]		1	1	2	WP_148025528.1	WP_148025528.1 [352-359]			834.468	33
	TRUE	High	[R].IVVSDPANR.[G]		1	1	2	WP_148025528.1	WP_148025528.1 [398-406]			970.532	46
	TRUE	High	[R].LWGWTCR.[N]	1xCarbamidomethyl [C6]	1	1	4	WP_148025528.1	WP_148025528.1 [250-256]	WP_148025528.1 1xCarbamidomethyl [C255]		978.461	33
	TRUE	High	[K].LVSVDGSAFYIGSK.[N]		1	1	8	WP_148025528.1	WP_148025528.1 [474-487]			1442.75	78
	TRUE	High	[R].ITGDETSAR.[A]		1	1	2	WP_148025528.1	WP_148025528.1 [434-442]			949.459	54
	TRUE	High	[K].MTENISR.[A]		1	1	1	WP_148025528.1	WP_148025528.1 [102-108]			850.409	34
	TRUE	High	[K].MTENISR.[A]	1xOxidation [M1]	1	1	1	WP_148025528.1	WP_148025528.1 [102-108]	WP_148025528.1 1xOxidation [M102]		866.404	61
	TRUE	High	[R].VLVGAAPVYHMTVLPSK.[Y]	1xOxidation [M11]	1	1	5	WP_148025528.1	WP_148025528.1 [148-164]	WP_148025528.1 1xOxidation [M158]		1797.99	69
	TRUE	High	[R].VLVGAAPVYHMTVLPSK.[Y]		1	1	3	WP_148025528.1	WP_148025528.1 [148-164]			1782	84
	TRUE	High	[K].YRDDLRDK.[L]		1	1	1	WP_148025528.1	WP_148025528.1 [165-172]			1080.54	14
	TRUE	High	[R].WADGHPYAQHHK.[L]		1	1	5	WP_148025528.1	WP_148025528.1 [462-473]			1446.67	42
	TRUE	High	[R].VYDALAAK.[L]		1	1	2	WP_148025528.1	WP_148025528.1 [382-389]			850.467	48
	TRUE	High	[R].TAGNRLDAGADDPAGWLLQTPGCWGDAGCR.[D]	2xCarbamidomethyl [C23; C29]	1	1	1	WP_148025528.1	WP_148025528.1 [61-90]	WP_148025528.1 2xCarbamidomethyl [C83; C89]		3158.42	75
	TRUE	High	[K].TAFSWNHSK.[L]		1	1	2	WP_148025528.1	WP_148025528.1 [192-200]			1077.51	47
	TRUE	High	[R].TVDISSLAPFPDGAFQDAIVAGLK.[S]		1	1	2	WP_148025528.1	WP_148025528.1 [112-135]			2432.27	68
	TRUE	High	[R].DKLGPAADAITLNVASMTTSK.[T]		1	1	1	WP_148025528.1	WP_148025528.1 [171-191]			2104.1	63
	TRUE	High	[R].DKLGPAADAITLNVASMTTSK.[T]	1xOxidation [M17]	1	1	3	WP_148025528.1	WP_148025528.1 [171-191]	WP_148025528.1 1xOxidation [M187]		2120.09	121
	TRUE	High	[R].CVVGLHDNTNGDRDYDTVNPEESALR.[S]	1xCarbamidomethyl [C1]	1	1	2	WP_148025528.1	WP_148025528.1 [326-351]	WP_148025528.1 1xCarbamidomethyl [C326]		2946.33	30
	TRUE	High	[R].EVSPGLEGDVWER.[T]		1	1	1	WP_148025528.1	WP_148025528.1 [48-60]			1472.7	68
	TRUE	High	[K].ETATVDYER.[G]		1	1	3	WP_148025528.1	WP_148025528.1 [524-532]			1083.5	66
	TRUE	High	[R].AVPATGDVPVIAVGGLGVGIEDSDPASSWRPALPDTSDTR.[C]		1	1	1	WP_148025528.1	WP_148025528.1 [286-325]			3945.98	33
	TRUE	High	[R].DYDTVNPEESALR.[S]		1	1	2	WP_148025528.1	WP_148025528.1 [339-351]			1508.69	62
	TRUE	High	[R].AALCSNLQLATFR.[S]	1xCarbamidomethyl [C4]	1	1	2	WP_148025528.1	WP_148025528.1 [443-455]	WP_148025528.1 1xCarbamidomethyl [C446]		1464.76	99
	TRUE	High	[K].ANVANVWYASSGGSDCMATMERDTNPR.[A]	1xCarbamidomethyl [C16]; 2xOxidation [M17; M20]	1	1	1	WP_148025528.1	WP_148025528.1 [259-285]	WP_148025528.1 1xCarbamidomethyl [C274]; 2xOxidation [M275; M278]		2992.26	18
	TRUE	High	[K].ANVANVWYASSGGSDCMATMER.[D]	1xCarbamidomethyl [C16]; 2xOxidation [M17; M20]	1	1	3	WP_148025528.1	WP_148025528.1 [259-280]	WP_148025528.1 1xCarbamidomethyl [C274]; 2xOxidation [M275; M278]		2408.99	71
	TRUE	High	[K].ANVANVWYASSGGSDCMATMER.[D]	1xCarbamidomethyl [C16]; 1xOxidation [M17]	1	1	3	WP_148025528.1	WP_148025528.1 [259-280]	WP_148025528.1 1xCarbamidomethyl [C274]; 1xOxidation [M275]		2393	118
	TRUE	High	[K].ANVANVWYASSGGSDCMATMER.[D]	1xCarbamidomethyl [C16]	1	1	2	WP_148025528.1	WP_148025528.1 [259-280]	WP_148025528.1 1xCarbamidomethyl [C274]		2377	123
	TRUE	High	[R].LDAGADDPAGWLLQTPGCWGDAGCR.[D]	2xCarbamidomethyl [C18; C24]	1	1	2	WP_148025528.1	WP_148025528.1 [66-90]	WP_148025528.1 2xCarbamidomethyl [C83; C89]		2659.17	146
	TRUE	High	[R].LLAKMTENISR.[A]	1xOxidation [M5]	1	1	1	WP_148025528.1	WP_148025528.1 [98-108]	WP_148025528.1 1xOxidation [M102]		1291.7	26
	TRUE	High	[K].LLVVDGESAVTGGINDWK.[G]		1	1	3	WP_148025528.1	WP_148025528.1 [201-218]			1872.97	105
	TRUE	High	[K].LGPAADAITLNVASMTTSK.[T]	1xOxidation [M15]	1	1	3	WP_148025528.1	WP_148025528.1 [173-191]	WP_148025528.1 1xOxidation [M187]		1876.97	67
	TRUE	High	[K].LGPAADAITLNVASMTTSK.[T]		1	1	2	WP_148025528.1	WP_148025528.1 [173-191]			1860.97	84
	TRUE	High	[R].GAVGSGGYSQITSLSEVSDALR.[D]		1	1	6	WP_148025528.1	WP_148025528.1 [407-428]			2154.07	160
	TRUE	High	[R].GAVGSGGYSQITSLSEVSDALRDR.[L]		1	1	2	WP_148025528.1	WP_148025528.1 [407-430]			2425.2	46
	TRUE	High	[K].GDYLDTGHPVTDVDLALTGPAAGTAGR.[Y]		1	1	3	WP_148025528.1	WP_148025528.1 [219-245]			2640.29	82
	TRUE	High	[R].HIEISQQDLNATCPPLPR.[Y]	1xCarbamidomethyl [C13]	1	1	5	WP_148025528.1	WP_148025528.1 [360-377]	WP_148025528.1 1xCarbamidomethyl [C372]		2089.05	112
TRUE	WP_111582322.1	MULTISPECIES: dihydrolipoyl dehydrogenase [Streptomyces]	62	35	86	35	462	48.9	3432	Oxidation [M283; M294; M407]; Carbamidomethyl [C46; C347]
	Checked	Confidence	Annotated Sequence	Modifications	# Protein Groups	# Proteins	# PSMs	Master Protein Accessions	Positions in Master Proteins	Modifications in Master Proteins		Theo. MH+ [Da]	Ions Score (by Search Engine): A2 Mascot
	TRUE	High	[K].SKILNTSGEIK.[L]		1	1	2	WP_111582322.1	WP_111582322.1 [383-393]			1189.68	27
	TRUE	High	[K].SLPGLEIDGNR.[I]		1	1	3	WP_111582322.1	WP_111582322.1 [148-158]			1170.61	52
	TRUE	High	[K].SFGSDVTVIEGLK.[H]		1	1	2	WP_111582322.1	WP_111582322.1 [193-205]			1351.71	61
	TRUE	High	[R].LSSPTSVDVNGQR.[V]		1	1	2	WP_111582322.1	WP_111582322.1 [120-132]			1359.69	100
	TRUE	High	[R].VTYCHPEVASVGITEAK.[A]	1xCarbamidomethyl [C4]	1	1	2	WP_111582322.1	WP_111582322.1 [344-360]	WP_111582322.1 1xCarbamidomethyl [C347]		1860.92	85
	TRUE	High	[K].VTYIEGEGR.[L]		1	1	1	WP_111582322.1	WP_111582322.1 [111-119]			1023.51	40
	TRUE	High	[K].YKDGVIAGLYK.[G]		1	1	2	WP_111582322.1	WP_111582322.1 [90-100]			1226.68	58
	TRUE	High	[K].YNLAGNGK.[S]		1	1	1	WP_111582322.1	WP_111582322.1 [375-382]			836.426	41
	TRUE	High	[K].VGGTCLHR.[G]	1xCarbamidomethyl [C5]	1	1	1	WP_111582322.1	WP_111582322.1 [42-49]	WP_111582322.1 1xCarbamidomethyl [C46]		899.452	66
	TRUE	High	[K].TVPIDYDGVPR.[V]		1	1	5	WP_111582322.1	WP_111582322.1 [333-343]			1231.63	46
	TRUE	High	[K].DGVIAGLYK.[G]		1	1	2	WP_111582322.1	WP_111582322.1 [92-100]			935.52	46
	TRUE	High	[K].DKVGGTCLHR.[G]	1xCarbamidomethyl [C7]	1	1	2	WP_111582322.1	WP_111582322.1 [40-49]	WP_111582322.1 1xCarbamidomethyl [C46]		1142.57	50
	TRUE	High	[K].DGAVVGVHMVGDR.[M]		1	1	3	WP_111582322.1	WP_111582322.1 [399-411]			1311.65	72
	TRUE	High	[K].DGAVVGVHMVGDR.[M]	1xOxidation [M9]	1	1	4	WP_111582322.1	WP_111582322.1 [399-411]	WP_111582322.1 1xOxidation [M407]		1327.64	56
	TRUE	High	[R].ESEQFGVK.[A]		1	1	2	WP_111582322.1	WP_111582322.1 [69-76]			923.447	45
	TRUE	High	[K].EIYGADK.[V]		1	1	1	WP_111582322.1	WP_111582322.1 [363-369]			795.388	28
	TRUE	High	[K].EIYGADKVVALK.[Y]		1	1	2	WP_111582322.1	WP_111582322.1 [363-374]			1305.74	61
	TRUE	High	[K].EIYGADKVVALKYNLAGNGK.[S]		1	1	1	WP_111582322.1	WP_111582322.1 [363-382]			2123.15	26
	TRUE	High	[K].AEYTQDGVK.[V]		1	1	2	WP_111582322.1	WP_111582322.1 [239-247]			1010.48	39
	TRUE	High	[K].AKEIYGADKVVALK.[Y]		1	1	3	WP_111582322.1	WP_111582322.1 [361-374]			1504.87	65
	TRUE	High	[K].AKEIYGADK.[V]		1	1	1	WP_111582322.1	WP_111582322.1 [361-369]			994.52	52
	TRUE	High	[K].ATFEGIDVPAVHK.[Y]		1	1	3	WP_111582322.1	WP_111582322.1 [77-89]			1383.73	58
	TRUE	High	[K].ALLHAGEIADQAR.[E]		1	1	2	WP_111582322.1	WP_111582322.1 [56-68]			1364.73	59
	TRUE	High	[R].HVLLATGSVPK.[S]		1	1	4	WP_111582322.1	WP_111582322.1 [137-147]			1121.67	73
	TRUE	High	[K].HLVPVEDENSSK.[L]		1	1	3	WP_111582322.1	WP_111582322.1 [206-217]			1353.66	79
	TRUE	High	[R].KVTYIEGEGR.[L]		1	1	2	WP_111582322.1	WP_111582322.1 [110-119]			1151.61	71
	TRUE	High	[R].IISSDHALVLDRVPK.[S]		1	1	4	WP_111582322.1	WP_111582322.1 [159-173]			1662.95	62
	TRUE	High	[K].ILNTSGEIK.[L]		1	1	1	WP_111582322.1	WP_111582322.1 [385-393]			974.552	50
	TRUE	High	[K].ILNTSGEIKLVQVK.[D]		1	1	1	WP_111582322.1	WP_111582322.1 [385-398]			1541.93	40
	TRUE	High	[R].IISSDHALVLDR.[V]		1	1	3	WP_111582322.1	WP_111582322.1 [159-170]			1338.74	87
	TRUE	High	[R].GAQLGLDVALIEK.[D]		1	1	1	WP_111582322.1	WP_111582322.1 [27-39]			1326.76	67
	TRUE	High	[R].GAQLGLDVALIEKDK.[V]		1	1	1	WP_111582322.1	WP_111582322.1 [27-41]			1569.88	57
	TRUE	High	[K].FSLGTFFQK.[A]		1	1	4	WP_111582322.1	WP_111582322.1 [230-238]			1074.56	56
	TRUE	High	[R].GYVLVDEYMR.[T]		1	1	1	WP_111582322.1	WP_111582322.1 [286-295]			1244.6	56
	TRUE	High	[R].GYVLVDEYMR.[T]	1xOxidation [M9]	1	1	3	WP_111582322.1	WP_111582322.1 [286-295]	WP_111582322.1 1xOxidation [M294]		1260.59	48
	TRUE	High	[K].GLQGLIASR.[K]		1	1	2	WP_111582322.1	WP_111582322.1 [101-109]			914.542	60
	TRUE	High	[R].GPVSQGLGYEEQGVAMDR.[G]	1xOxidation [M16]	1	1	5	WP_111582322.1	WP_111582322.1 [268-285]	WP_111582322.1 1xOxidation [M283]		1908.88	116
	TRUE	High	[R].GPVSQGLGYEEQGVAMDR.[G]		1	1	2	WP_111582322.1	WP_111582322.1 [268-285]			1892.88	126
TRUE	WP_148023977.1	HtaA domain-containing protein [Streptomyces lavendulae]	46	19	61	19	504	48.8	2970	Oxidation [M153]
	Checked	Confidence	Annotated Sequence	Modifications	# Protein Groups	# Proteins	# PSMs	Master Protein Accessions	Positions in Master Proteins	Modifications in Master Proteins		Theo. MH+ [Da]	Ions Score (by Search Engine): A2 Mascot
	TRUE	High	[K].RSEDVVLADLK.[A]		1	1	4	WP_148023977.1	WP_148023977.1 [349-359]			1244.68	74
	TRUE	High	[K].QQDVPLAK.[V]		1	1	2	WP_148023977.1	WP_148023977.1 [137-144]			898.499	39
	TRUE	High	[K].SPAPKPSTAPAK.[G]		1	1	1	WP_148023977.1	WP_148023977.1 [229-240]			1151.64	53
	TRUE	High	[K].STLHGFTR.[E]		1	1	2	WP_148023977.1	WP_148023977.1 [104-111]			918.479	40
	TRUE	High	[R].SEDVVLADLK.[A]		1	1	4	WP_148023977.1	WP_148023977.1 [350-359]			1088.58	57
	TRUE	High	[R].SEDVVLADLKAK.[S]		1	1	1	WP_148023977.1	WP_148023977.1 [350-361]			1287.72	33
	TRUE	High	[R].ITTSGGAK.[Q]		1	1	1	WP_148023977.1	WP_148023977.1 [269-276]			734.404	38
	TRUE	High	[K].NDVITVNGVTATLTDAGAK.[A]		1	1	8	WP_148023977.1	WP_148023977.1 [369-387]			1859.97	97
	TRUE	High	[K].QASGNGVFTFPGATGSYDTK.[A]		1	1	1	WP_148023977.1	WP_148023977.1 [277-296]			2004.93	37
	TRUE	High	[K].QASGNGVFTFPGATGSYDTKAGTLSAAFK.[G]		1	1	1	WP_148023977.1	WP_148023977.1 [277-305]			2851.39	38
	TRUE	High	[R].LNHGTGTLTADVTSLGKR.[S]		1	1	2	WP_148023977.1	WP_148023977.1 [332-349]			1840.99	72
	TRUE	High	[K].VAAPTGPDMSGLATTLTTEAGAFLGSSSYAGAAGDPLTVAAPK.[Q]	1xOxidation [M9]	1	1	6	WP_148023977.1	WP_148023977.1 [145-187]	WP_148023977.1 1xOxidation [M153]		4008.97	140
	TRUE	High	[R].TYVVSGPAQGR.[I]		1	1	3	WP_148023977.1	WP_148023977.1 [258-268]			1134.59	53
	TRUE	High	[R].LNHGTGTLTADVTSLGK.[R]		1	1	5	WP_148023977.1	WP_148023977.1 [332-348]			1684.89	114
	TRUE	High	[R].EISDVQYDSATGALTADLVSDGGAK.[Q]		1	1	9	WP_148023977.1	WP_148023977.1 [112-136]			2483.18	117
	TRUE	High	[K].AFSGYYTK.[G]		1	1	2	WP_148023977.1	WP_148023977.1 [388-395]			936.446	36
	TRUE	High	[K].AGTLSAAFK.[G]		1	1	2	WP_148023977.1	WP_148023977.1 [297-305]			865.478	59
	TRUE	High	[K].GAIADGTLGWGVK.[E]		1	1	5	WP_148023977.1	WP_148023977.1 [241-253]			1244.66	74
	TRUE	High	[K].GHESNGTYGLDLTLSDLHAR.[L]		1	1	2	WP_148023977.1	WP_148023977.1 [312-331]			2156.04	91
TRUE	WP_148026603.1	MULTISPECIES: glycine hydroxymethyltransferase [Streptomyces]	75	28	51	28	482	51.5	2406	Carbamidomethyl [C288; C300]; Oxidation [M59; M159; M162; M285; M302; M312; M423]; Acetyl [N-Term]
	Checked	Confidence	Annotated Sequence	Modifications	# Protein Groups	# Proteins	# PSMs	Master Protein Accessions	Positions in Master Proteins	Modifications in Master Proteins		Theo. MH+ [Da]	Ions Score (by Search Engine): A2 Mascot
	TRUE	High	[R].QVNDLSDADWAELR.[Q]		1	1	1	WP_148026603.1	WP_148026603.1 [138-151]			1631.77	89
	TRUE	High	[R].QPAFQDYAQR.[I]		1	1	1	WP_148026603.1	WP_148026603.1 [324-333]			1223.58	62
	TRUE	High	[M].PEQPLSTESTAFR.[A]		1	1	2	WP_148026603.1	WP_148026603.1 [2-14]			1462.72	71
	TRUE	High	[M].PEQPLSTESTAFR.[A]	1xAcetyl [N-Term]	1	1	1	WP_148026603.1	WP_148026603.1 [2-14]	WP_148026603.1 1xAcetyl [N-Term]		1504.73	43
	TRUE	High	[R].QAEAALLDSGIVTNR.[N]		1	1	3	WP_148026603.1	WP_148026603.1 [376-390]			1557.82	107
	TRUE	High	[R].QAFGNQR.[M]		1	1	1	WP_148026603.1	WP_148026603.1 [152-158]			820.406	35
	TRUE	High	[R].NVDTVESLAAEHAR.[E]		1	1	2	WP_148026603.1	WP_148026603.1 [82-95]			1511.74	93
	TRUE	High	[R].MLGMSLDAGGHLTHGFRPNISGK.[M]	2xOxidation [M1; M4]	1	1	2	WP_148026603.1	WP_148026603.1 [159-181]	WP_148026603.1 2xOxidation [M159; M162]		2428.19	35
	TRUE	High	[R].NAIPADPNGAWYTSGIR.[I]		1	1	1	WP_148026603.1	WP_148026603.1 [391-407]			1802.88	71
	TRUE	High	[K].VSEEIAQR.[A]		1	1	1	WP_148026603.1	WP_148026603.1 [458-465]			931.484	54
	TRUE	High	[R].VLAATEPGTTK.[S]		1	1	1	WP_148026603.1	WP_148026603.1 [433-443]			1087.6	57
	TRUE	High	[K].VLTGDFDPVPHAQIVTTTTHK.[S]		1	1	2	WP_148026603.1	WP_148026603.1 [256-276]			2277.19	74
	TRUE	High	[K].YAEGTVGR.[R]		1	1	1	WP_148026603.1	WP_148026603.1 [67-74]			852.421	56
	TRUE	High	[R].SYGTDPATGLIDYEALR.[A]		1	1	2	WP_148026603.1	WP_148026603.1 [187-203]			1841.89	92
	TRUE	High	[R].VEVPFLAK.[T]		1	1	1	WP_148026603.1	WP_148026603.1 [126-133]			902.535	37
	TRUE	High	[R].VADAIGQEVTDQR.[A]		1	1	4	WP_148026603.1	WP_148026603.1 [27-39]			1401.7	92
	TRUE	High	[R].EFKPLIIVAGYSAYPR.[L]		1	1	1	WP_148026603.1	WP_148026603.1 [208-223]			1824.01	45
	TRUE	High	[R].AALDVIR.[A]		1	1	1	WP_148026603.1	WP_148026603.1 [15-21]			757.457	51
	TRUE	High	[K].ASHVLDEK.[V]		1	1	1	WP_148026603.1	WP_148026603.1 [450-457]			898.463	54
	TRUE	High	[K].ASHVLDEKVSEEIAQR.[A]		1	1	1	WP_148026603.1	WP_148026603.1 [450-465]			1810.93	67
	TRUE	High	[R].ATDLVAGFPLYPEVDLG.[-]		1	1	1	WP_148026603.1	WP_148026603.1 [466-482]			1776.91	19
	TRUE	High	[K].AVALAEAR.[Q]		1	1	1	WP_148026603.1	WP_148026603.1 [316-323]			800.462	61
	TRUE	High	[K].LIASENYASPATLLAMGNWFSDK.[Y]	1xOxidation [M16]	1	1	4	WP_148026603.1	WP_148026603.1 [44-66]	WP_148026603.1 1xOxidation [M59]		2515.22	90
	TRUE	High	[K].LIASENYASPATLLAMGNWFSDKYAEGTVGR.[R]	1xOxidation [M16]	1	1	2	WP_148026603.1	WP_148026603.1 [44-74]	WP_148026603.1 1xOxidation [M59]		3348.62	56
	TRUE	High	[R].IGTPALTTR.[G]		1	1	1	WP_148026603.1	WP_148026603.1 [408-416]			929.541	50
	TRUE	High	[R].GATLVTGGTDNHLNLIDVAGSYGLTGR.[Q]		1	1	1	WP_148026603.1	WP_148026603.1 [349-375]			2672.36	33
	TRUE	High	[R].GCPMVLGGPLPHVMAAK.[A]	1xCarbamidomethyl [C2]; 1xOxidation [M14]	1	1	1	WP_148026603.1	WP_148026603.1 [299-315]	WP_148026603.1 1xCarbamidomethyl [C300]; 1xOxidation [M312]		1750.88	28
	TRUE	High	[R].GCPMVLGGPLPHVMAAK.[A]	1xCarbamidomethyl [C2]; 2xOxidation [M4; M14]	1	1	3	WP_148026603.1	WP_148026603.1 [299-315]	WP_148026603.1 1xCarbamidomethyl [C300]; 2xOxidation [M302; M312]		1766.88	60
	TRUE	High	[R].GGMVLCDDSLKDQVDR.[G]	1xCarbamidomethyl [C6]	1	1	2	WP_148026603.1	WP_148026603.1 [283-298]	WP_148026603.1 1xCarbamidomethyl [C288]		1807.83	65
	TRUE	High	[R].GGMVLCDDSLKDQVDR.[G]	1xCarbamidomethyl [C6]; 1xOxidation [M3]	1	1	2	WP_148026603.1	WP_148026603.1 [283-298]	WP_148026603.1 1xCarbamidomethyl [C288]; 1xOxidation [M285]		1823.83	61
	TRUE	High	[R].GLGTAEMDEVAGLIDR.[V]	1xOxidation [M7]	1	1	2	WP_148026603.1	WP_148026603.1 [417-432]	WP_148026603.1 1xOxidation [M423]		1662.8	109
	TRUE	High	[R].GLGTAEMDEVAGLIDR.[V]		1	1	1	WP_148026603.1	WP_148026603.1 [417-432]			1646.81	89
TRUE	WP_148023682.1	CoA-acylating methylmalonate-semialdehyde dehydrogenase [Streptomyces lavendulae]	65	25	50	25	500	52.5	2156	Carbamidomethyl [C282; C390]; Oxidation [M255; M283; M321; M404]
	Checked	Confidence	Annotated Sequence	Modifications	# Protein Groups	# Proteins	# PSMs	Master Protein Accessions	Positions in Master Proteins	Modifications in Master Proteins		Theo. MH+ [Da]	Ions Score (by Search Engine): A2 Mascot
	TRUE	High	[K].RVQALGGAK.[N]		1	1	1	WP_148023682.1	WP_148023682.1 [244-252]			899.542	45
	TRUE	High	[K].IVNHWIGGK.[T]		1	1	1	WP_148023682.1	WP_148023682.1 [4-12]			1023.57	52
	TRUE	High	[K].NHMLVLPDADLDAAADAAVSAAYGSAGER.[C]	1xOxidation [M3]	1	1	2	WP_148023682.1	WP_148023682.1 [253-281]	WP_148023682.1 1xOxidation [M255]		2887.35	94
	TRUE	High	[R].VQALGGAK.[N]		1	1	1	WP_148023682.1	WP_148023682.1 [245-252]			743.441	43
	TRUE	High	[K].VHSDALGEVAR.[G]		1	1	2	WP_148023682.1	WP_148023682.1 [95-105]			1153.6	53
	TRUE	High	[R].YIHTTASANGK.[R]		1	1	2	WP_148023682.1	WP_148023682.1 [233-243]			1162.59	53
	TRUE	High	[R].YIHTTASANGKR.[V]		1	1	1	WP_148023682.1	WP_148023682.1 [233-244]			1318.69	49
	TRUE	High	[R].WPDPADAPAGVDLGFPR.[N]		1	1	2	WP_148023682.1	WP_148023682.1 [482-498]			1780.87	81
	TRUE	High	[R].VDVASIR.[Q]		1	1	1	WP_148023682.1	WP_148023682.1 [132-138]			759.436	51
	TRUE	High	[R].VETYEEGVALMNASPFGNGTAIFTR.[D]		1	1	1	WP_148023682.1	WP_148023682.1 [394-418]			2674.28	33
	TRUE	High	[R].VETYEEGVALMNASPFGNGTAIFTR.[D]	1xOxidation [M11]	1	1	2	WP_148023682.1	WP_148023682.1 [394-418]	WP_148023682.1 1xOxidation [M404]		2690.28	116
	TRUE	High	[K].VAFASVEEVDAAVAAAK.[D]		1	1	3	WP_148023682.1	WP_148023682.1 [36-52]			1647.86	93
	TRUE	High	[K].TVEGASGTYGPVTDPATGAVTTK.[V]		1	1	2	WP_148023682.1	WP_148023682.1 [13-35]			2180.07	109
	TRUE	High	[K].DSLFGDHHIYGNDGTHFYTR.[G]		1	1	5	WP_148023682.1	WP_148023682.1 [455-474]			2352.04	59
	TRUE	High	[K].DPSASLR.[I]		1	1	1	WP_148023682.1	WP_148023682.1 [179-185]			745.384	49
	TRUE	High	[R].CMAISAVVAVGAIGDELVAK.[I]	1xCarbamidomethyl [C1]; 1xOxidation [M2]	1	1	1	WP_148023682.1	WP_148023682.1 [282-301]	WP_148023682.1 1xCarbamidomethyl [C282]; 1xOxidation [M283]		1990.03	53
	TRUE	High	[K].AVSFVGSTPIAR.[Y]		1	1	2	WP_148023682.1	WP_148023682.1 [221-232]			1204.67	45
	TRUE	High	[K].AYRDEIFGPVLCVLR.[V]	1xCarbamidomethyl [C12]	1	1	4	WP_148023682.1	WP_148023682.1 [379-393]	WP_148023682.1 1xCarbamidomethyl [C390]		1807.95	41
	TRUE	High	[K].DAFATWGQSSLAQR.[T]		1	1	3	WP_148023682.1	WP_148023682.1 [53-66]			1537.74	96
	TRUE	High	[R].DEIAELITAEHGK.[V]		1	1	1	WP_148023682.1	WP_148023682.1 [82-94]			1425.72	78
	TRUE	High	[R].ALLDAHR.[D]		1	1	1	WP_148023682.1	WP_148023682.1 [75-81]			795.447	24
	TRUE	High	[R].ALLDAHRDEIAELITAEHGK.[V]		1	1	3	WP_148023682.1	WP_148023682.1 [75-94]			2202.15	39
	TRUE	High	[R].IAELLAEAGLPDGVFNVVHGDK.[V]		1	1	1	WP_148023682.1	WP_148023682.1 [186-207]			2264.19	46
	TRUE	High	[R].LLEHPDVK.[A]		1	1	1	WP_148023682.1	WP_148023682.1 [213-220]			950.531	40
	TRUE	High	[K].IGPGNDPASEMGPLITAVHR.[D]		1	1	1	WP_148023682.1	WP_148023682.1 [311-330]			2032.03	60
	TRUE	High	[K].IGPGNDPASEMGPLITAVHR.[D]	1xOxidation [M11]	1	1	4	WP_148023682.1	WP_148023682.1 [311-330]	WP_148023682.1 1xOxidation [M321]		2048.02	81
	TRUE	High	[K].GELSTQVASR.[V]		1	1	1	WP_148023682.1	WP_148023682.1 [122-131]			1047.54	58
TRUE	WP_202440166.1	MULTISPECIES: aconitate hydratase AcnA [Streptomyces]	42	31	53	31	910	97.8	2109	Oxidation [M125; M302; M562; M580; M666; M668; M733]; Carbamidomethyl [C517; C520]
	Checked	Confidence	Annotated Sequence	Modifications	# Protein Groups	# Proteins	# PSMs	Master Protein Accessions	Positions in Master Proteins	Modifications in Master Proteins		Theo. MH+ [Da]	Ions Score (by Search Engine): A2 Mascot
	TRUE	High	[R].RDFNSYGSR.[R]		1	1	2	WP_202440166.1	WP_202440166.1 [718-726]			1101.51	44
	TRUE	High	[R].RGNHEVMIR.[G]		1	1	1	WP_202440166.1	WP_202440166.1 [727-735]			1111.58	25
	TRUE	High	[R].RGNHEVMIR.[G]	1xOxidation [M7]	1	1	2	WP_202440166.1	WP_202440166.1 [727-735]	WP_202440166.1 1xOxidation [M733]		1127.57	27
	TRUE	High	[K].QNVDLEYGR.[N]		1	1	1	WP_202440166.1	WP_202440166.1 [144-152]			1093.53	52
	TRUE	High	[R].STLQVGDESYEIFR.[L]		1	1	1	WP_202440166.1	WP_202440166.1 [15-28]			1643.79	74
	TRUE	High	[R].IVLANAAEQFK.[Q]		1	1	1	WP_202440166.1	WP_202440166.1 [380-390]			1203.67	62
	TRUE	High	[K].INPLSPAEMVIDHSVIADK.[F]	1xOxidation [M9]	1	1	1	WP_202440166.1	WP_202440166.1 [117-135]	WP_202440166.1 1xOxidation [M125]		2065.06	43
	TRUE	High	[R].LRNQIAPGTEGGYTR.[D]		1	1	2	WP_202440166.1	WP_202440166.1 [743-757]			1632.85	57
	TRUE	High	[R].NQIAPGTEGGYTR.[D]		1	1	1	WP_202440166.1	WP_202440166.1 [745-757]			1363.66	24
	TRUE	High	[K].MNYLASPPLVVAYAIAGSMK.[V]	1xOxidation [M1]	1	1	2	WP_202440166.1	WP_202440166.1 [562-581]	WP_202440166.1 1xOxidation [M562]		2112.09	92
	TRUE	High	[K].MNYLASPPLVVAYAIAGSMK.[V]	2xOxidation [M1; M19]	1	1	6	WP_202440166.1	WP_202440166.1 [562-581]	WP_202440166.1 2xOxidation [M562; M580]		2128.08	81
	TRUE	High	[K].VTTDTGVEFDAVVR.[I]		1	1	2	WP_202440166.1	WP_202440166.1 [871-884]			1508.76	74
	TRUE	High	[K].VLLENLLR.[T]		1	1	1	WP_202440166.1	WP_202440166.1 [44-51]			969.609	48
	TRUE	High	[K].VVPPGTGIVHQVNIEHLAR.[V]		1	1	2	WP_202440166.1	WP_202440166.1 [172-190]			2036.14	50
	TRUE	High	[K].YLTEHGVER.[R]		1	1	2	WP_202440166.1	WP_202440166.1 [709-717]			1103.55	35
	TRUE	High	[R].WGQTAFDDFK.[V]		1	1	1	WP_202440166.1	WP_202440166.1 [162-171]			1214.55	62
	TRUE	High	[K].VVTDYFDK.[A]		1	1	1	WP_202440166.1	WP_202440166.1 [491-498]			986.483	54
	TRUE	High	[R].TEDGANITADHIR.[A]		1	1	2	WP_202440166.1	WP_202440166.1 [52-64]			1412.68	90
	TRUE	High	[R].DFNSYGSR.[R]		1	1	1	WP_202440166.1	WP_202440166.1 [719-726]			945.406	26
	TRUE	High	[R].DALGTDQDGNPVYLK.[D]		1	1	2	WP_202440166.1	WP_202440166.1 [587-601]			1605.78	101
	TRUE	High	[R].EAVAALGGDPAK.[I]		1	1	1	WP_202440166.1	WP_202440166.1 [105-116]			1098.58	47
	TRUE	High	[K].AVNDHDLAVVSVLSGNR.[N]		1	1	1	WP_202440166.1	WP_202440166.1 [534-550]			1765.92	49
	TRUE	High	[K].AGLTPYLDK.[L]		1	1	1	WP_202440166.1	WP_202440166.1 [499-507]			977.53	65
	TRUE	High	[K].AVIAESYER.[I]		1	1	1	WP_202440166.1	WP_202440166.1 [811-819]			1037.53	54
	TRUE	High	[R].ATIGNMSPEFGSTAAIFPIDDETLNYLR.[L]	1xOxidation [M6]	1	1	2	WP_202440166.1	WP_202440166.1 [297-324]	WP_202440166.1 1xOxidation [M302]		3059.47	59
	TRUE	High	[R].LDKVEGSAR.[L]		1	1	1	WP_202440166.1	WP_202440166.1 [29-37]			974.527	38
	TRUE	High	[R].KPPYFEGMGMEPAPVADITGAR.[V]	1xOxidation [M8]	1	1	1	WP_202440166.1	WP_202440166.1 [659-680]	WP_202440166.1 1xOxidation [M666]		2350.12	58
	TRUE	High	[R].KPPYFEGMGMEPAPVADITGAR.[V]	2xOxidation [M8; M10]	1	1	3	WP_202440166.1	WP_202440166.1 [659-680]	WP_202440166.1 2xOxidation [M666; M668]		2366.12	71
	TRUE	High	[K].LGDSVTTDHISPAGAIK.[A]		1	1	3	WP_202440166.1	WP_202440166.1 [685-701]			1681.88	77
	TRUE	High	[R].IDTPGEADYYR.[N]		1	1	1	WP_202440166.1	WP_202440166.1 [885-895]			1299.59	64
	TRUE	High	[K].LGFNLVGYGCTTCIGNSGPLPEEVSK.[A]	2xCarbamidomethyl [C10; C13]	1	1	1	WP_202440166.1	WP_202440166.1 [508-533]	WP_202440166.1 2xCarbamidomethyl [C517; C520]		2769.32	59
	TRUE	High	[K].FGTSDAFK.[Q]		1	1	1	WP_202440166.1	WP_202440166.1 [136-143]			872.415	51
	TRUE	High	[K].GTALLGVK.[A]		1	1	1	WP_202440166.1	WP_202440166.1 [803-810]			758.477	44
	TRUE	High	[R].GNHEVMIR.[G]	1xOxidation [M6]	1	1	1	WP_202440166.1	WP_202440166.1 [728-735]	WP_202440166.1 1xOxidation [M733]		971.473	18
TRUE	WP_148026803.1	DUF11 domain-containing protein [Streptomyces lavendulae]	40	34	50	34	1078	111.8	1999	Oxidation [M465; M755]; Carbamidomethyl [C580; C584; C627]
	Checked	Confidence	Annotated Sequence	Modifications	# Protein Groups	# Proteins	# PSMs	Master Protein Accessions	Positions in Master Proteins	Modifications in Master Proteins		Theo. MH+ [Da]	Ions Score (by Search Engine): A2 Mascot
	TRUE	High	[R].RDDKRPQIYLR.[A]		1	1	1	WP_148026803.1	WP_148026803.1 [109-119]			1459.81	27
	TRUE	High	[R].QKDLSAANCPGDCSVIDDSPAFSPDGR.[S]	2xCarbamidomethyl [C9; C13]	1	1	1	WP_148026803.1	WP_148026803.1 [572-598]	WP_148026803.1 2xCarbamidomethyl [C580; C584]		2879.26	99
	TRUE	High	[R].QKEPSVEQSVDLAVHAPGTAPPVTVGK.[S]		1	1	2	WP_148026803.1	WP_148026803.1 [706-732]			2741.45	40
	TRUE	High	[R].QNYTPDGR.[R]		1	1	1	WP_148026803.1	WP_148026803.1 [425-432]			950.433	37
	TRUE	High	[R].QNYTPDGRR.[I]		1	1	2	WP_148026803.1	WP_148026803.1 [425-433]			1106.53	27
	TRUE	High	[R].QQLPDTTVTGPHQPR.[D]		1	1	2	WP_148026803.1	WP_148026803.1 [644-658]			1674.86	80
	TRUE	High	[K].STHLRVDVVNNGPAASPGTR.[L]		1	1	1	WP_148026803.1	WP_148026803.1 [733-752]			2048.06	14
	TRUE	High	[R].LTMAPPAGVTVTK.[V]		1	1	1	WP_148026803.1	WP_148026803.1 [753-765]			1285.72	35
	TRUE	High	[R].LTMAPPAGVTVTK.[V]	1xOxidation [M3]	1	1	3	WP_148026803.1	WP_148026803.1 [753-765]	WP_148026803.1 1xOxidation [M755]		1301.71	45
	TRUE	High	[R].LTPDGGSVVFDSAEPGGPDGGK.[Q]		1	1	2	WP_148026803.1	WP_148026803.1 [139-160]			2058.96	74
	TRUE	High	[R].LTPDGGSVVFDSAEPGGPDGGKQR.[D]		1	1	1	WP_148026803.1	WP_148026803.1 [139-162]			2343.12	60
	TRUE	High	[R].LTDTPYDEQSPTVSADGQR.[L]		1	1	2	WP_148026803.1	WP_148026803.1 [177-195]			2079.95	94
	TRUE	High	[R].LSEPAPAVK.[G]		1	1	1	WP_148026803.1	WP_148026803.1 [355-363]			911.52	43
	TRUE	High	[R].IWTTDADGLDQK.[A]		1	1	2	WP_148026803.1	WP_148026803.1 [452-463]			1362.65	53
	TRUE	High	[K].NGGGLVDER.[N]		1	1	1	WP_148026803.1	WP_148026803.1 [606-614]			916.448	56
	TRUE	High	[R].NGLVLASVSGDSCQVLLPAAAR.[G]	1xCarbamidomethyl [C13]	1	1	2	WP_148026803.1	WP_148026803.1 [615-636]	WP_148026803.1 1xCarbamidomethyl [C627]		2198.16	138
	TRUE	High	[R].NAVIDGK.[G]		1	1	1	WP_148026803.1	WP_148026803.1 [549-555]			716.394	40
	TRUE	High	[R].TDGTGLTR.[L]		1	1	1	WP_148026803.1	WP_148026803.1 [169-176]			820.416	54
	TRUE	High	[R].VATLQDVR.[M]		1	1	1	WP_148026803.1	WP_148026803.1 [373-380]			901.51	60
	TRUE	High	[R].VDVVNNGPAASPGTR.[L]		1	1	1	WP_148026803.1	WP_148026803.1 [738-752]			1453.74	70
	TRUE	High	[R].TSPGGVGSASGPGR.[I]		1	1	1	WP_148026803.1	WP_148026803.1 [493-506]			1186.58	50
	TRUE	High	[R].DLGVPVLQEDPAADTNTDPAKDPLFQPAAGYDPWTER.[Q]		1	1	2	WP_148026803.1	WP_148026803.1 [388-424]			4009.91	22
	TRUE	High	[K].DLSAANCPGDCSVIDDSPAFSPDGR.[S]	2xCarbamidomethyl [C7; C11]	1	1	1	WP_148026803.1	WP_148026803.1 [574-598]	WP_148026803.1 2xCarbamidomethyl [C580; C584]		2623.1	65
	TRUE	High	[R].DAAWTADGSQIVFSAR.[D]		1	1	2	WP_148026803.1	WP_148026803.1 [659-674]			1694.81	94
	TRUE	High	[R].DDKRPQIYLR.[A]		1	1	1	WP_148026803.1	WP_148026803.1 [110-119]			1303.71	32
	TRUE	High	[R].DVSSVTWVGPQDGGYPVVDR.[L]		1	1	2	WP_148026803.1	WP_148026803.1 [335-354]			2133.02	76
	TRUE	High	[R].AVLAPDHALTGR.[A]		1	1	1	WP_148026803.1	WP_148026803.1 [941-952]			1220.67	29
	TRUE	High	[R].ATGVLTTTGTDADPR.[D]		1	1	1	WP_148026803.1	WP_148026803.1 [953-967]			1475.73	44
	TRUE	High	[R].APQDPAQHPDPDLVLSENR.[D]		1	1	2	WP_148026803.1	WP_148026803.1 [316-334]			2099.02	81
	TRUE	High	[R].APQDPAQHPDPDLVLSENRDVSSVTWVGPQDGGYPVVDR.[L]		1	1	1	WP_148026803.1	WP_148026803.1 [316-354]			4213.02	45
	TRUE	High	[K].AMPLAGR.[G]	1xOxidation [M2]	1	1	1	WP_148026803.1	WP_148026803.1 [464-470]	WP_148026803.1 1xOxidation [M465]		731.387	26
	TRUE	High	[R].LAYSADPDAAGAR.[I]		1	1	1	WP_148026803.1	WP_148026803.1 [196-208]			1277.61	73
	TRUE	High	[K].HIWTVPVDDLNR.[Q]		1	1	2	WP_148026803.1	WP_148026803.1 [560-571]			1464.76	46
	TRUE	High	[R].FEDAPSGQGR.[I]		1	1	1	WP_148026803.1	WP_148026803.1 [439-448]			1063.48	60
	TRUE	High	[R].GPQDWDTDPTFSPDGK.[Y]		1	1	2	WP_148026803.1	WP_148026803.1 [471-486]			1762.76	96
TRUE	WP_148027852.1	ABC transporter substrate-binding protein [Streptomyces lavendulae]	57	34	48	34	585	64	1879	Oxidation [M40; M46; M128; M153; M221; M307; M543]; Carbamidomethyl [C575; C579]
	Checked	Confidence	Annotated Sequence	Modifications	# Protein Groups	# Proteins	# PSMs	Master Protein Accessions	Positions in Master Proteins	Modifications in Master Proteins	# Missed Cleavages	Theo. MH+ [Da]	Ions Score (by Search Engine): A2 Mascot
	TRUE	High	[K].RPFALGPYK.[I]		1	1	2	WP_148027852.1	WP_148027852.1 [240-248]		0	1048.59	35
	TRUE	High	[R].QIMELAPVVPDYHSIR.[N]	1xOxidation [M3]	1	1	2	WP_148027852.1	WP_148027852.1 [541-556]	WP_148027852.1 1xOxidation [M543]	0	1883.97	52
	TRUE	High	[R].SNYAQLNDPGVNK.[A]		1	1	1	WP_148027852.1	WP_148027852.1 [505-517]		0	1419.69	80
	TRUE	High	[K].LVIAYQQSDNAVK.[Q]		1	1	2	WP_148027852.1	WP_148027852.1 [424-436]		0	1448.77	68
	TRUE	High	[K].LQKPGGDPDK.[A]		1	1	2	WP_148027852.1	WP_148027852.1 [400-409]		0	1054.55	31
	TRUE	High	[K].LQKPGGDPDKAK.[A]		1	1	2	WP_148027852.1	WP_148027852.1 [400-411]		1	1253.68	35
	TRUE	High	[R].QAINYAWPLQQLQTIR.[G]		1	1	3	WP_148027852.1	WP_148027852.1 [356-371]		0	1943.05	56
	TRUE	High	[K].NALEAAGFK.[V]		1	1	1	WP_148027852.1	WP_148027852.1 [443-451]		0	920.484	58
	TRUE	High	[R].NDHWDPK.[T]		1	1	1	WP_148027852.1	WP_148027852.1 [263-269]		0	911.401	24
	TRUE	High	[K].VVNQQVDK.[T]		1	1	1	WP_148027852.1	WP_148027852.1 [452-459]		0	929.505	49
	TRUE	High	[K].VVNQQVDKTTFYTQIGK.[I]		1	1	1	WP_148027852.1	WP_148027852.1 [452-468]		1	1969.04	40
	TRUE	High	[R].VLTQVDTVTYYWPINTTR.[I]		1	1	2	WP_148027852.1	WP_148027852.1 [331-348]		0	2170.12	72
	TRUE	High	[K].YKGPYDGK.[H]		1	1	1	WP_148027852.1	WP_148027852.1 [185-192]		1	927.457	40
	TRUE	High	[R].YVQQWLVGGDK.[Y]		1	1	1	WP_148027852.1	WP_148027852.1 [174-184]		0	1292.66	57
	TRUE	High	[R].YVQQWLVGGDKYK.[G]		1	1	1	WP_148027852.1	WP_148027852.1 [174-186]		1	1583.82	61
	TRUE	High	[R].YVQQWLVGGDKYKGPYDGK.[H]		1	1	1	WP_148027852.1	WP_148027852.1 [174-192]		2	2201.1	21
	TRUE	High	[K].WEDGSDLSMDDVR.[H]	1xOxidation [M9]	1	1	1	WP_148027852.1	WP_148027852.1 [145-157]	WP_148027852.1 1xOxidation [M153]	0	1540.62	84
	TRUE	High	[K].YDKRPFALGPYK.[I]		1	1	1	WP_148027852.1	WP_148027852.1 [237-248]		1	1454.78	24
	TRUE	High	[K].TMNIPVGTK.[A]	1xOxidation [M2]	1	1	1	WP_148027852.1	WP_148027852.1 [45-53]	WP_148027852.1 1xOxidation [M46]	0	976.513	26
	TRUE	High	[R].TDFNYTLAMPGYGLVNK.[K]	1xOxidation [M9]	1	1	2	WP_148027852.1	WP_148027852.1 [213-229]	WP_148027852.1 1xOxidation [M221]	0	1919.92	109
	TRUE	High	[R].TDFNYTLAMPGYGLVNKK.[H]	1xOxidation [M9]	1	1	1	WP_148027852.1	WP_148027852.1 [213-230]	WP_148027852.1 1xOxidation [M221]	1	2048.02	71
	TRUE	High	[R].VAQVLTNAK.[L]		1	1	1	WP_148027852.1	WP_148027852.1 [318-326]		0	943.557	52
	TRUE	High	[K].VGNVVYDAGNTCVALCK.[L]	2xCarbamidomethyl [C12; C16]	1	1	1	WP_148027852.1	WP_148027852.1 [564-580]	WP_148027852.1 2xCarbamidomethyl [C575; C579]	0	1839.87	77
	TRUE	High	[K].TTFYTQIGK.[I]		1	1	1	WP_148027852.1	WP_148027852.1 [460-468]		0	1058.55	31
	TRUE	High	[K].VADKGGATLVGDVATDAGTMK.[N]	1xOxidation [M20]	1	1	1	WP_148027852.1	WP_148027852.1 [109-129]	WP_148027852.1 1xOxidation [M128]	1	1992.99	59
	TRUE	High	[K].TWSFTIK.[D]		1	1	1	WP_148027852.1	WP_148027852.1 [134-140]		0	882.472	28
	TRUE	High	[K].AWGGVDR.[Q]		1	1	1	WP_148027852.1	WP_148027852.1 [534-540]		0	760.374	21
	TRUE	High	[K].DGIKWEDGSDLSMDDVR.[H]	1xOxidation [M13]	1	1	1	WP_148027852.1	WP_148027852.1 [141-157]	WP_148027852.1 1xOxidation [M153]	1	1953.85	75
	TRUE	High	[K].ADSTGPAPEVPGAVK.[G]		1	1	1	WP_148027852.1	WP_148027852.1 [54-68]		0	1395.71	59
	TRUE	High	[K].IADVAQANK.[A]		1	1	1	WP_148027852.1	WP_148027852.1 [525-533]		0	929.505	51
	TRUE	High	[K].GGATLVGDVATDAGTMK.[N]		1	1	1	WP_148027852.1	WP_148027852.1 [113-129]		0	1563.77	63
	TRUE	High	[K].GGATLVGDVATDAGTMK.[N]	1xOxidation [M16]	1	1	1	WP_148027852.1	WP_148027852.1 [113-129]	WP_148027852.1 1xOxidation [M128]	0	1579.76	18
	TRUE	High	[R].GGAASSEVATTILSPVTPGYEK.[F]		1	1	2	WP_148027852.1	WP_148027852.1 [372-393]		0	2135.09	113
	TRUE	High	[K].GSNDDGVPSMSK.[A]	1xOxidation [M10]	1	1	1	WP_148027852.1	WP_148027852.1 [31-42]	WP_148027852.1 1xOxidation [M40]	0	1209.51	73
	TRUE	High	[R].GNDQYAMSIFNEVAAER.[V]		1	1	1	WP_148027852.1	WP_148027852.1 [301-317]		0	1914.87	51
	TRUE	High	[R].GNDQYAMSIFNEVAAER.[V]	1xOxidation [M7]	1	1	3	WP_148027852.1	WP_148027852.1 [301-317]	WP_148027852.1 1xOxidation [M307]	0	1930.86	105
TRUE	WP_148027787.1	MULTISPECIES: cyclic nucleotide-binding domain-containing protein [Streptomyces]	67	29	47	29	468	52.2	1800	Oxidation [M36; M277; M329; M368; M400]; Carbamidomethyl [C311]; Acetyl [N-Term]
	Checked	Confidence	Annotated Sequence	Modifications	# Protein Groups	# Proteins	# PSMs	Master Protein Accessions	Positions in Master Proteins	Modifications in Master Proteins	# Missed Cleavages	Theo. MH+ [Da]	Ions Score (by Search Engine): A2 Mascot
	TRUE	High	[R].QSGLPDEIEPSLSVR.[F]		1	1	2	WP_148027787.1	WP_148027787.1 [414-428]		0	1626.83	64
	TRUE	High	[R].RLTYAVGDGR.[I]		1	1	2	WP_148027787.1	WP_148027787.1 [63-72]		1	1107.59	23
	TRUE	High	[R].QRDFAPGEIIADFGNR.[N]		1	1	1	WP_148027787.1	WP_148027787.1 [113-128]		1	1805.89	32
	TRUE	High	[R].QDFEQISER.[S]		1	1	1	WP_148027787.1	WP_148027787.1 [193-201]		0	1151.53	58
	TRUE	High	[R].QEHELINNPEFGLLSNCEYDQR.[I]	1xCarbamidomethyl [C17]	1	1	1	WP_148027787.1	WP_148027787.1 [295-316]	WP_148027787.1 1xCarbamidomethyl [C311]	0	2705.23	53
	TRUE	High	[M].SVGEELR.[T]	1xAcetyl [N-Term]	1	1	1	WP_148027787.1	WP_148027787.1 [2-8]	WP_148027787.1 1xAcetyl [N-Term]	0	831.421	46
	TRUE	High	[M].SVGEELRTDQGKPQQSLGTAAAR.[N]	1xAcetyl [N-Term]	1	1	1	WP_148027787.1	WP_148027787.1 [2-24]	WP_148027787.1 1xAcetyl [N-Term]	1	2441.24	60
	TRUE	High	[K].SVPQMQEISSR.[W]		1	1	1	WP_148027787.1	WP_148027787.1 [32-42]		0	1261.62	33
	TRUE	High	[K].SVPQMQEISSR.[W]	1xOxidation [M5]	1	1	2	WP_148027787.1	WP_148027787.1 [32-42]	WP_148027787.1 1xOxidation [M36]	0	1277.62	57
	TRUE	High	[R].LTYAVGDGR.[I]		1	1	1	WP_148027787.1	WP_148027787.1 [64-72]		0	951.489	60
	TRUE	High	[R].LTVEALKER.[Q]		1	1	2	WP_148027787.1	WP_148027787.1 [286-294]		1	1058.62	54
	TRUE	High	[R].LTVEALK.[E]		1	1	1	WP_148027787.1	WP_148027787.1 [286-292]		0	773.477	43
	TRUE	High	[R].IQPHDGVPSPDDMDELLSR.[R]	1xOxidation [M13]	1	1	3	WP_148027787.1	WP_148027787.1 [317-335]	WP_148027787.1 1xOxidation [M329]	0	2136.99	66
	TRUE	High	[K].IPISEAR.[T]		1	1	1	WP_148027787.1	WP_148027787.1 [387-393]		0	785.452	41
	TRUE	High	[R].IQPHDGVPSPDDMDELLSRR.[R]	1xOxidation [M13]	1	1	1	WP_148027787.1	WP_148027787.1 [317-336]	WP_148027787.1 1xOxidation [M329]	1	2293.09	15
	TRUE	High	[R].NHLAQLR.[S]		1	1	1	WP_148027787.1	WP_148027787.1 [207-213]		0	851.485	24
	TRUE	High	[R].NDGVYLLAHGR.[V]		1	1	2	WP_148027787.1	WP_148027787.1 [129-139]		0	1214.63	82
	TRUE	High	[R].SYEDEEVLAELAR.[R]		1	1	2	WP_148027787.1	WP_148027787.1 [97-109]		0	1523.72	99
	TRUE	High	[K].TGGQVEVIPAELGELPALR.[S]		1	1	4	WP_148027787.1	WP_148027787.1 [78-96]		0	1949.07	75
	TRUE	High	[R].TLPWVDVQGGTYR.[V]		1	1	1	WP_148027787.1	WP_148027787.1 [47-59]		0	1491.76	42
	TRUE	High	[R].TGEDEQGVIGLR.[Q]		1	1	1	WP_148027787.1	WP_148027787.1 [402-413]		0	1273.64	88
	TRUE	High	[R].TDQGKPQQSLGTAAAR.[N]		1	1	1	WP_148027787.1	WP_148027787.1 [9-24]		0	1628.84	35
	TRUE	High	[R].TTSIIAMR.[T]		1	1	1	WP_148027787.1	WP_148027787.1 [394-401]		0	892.492	50
	TRUE	High	[R].TTSIIAMR.[T]	1xOxidation [M7]	1	1	1	WP_148027787.1	WP_148027787.1 [394-401]	WP_148027787.1 1xOxidation [M400]	0	908.487	46
	TRUE	High	[R].VADLYNQPMNQTEQQLR.[L]		1	1	1	WP_148027787.1	WP_148027787.1 [269-285]		0	2047.99	98
	TRUE	High	[R].VADLYNQPMNQTEQQLR.[L]	1xOxidation [M9]	1	1	2	WP_148027787.1	WP_148027787.1 [269-285]	WP_148027787.1 1xOxidation [M277]	0	2063.98	75
	TRUE	High	[R].DFAPGEIIADFGNR.[N]		1	1	2	WP_148027787.1	WP_148027787.1 [115-128]		0	1521.73	66
	TRUE	High	[R].EYELSIAQTVLR.[V]		1	1	2	WP_148027787.1	WP_148027787.1 [253-264]		0	1421.76	66
	TRUE	High	[R].ADTASTVLILSR.[Q]		1	1	2	WP_148027787.1	WP_148027787.1 [181-192]		0	1246.7	62
	TRUE	High	[K].AVDLAAGHSGEADIPHTFVDYEARPR.[E]		1	1	1	WP_148027787.1	WP_148027787.1 [227-252]		0	2794.35	22
	TRUE	High	[K].LFLAHPR.[A]		1	1	1	WP_148027787.1	WP_148027787.1 [341-347]		0	853.504	39
	TRUE	High	[R].GLVPETIDMGGNR.[I]	1xOxidation [M9]	1	1	1	WP_148027787.1	WP_148027787.1 [360-372]	WP_148027787.1 1xOxidation [M368]	0	1374.67	32
TRUE	WP_187279042.1	alpha-amylase family protein [Streptomyces lavendulae]	47	14	29	14	457	49.3	1584	Carbamidomethyl [C104; C150; C166; C356]; Oxidation [M100; M120; M281]
	Checked	Confidence	Annotated Sequence	Modifications	# Protein Groups	# Proteins	# PSMs	Master Protein Accessions	Positions in Master Proteins	Modifications in Master Proteins	# Missed Cleavages	Theo. MH+ [Da]	Ions Score (by Search Engine): A2 Mascot
	TRUE	High	[K].QEVIYGAGEAVQPTEYTGNGDVQEFR.[Y]		1	1	2	WP_187279042.1	WP_187279042.1 [229-254]		0	2857.33	148
	TRUE	High	[R].SNVQNCELVGLADLDTGAEHVR.[A]	1xCarbamidomethyl [C6]	1	1	2	WP_187279042.1	WP_187279042.1 [161-182]	WP_187279042.1 1xCarbamidomethyl [C166]	0	2397.15	125
	TRUE	High	[R].LTNPGVYWK.[Q]		1	1	2	WP_187279042.1	WP_187279042.1 [220-228]		0	1077.57	30
	TRUE	High	[K].NMISTCHAAGVK.[V]	1xCarbamidomethyl [C6]	1	1	2	WP_187279042.1	WP_187279042.1 [99-110]	WP_187279042.1 1xCarbamidomethyl [C104]	0	1288.61	61
	TRUE	High	[K].NMISTCHAAGVK.[V]	1xCarbamidomethyl [C6]; 1xOxidation [M2]	1	1	2	WP_187279042.1	WP_187279042.1 [99-110]	WP_187279042.1 1xCarbamidomethyl [C104]; 1xOxidation [M100]	0	1304.61	55
	TRUE	High	[R].NGATLNYK.[D]		1	1	1	WP_187279042.1	WP_187279042.1 [298-305]		0	880.452	49
	TRUE	High	[R].YGYDLKR.[V]		1	1	1	WP_187279042.1	WP_187279042.1 [255-261]		1	914.473	39
	TRUE	High	[K].YNYPGVYADSDFHTCR.[T]	1xCarbamidomethyl [C15]	1	1	2	WP_187279042.1	WP_187279042.1 [136-151]	WP_187279042.1 1xCarbamidomethyl [C150]	0	1964.82	62
	TRUE	High	[K].VVVDTVINHMTSGSGTGTGGTQYTK.[Y]		1	1	1	WP_187279042.1	WP_187279042.1 [111-135]		0	2510.22	106
	TRUE	High	[K].VVVDTVINHMTSGSGTGTGGTQYTK.[Y]	1xOxidation [M10]	1	1	3	WP_187279042.1	WP_187279042.1 [111-135]	WP_187279042.1 1xOxidation [M120]	0	2526.21	106
	TRUE	High	[R].TSIDNYQDR.[S]		1	1	2	WP_187279042.1	WP_187279042.1 [152-160]		0	1111.5	63
	TRUE	High	[K].CQHAWPEIK.[S]	1xCarbamidomethyl [C1]	1	1	1	WP_187279042.1	WP_187279042.1 [356-364]	WP_187279042.1 1xCarbamidomethyl [C356]	0	1168.56	26
	TRUE	High	[K].LAYLNNFGEGWGYMPSSVAGVFVDNHDTER.[N]	1xOxidation [M14]	1	1	1	WP_187279042.1	WP_187279042.1 [268-297]	WP_187279042.1 1xOxidation [M281]	0	3361.52	44
	TRUE	High	[K].HIAAGDLANIK.[S]		1	1	2	WP_187279042.1	WP_187279042.1 [207-217]		0	1122.63	54
	TRUE	High	[K].GYVVVNHEGATASR.[S]		1	1	2	WP_187279042.1	WP_187279042.1 [397-410]		0	1459.73	71
	TRUE	High	[R].GQAVSHWWDDGDNLIAFGR.[G]		1	1	3	WP_187279042.1	WP_187279042.1 [375-393]		0	2143.99	96
TRUE	WP_148025851.1	hypothetical protein [Streptomyces lavendulae]	40	19	36	19	719	76.7	1524	Carbamidomethyl [C369; C380; C507; C516]; Oxidation [M251; M476; M590]
	Checked	Confidence	Annotated Sequence	Modifications	# Protein Groups	# Proteins	# PSMs	Master Protein Accessions	Positions in Master Proteins	Modifications in Master Proteins	# Missed Cleavages	Theo. MH+ [Da]	Ions Score (by Search Engine): A2 Mascot
	TRUE	High	[R].QVGPAATVAR.[Y]		1	1	1	WP_148025851.1	WP_148025851.1 [464-473]		0	969.548	66
	TRUE	High	[R].MKDIGTELQR.[R]	1xOxidation [M1]	1	1	1	WP_148025851.1	WP_148025851.1 [590-599]	WP_148025851.1 1xOxidation [M590]	1	1206.61	46
	TRUE	High	[R].VLVVSDGGPATDAIAAELTSEGTPFTK.[V]		1	1	8	WP_148025851.1	WP_148025851.1 [39-65]		0	2646.35	128
	TRUE	High	[R].YPMNVFYNAGK.[A]	1xOxidation [M3]	1	1	1	WP_148025851.1	WP_148025851.1 [474-484]	WP_148025851.1 1xOxidation [M476]	0	1319.61	57
	TRUE	High	[K].WLGADASR.[D]		1	1	1	WP_148025851.1	WP_148025851.1 [451-458]		0	875.437	32
	TRUE	High	[K].WLGADASRDPAQR.[Q]		1	1	2	WP_148025851.1	WP_148025851.1 [451-463]		1	1442.71	29
	TRUE	High	[R].WINHTYTHAFLGCEQDTTVVPWK.[C]	1xCarbamidomethyl [C13]	1	1	1	WP_148025851.1	WP_148025851.1 [357-379]	WP_148025851.1 1xCarbamidomethyl [C369]	0	2803.33	37
	TRUE	High	[R].TAWTNALNAGQVTAYR.[I]		1	1	2	WP_148025851.1	WP_148025851.1 [601-616]		0	1736.87	93
	TRUE	High	[R].TDNNGVDQLADK.[F]		1	1	1	WP_148025851.1	WP_148025851.1 [336-347]		0	1289.6	72
	TRUE	High	[R].TDNNGVDQLADKFIADR.[N]		1	1	1	WP_148025851.1	WP_148025851.1 [336-352]		1	1891.91	75
	TRUE	High	[K].VDLTSGSRPTIDADFLADTVNGR.[A]		1	1	1	WP_148025851.1	WP_148025851.1 [66-88]		0	2420.21	62
	TRUE	High	[K].DIGTELQR.[R]		1	1	1	WP_148025851.1	WP_148025851.1 [592-599]		0	931.484	30
	TRUE	High	[K].CETNADGSTQWVGR.[Q]	1xCarbamidomethyl [C1]	1	1	1	WP_148025851.1	WP_148025851.1 [380-393]	WP_148025851.1 1xCarbamidomethyl [C380]	0	1580.68	90
	TRUE	High	[K].AGPFDYLK.[G]		1	1	3	WP_148025851.1	WP_148025851.1 [163-170]		0	910.467	59
	TRUE	High	[K].ASEEADEYNWLYTSR.[A]		1	1	2	WP_148025851.1	WP_148025851.1 [485-499]		0	1833.79	77
	TRUE	High	[R].AQGGSGVCEDNPATTTCLPAPLDTGTGYQNYIVPLETR.[I]	2xCarbamidomethyl [C8; C17]	1	1	1	WP_148025851.1	WP_148025851.1 [500-537]	WP_148025851.1 2xCarbamidomethyl [C507; C516]	0	4023.87	67
	TRUE	High	[R].IDLGHVLSNDPKPHFIHQSNLTEDR.[I]		1	1	2	WP_148025851.1	WP_148025851.1 [538-562]		0	2882.45	33
	TRUE	High	[R].ILPQQPADNPNLGPALTDTGVK.[W]		1	1	3	WP_148025851.1	WP_148025851.1 [429-450]		0	2259.2	75
	TRUE	High	[R].GIVDWMTGGVHLGASR.[N]		1	1	1	WP_148025851.1	WP_148025851.1 [246-261]		0	1655.83	54
	TRUE	High	[R].GIVDWMTGGVHLGASR.[N]	1xOxidation [M6]	1	1	2	WP_148025851.1	WP_148025851.1 [246-261]	WP_148025851.1 1xOxidation [M251]	0	1671.83	77
TRUE	WP_148026656.1	MULTISPECIES: NAD(P)H-quinone dehydrogenase [Streptomyces]	51	23	41	23	482	50.3	1515	Oxidation [M131; M250; M282; M339; M345]; Carbamidomethyl [C280; C415]
	Checked	Confidence	Annotated Sequence	Modifications	# Protein Groups	# Proteins	# PSMs	Master Protein Accessions	Positions in Master Proteins	Modifications in Master Proteins	# Missed Cleavages	Theo. MH+ [Da]	Ions Score (by Search Engine): A2 Mascot
	TRUE	High	[K].RVGDRVEVTLADGR.[V]		1	1	1	WP_148026656.1	WP_148026656.1 [260-273]		2	1542.83	27
	TRUE	High	[K].RLALAQSHDITASVTR.[A]		1	1	1	WP_148026656.1	WP_148026656.1 [101-116]		1	1738.96	37
	TRUE	High	[R].VVGVDLGK.[V]		1	1	1	WP_148026656.1	WP_148026656.1 [87-94]		0	786.472	40
	TRUE	High	[K].VTLVSSR.[D]		1	1	1	WP_148026656.1	WP_148026656.1 [217-223]		0	761.452	42
	TRUE	High	[R].VLPGEDPDAAAVLEDVFR.[R]		1	1	3	WP_148026656.1	WP_148026656.1 [226-243]		0	1912.97	91
	TRUE	High	[R].VLPGEDPDAAAVLEDVFRR.[R]		1	1	2	WP_148026656.1	WP_148026656.1 [226-244]		1	2069.07	31
	TRUE	High	[R].VITGTHCLMAVGAIPNSAGLGLEEAGVK.[L]	1xCarbamidomethyl [C7]	1	1	1	WP_148026656.1	WP_148026656.1 [274-301]	WP_148026656.1 1xCarbamidomethyl [C280]	0	2765.43	29
	TRUE	High	[R].VITGTHCLMAVGAIPNSAGLGLEEAGVK.[L]	1xCarbamidomethyl [C7]; 1xOxidation [M9]	1	1	1	WP_148026656.1	WP_148026656.1 [274-301]	WP_148026656.1 1xCarbamidomethyl [C280]; 1xOxidation [M282]	0	2781.43	50
	TRUE	High	[R].VGDRVEVTLADGR.[V]		1	1	2	WP_148026656.1	WP_148026656.1 [261-273]		1	1386.73	51
	TRUE	High	[R].VEVTLADGR.[V]		1	1	1	WP_148026656.1	WP_148026656.1 [265-273]		0	959.516	54
	TRUE	High	[R].TTAPGVYAAGDVTGVFALASVAAMQGR.[I]	1xOxidation [M24]	1	1	1	WP_148026656.1	WP_148026656.1 [316-342]	WP_148026656.1 1xOxidation [M339]	0	2597.3	52
	TRUE	High	[K].TVSSNVFTDPEIATVGYSQADVDAGKIDAK.[V]		1	1	1	WP_148026656.1	WP_148026656.1 [360-389]		1	3098.52	61
	TRUE	High	[K].TVSSNVFTDPEIATVGYSQADVDAGK.[I]		1	1	2	WP_148026656.1	WP_148026656.1 [360-385]		0	2671.27	131
	TRUE	High	[R].DRVLPGEDPDAAAVLEDVFR.[R]		1	1	4	WP_148026656.1	WP_148026656.1 [224-243]		1	2184.09	66
	TRUE	High	[R].DRVLPGEDPDAAAVLEDVFRR.[R]		1	1	2	WP_148026656.1	WP_148026656.1 [224-244]		2	2340.19	38
	TRUE	High	[R].DSGHIWTDK.[V]		1	1	1	WP_148026656.1	WP_148026656.1 [304-312]		0	1058.49	29
	TRUE	High	[R].ELPDAQPDGER.[I]		1	1	2	WP_148026656.1	WP_148026656.1 [167-177]		0	1226.56	50
	TRUE	High	[K].AFTVYPSLSGSIAEVAR.[Q]		1	1	2	WP_148026656.1	WP_148026656.1 [455-471]		0	1767.93	83
	TRUE	High	[R].LALAQSHDITASVTR.[A]		1	1	2	WP_148026656.1	WP_148026656.1 [102-116]		0	1582.85	77
	TRUE	High	[R].IAMYHFLGDAVAPLNLK.[T]		1	1	1	WP_148026656.1	WP_148026656.1 [343-359]		0	1873	49
	TRUE	High	[R].IAMYHFLGDAVAPLNLK.[T]	1xOxidation [M3]	1	1	2	WP_148026656.1	WP_148026656.1 [343-359]	WP_148026656.1 1xOxidation [M345]	0	1889	63
	TRUE	High	[K].IFCRPGTGIVVGGVVVAPR.[A]	1xCarbamidomethyl [C3]	1	1	1	WP_148026656.1	WP_148026656.1 [413-431]	WP_148026656.1 1xCarbamidomethyl [C415]	0	1954.11	40
	TRUE	High	[R].LEGMQSLDGSR.[K]	1xOxidation [M4]	1	1	2	WP_148026656.1	WP_148026656.1 [128-138]	WP_148026656.1 1xOxidation [M131]	0	1208.56	64
	TRUE	High	[R].GMNVMAR.[S]	1xOxidation [M5]	1	1	1	WP_148026656.1	WP_148026656.1 [246-252]	WP_148026656.1 1xOxidation [M250]	0	794.365	27
	TRUE	High	[R].GRLEGMQSLDGSR.[K]	1xOxidation [M6]	1	1	3	WP_148026656.1	WP_148026656.1 [126-138]	WP_148026656.1 1xOxidation [M131]	1	1421.68	40
TRUE	WP_148023658.1	MULTISPECIES: phospholipase [Streptomyces]	62	24	40	24	475	52.5	1472	Oxidation [M54; M134; M153; M191; M193; M290]; Carbamidomethyl [C243]
	Checked	Confidence	Annotated Sequence	Modifications	# Protein Groups	# Proteins	# PSMs	Master Protein Accessions	Positions in Master Proteins	Modifications in Master Proteins	# Missed Cleavages	Theo. MH+ [Da]	Ions Score (by Search Engine): A2 Mascot
	TRUE	High	[K].SSAQAIPSTSHAWSVQHQALNGGK.[M]		1	1	2	WP_148023658.1	WP_148023658.1 [110-133]		0	2462.22	43
	TRUE	High	[R].SVFYQPDAENPK.[G]		1	1	1	WP_148023658.1	WP_148023658.1 [86-97]		0	1394.66	51
	TRUE	High	[R].SFDHYFGTLSGVR.[G]		1	1	2	WP_148023658.1	WP_148023658.1 [59-71]		0	1485.71	44
	TRUE	High	[R].LQAAGVSWK.[V]		1	1	1	WP_148023658.1	WP_148023658.1 [225-233]		0	959.531	65
	TRUE	High	[R].LPAVSWIMPTSYQSEHPDYLPAAGADFVASK.[I]	1xOxidation [M8]	1	1	2	WP_148023658.1	WP_148023658.1 [283-313]	WP_148023658.1 1xOxidation [M290]	0	3364.62	43
	TRUE	High	[R].LPDADQTFPHQER.[G]		1	1	2	WP_148023658.1	WP_148023658.1 [457-469]		0	1553.73	48
	TRUE	High	[R].LPDDTAEQLEK.[A]		1	1	1	WP_148023658.1	WP_148023658.1 [434-444]		0	1258.62	80
	TRUE	High	[R].NDRLPAVSWIMPTSYQSEHPDYLPAAGADFVASK.[I]	1xOxidation [M11]	1	1	1	WP_148023658.1	WP_148023658.1 [280-313]	WP_148023658.1 1xOxidation [M290]	1	3749.79	31
	TRUE	High	[K].MDQWLPAHR.[K]	1xOxidation [M1]	1	1	2	WP_148023658.1	WP_148023658.1 [134-142]	WP_148023658.1 1xOxidation [M134]	0	1169.55	54
	TRUE	High	[K].NAQPGSDLYER.[G]		1	1	1	WP_148023658.1	WP_148023658.1 [254-264]		0	1249.58	51
	TRUE	High	[K].VYQQDDDYGCNLLEQFATFK.[N]	1xCarbamidomethyl [C10]	1	1	2	WP_148023658.1	WP_148023658.1 [234-253]	WP_148023658.1 1xCarbamidomethyl [C243]	0	2454.09	117
	TRUE	High	[R].WTTYAER.[L]		1	1	1	WP_148023658.1	WP_148023658.1 [218-224]		0	926.437	26
	TRUE	High	[R].DIEHVVLLMQENR.[S]		1	1	1	WP_148023658.1	WP_148023658.1 [46-58]		0	1595.82	51
	TRUE	High	[R].DIEHVVLLMQENR.[S]	1xOxidation [M9]	1	1	2	WP_148023658.1	WP_148023658.1 [46-58]	WP_148023658.1 1xOxidation [M54]	0	1611.82	58
	TRUE	High	[R].DTFGDLASAFR.[F]		1	1	1	WP_148023658.1	WP_148023658.1 [413-423]		0	1199.57	55
	TRUE	High	[K].AKEEVATLPAPR.[L]		1	1	2	WP_148023658.1	WP_148023658.1 [445-456]		1	1281.72	54
	TRUE	High	[K].ADGVNGPYVMGYYTR.[E]	1xOxidation [M10]	1	1	1	WP_148023658.1	WP_148023658.1 [144-158]	WP_148023658.1 1xOxidation [M153]	0	1678.75	68
	TRUE	High	[K].ADGVNGPYVMGYYTR.[E]		1	1	1	WP_148023658.1	WP_148023658.1 [144-158]		0	1662.76	51
	TRUE	High	[R].KADGVNGPYVMGYYTR.[E]		1	1	1	WP_148023658.1	WP_148023658.1 [143-158]		1	1790.85	42
	TRUE	High	[R].KADGVNGPYVMGYYTR.[E]	1xOxidation [M11]	1	1	2	WP_148023658.1	WP_148023658.1 [143-158]	WP_148023658.1 1xOxidation [M153]	1	1806.85	86
	TRUE	High	[R].LMWMTGSIDPGGTQGGPIISNSAPTPYR.[W]	1xOxidation [M2]	1	1	1	WP_148023658.1	WP_148023658.1 [190-217]	WP_148023658.1 1xOxidation [M191]	0	2920.4	34
	TRUE	High	[R].LMWMTGSIDPGGTQGGPIISNSAPTPYR.[W]	2xOxidation [M2; M4]	1	1	1	WP_148023658.1	WP_148023658.1 [190-217]	WP_148023658.1 2xOxidation [M191; M193]	0	2936.39	55
	TRUE	High	[K].IEAIAANPK.[V]		1	1	1	WP_148023658.1	WP_148023658.1 [314-322]		0	926.531	65
	TRUE	High	[R].FTGVEEPNVSDWRR.[D]		1	1	2	WP_148023658.1	WP_148023658.1 [399-412]		1	1691.81	29
	TRUE	High	[R].FTGVEEPNVSDWR.[R]		1	1	1	WP_148023658.1	WP_148023658.1 [399-411]		0	1535.71	65
	TRUE	High	[R].GVRPQPEGTFEDDAR.[N]		1	1	2	WP_148023658.1	WP_148023658.1 [265-279]		0	1673.79	67
	TRUE	High	[R].GVRPQPEGTFEDDARNDR.[L]		1	1	2	WP_148023658.1	WP_148023658.1 [265-282]		1	2058.96	46
	TRUE	High	[K].GYLLPFHLDTHK.[S]		1	1	1	WP_148023658.1	WP_148023658.1 [98-109]		0	1440.76	27
TRUE	WP_148027801.1	catalase [Streptomyces lavendulae]	57	21	32	21	484	53.4	1461	Oxidation [M432]
	Checked	Confidence	Annotated Sequence	Modifications	# Protein Groups	# Proteins	# PSMs	Master Protein Accessions	Positions in Master Proteins	Modifications in Master Proteins	# Missed Cleavages	Theo. MH+ [Da]	Ions Score (by Search Engine): A2 Mascot
	TRUE	High	[K].NLTAGEAAVLAGTDPDSHQR.[D]		1	1	2	WP_148027801.1	WP_148027801.1 [223-242]		0	2022.98	114
	TRUE	High	[K].NYEPNSFGGPAQTGR.[A]		1	1	2	WP_148027801.1	WP_148027801.1 [381-395]		0	1594.72	76
	TRUE	High	[R].VGVNADHLPVNRPHATEAR.[T]		1	1	1	WP_148027801.1	WP_148027801.1 [345-363]		0	2053.07	32
	TRUE	High	[K].VWPHADYPVIEIGR.[L]		1	1	2	WP_148027801.1	WP_148027801.1 [281-294]		0	1651.86	54
	TRUE	High	[M].TQGPLTTEAGAPVGDNQNSETAGVGGPVLVQDQLLLEK.[L]		1	1	1	WP_148027801.1	WP_148027801.1 [2-39]		0	3803.93	65
	TRUE	High	[R].DGSLYDGR.[H]		1	1	1	WP_148027801.1	WP_148027801.1 [368-375]		0	882.395	54
	TRUE	High	[R].DAIKFPDFIHTQK.[R]		1	1	1	WP_148027801.1	WP_148027801.1 [136-148]		1	1559.82	48
	TRUE	High	[K].ETEVFLR.[F]		1	1	1	WP_148027801.1	WP_148027801.1 [85-91]		0	893.473	32
	TRUE	High	[R].AAFLSEAGKETEVFLR.[F]		1	1	1	WP_148027801.1	WP_148027801.1 [76-91]		1	1767.93	56
	TRUE	High	[R].AVANFAAADADFGK.[R]		1	1	1	WP_148027801.1	WP_148027801.1 [460-473]		0	1367.66	74
	TRUE	High	[R].AVANFAAADADFGKR.[L]		1	1	2	WP_148027801.1	WP_148027801.1 [460-474]		1	1523.76	72
	TRUE	High	[R].ALWQPFDGFGGGTGDHPTPR.[H]		1	1	1	WP_148027801.1	WP_148027801.1 [396-415]		0	2112.99	38
	TRUE	High	[R].LIANLAGSISQVSR.[E]		1	1	2	WP_148027801.1	WP_148027801.1 [440-453]		0	1428.82	68
	TRUE	High	[R].LMSEQEKER.[L]		1	1	2	WP_148027801.1	WP_148027801.1 [431-439]		1	1149.56	49
	TRUE	High	[R].LMSEQEKER.[L]	1xOxidation [M2]	1	1	2	WP_148027801.1	WP_148027801.1 [431-439]	WP_148027801.1 1xOxidation [M432]	1	1165.55	57
	TRUE	High	[R].LFAYGDAHR.[Y]		1	1	2	WP_148027801.1	WP_148027801.1 [334-342]		0	1049.52	54
	TRUE	High	[K].FYTEEGNYDLVGNNTPVFFIR.[D]		1	1	2	WP_148027801.1	WP_148027801.1 [115-135]		0	2495.19	131
	TRUE	High	[R].FSTVAGNLGAADAVR.[D]		1	1	1	WP_148027801.1	WP_148027801.1 [92-106]		0	1448.75	94
	TRUE	High	[R].FNPFDLTK.[VI]		1	3	1	WP_148027801.1	WP_148027801.1 [273-280]		0	981.504	30
	TRUE	High	[K].FPDFIHTQK.[R]		1	1	1	WP_148027801.1	WP_148027801.1 [140-148]		0	1132.58	30
	TRUE	High	[R].HAEDDDFVQAGDLYR.[L]		1	1	2	WP_148027801.1	WP_148027801.1 [416-430]		0	1750.77	94
	TRUE	High	[R].GIPASYR.[H]		1	2	1	WP_148027801.1	WP_148027801.1 [183-189]		0	763.41	29
TRUE	WP_148025613.1	NADP-dependent isocitrate dehydrogenase [Streptomyces lavendulae]	47	28	36	28	739	79.6	1437	Oxidation [M176]
	Checked	Confidence	Annotated Sequence	Modifications	# Protein Groups	# Proteins	# PSMs	Master Protein Accessions	Positions in Master Proteins	Modifications in Master Proteins	# Missed Cleavages	Theo. MH+ [Da]	Ions Score (by Search Engine): A2 Mascot
	TRUE	High	[K].QTDDADLAK.[A]		1	1	1	WP_148025613.1	WP_148025613.1 [672-680]		0	976.458	23
	TRUE	High	[R].RLGGIDNR.[G]		1	1	1	WP_148025613.1	WP_148025613.1 [648-655]		1	900.501	22
	TRUE	High	[K].STVIAEDTTLR.[F]		1	1	1	WP_148025613.1	WP_148025613.1 [187-197]		0	1205.64	57
	TRUE	High	[R].LVDAAGDVVLEQTVAR.[G]		1	1	1	WP_148025613.1	WP_148025613.1 [435-450]		0	1655.9	82
	TRUE	High	[K].LPNISASIPQLK.[A]		1	1	1	WP_148025613.1	WP_148025613.1 [83-94]		0	1280.76	46
	TRUE	High	[R].MGAWTAESK.[T]		1	1	1	WP_148025613.1	WP_148025613.1 [162-170]		0	980.451	51
	TRUE	High	[K].VSDPIIFGHVVR.[T]		1	1	1	WP_148025613.1	WP_148025613.1 [261-272]		0	1338.75	42
	TRUE	High	[K].VVAGEVVDAAVLR.[A]		1	1	2	WP_148025613.1	WP_148025613.1 [216-228]		0	1297.75	81
	TRUE	High	[K].TNVATMGDNDFASTEK.[S]	1xOxidation [M6]	1	1	1	WP_148025613.1	WP_148025613.1 [171-186]	WP_148025613.1 1xOxidation [M176]	0	1716.74	129
	TRUE	High	[K].TNVATMGDNDFASTEK.[S]		1	1	1	WP_148025613.1	WP_148025613.1 [171-186]		0	1700.74	83
	TRUE	High	[K].TFEIPADGTVR.[L]		1	1	1	WP_148025613.1	WP_148025613.1 [424-434]		0	1205.62	46
	TRUE	High	[M].TDSTIIYTYTDEAPALATHSFLPVVR.[A]		1	1	2	WP_148025613.1	WP_148025613.1 [2-27]		0	2881.46	50
	TRUE	High	[R].DISLAGR.[I]		1	1	1	WP_148025613.1	WP_148025613.1 [41-47]		0	731.405	24
	TRUE	High	[R].AYASQAGVPVQTR.[D]		1	1	1	WP_148025613.1	WP_148025613.1 [28-40]		0	1347.7	65
	TRUE	High	[K].AFAPFAESLAADEQK.[I]		1	1	2	WP_148025613.1	WP_148025613.1 [681-695]		0	1594.77	80
	TRUE	High	[R].AKQEGVLFSVHLK.[A]		1	1	2	WP_148025613.1	WP_148025613.1 [243-255]		1	1455.83	24
	TRUE	High	[R].AHDAQLIAK.[V]		1	1	1	WP_148025613.1	WP_148025613.1 [491-499]		0	966.537	51
	TRUE	High	[K].AAGLSPNDGLGGIYK.[G]		1	1	1	WP_148025613.1	WP_148025613.1 [288-302]		0	1432.74	58
	TRUE	High	[R].AAALNEFLAAQVAR.[A]		1	1	2	WP_148025613.1	WP_148025613.1 [229-242]		0	1444.79	69
	TRUE	High	[K].AEEYGSHDKTFEIPADGTVR.[L]		1	1	1	WP_148025613.1	WP_148025613.1 [415-434]		1	2222.04	18
	TRUE	High	[K].AAVAELQSQGYALPDYPDDPKSDEER.[E]		1	1	1	WP_148025613.1	WP_148025613.1 [95-120]		1	2864.32	38
	TRUE	High	[R].ATATFLNEDK.[S]		1	1	1	WP_148025613.1	WP_148025613.1 [634-643]		0	1109.55	31
	TRUE	High	[R].ATATFLNEDKSPTR.[R]		1	1	2	WP_148025613.1	WP_148025613.1 [634-647]		1	1550.78	97
	TRUE	High	[R].ATGDPAVFWLDEHR.[A]		1	1	1	WP_148025613.1	WP_148025613.1 [477-490]		0	1613.77	38
	TRUE	High	[R].IADALTELGELAK.[T]		1	1	1	WP_148025613.1	WP_148025613.1 [62-74]		0	1343.74	74
	TRUE	High	[K].HVQQLVK.[E]		1	1	1	WP_148025613.1	WP_148025613.1 [587-593]		0	851.51	32
	TRUE	High	[R].IIAVFPEYLNEDQR.[I]		1	1	2	WP_148025613.1	WP_148025613.1 [48-61]		0	1706.87	54
	TRUE	High	[R].GENTISVTGNVLR.[D]		1	1	1	WP_148025613.1	WP_148025613.1 [533-545]		0	1359.72	48
	TRUE	High	[K].GLENLPEGAEIK.[A]		1	1	1	WP_148025613.1	WP_148025613.1 [303-314]		0	1269.67	46
TRUE	WP_148023953.1	S53 family peptidase [Streptomyces lavendulae]	41	16	31	16	651	66.8	1408
	Checked	Confidence	Annotated Sequence	Modifications	# Protein Groups	# Proteins	# PSMs	Master Protein Accessions	Positions in Master Proteins	Modifications in Master Proteins	# Missed Cleavages	Theo. MH+ [Da]	Ions Score (by Search Engine): A2 Mascot
	TRUE	High	[K].QVDTPANSAWVTAVGGTSLAVGK.[G]		1	1	1	WP_148023953.1	WP_148023953.1 [411-433]		0	2229.15	61
	TRUE	High	[K].SWANFPGAFTSGAGGGTSSTVAEPYYQK.[G]		1	1	1	WP_148023953.1	WP_148023953.1 [456-483]		0	2838.3	57
	TRUE	High	[K].NAGPFSSYYGSK.[T]		1	1	1	WP_148023953.1	WP_148023953.1 [208-219]		0	1277.58	58
	TRUE	High	[R].VVPDIAAIADPNTGFLVGQTQTFPDGSQQYSEYR.[I]		1	1	6	WP_148023953.1	WP_148023953.1 [501-534]		0	3684.78	69
	TRUE	High	[K].YLWETGWGTEK.[S]		1	1	1	WP_148023953.1	WP_148023953.1 [437-447]		0	1369.64	33
	TRUE	High	[K].TASTLPDAYGSK.[L]		1	1	1	WP_148023953.1	WP_148023953.1 [220-231]		0	1210.6	57
	TRUE	High	[R].VAITDAYASPTIAYDAGTYAAK.[N]		1	1	2	WP_148023953.1	WP_148023953.1 [260-281]		0	2233.1	114
	TRUE	High	[R].VDYANGLDATGGLLYSVR.[S]		1	1	1	WP_148023953.1	WP_148023953.1 [595-612]		0	1883.95	60
	TRUE	High	[K].TSQLHQSLPANFTR.[T]		1	1	3	WP_148023953.1	WP_148023953.1 [289-302]		0	1599.82	64
	TRUE	High	[K].AIGFANPSIYAK.[F]		1	1	1	WP_148023953.1	WP_148023953.1 [560-571]		0	1251.67	80
	TRUE	High	[K].KGVFHDVTDNPTGHGLGVVR.[V]		1	1	1	WP_148023953.1	WP_148023953.1 [575-594]		1	2105.09	30
	TRUE	High	[R].IGGTSLAAPTIAAVQALAQQAGGGK.[A]		1	1	5	WP_148023953.1	WP_148023953.1 [535-559]		0	2251.24	94
	TRUE	High	[K].GDKYLWETGWGTEK.[S]		1	1	1	WP_148023953.1	WP_148023953.1 [434-447]		1	1669.79	15
	TRUE	High	[K].GVFHDVTDNPTGHGLGVVR.[V]		1	1	3	WP_148023953.1	WP_148023953.1 [576-594]		0	1976.99	51
	TRUE	High	[K].GVVPDSLAK.[A]		1	1	1	WP_148023953.1	WP_148023953.1 [484-492]		0	885.504	35
	TRUE	High	[K].GYDDVTGVGSPADGYVASYAK.[N]		1	1	2	WP_148023953.1	WP_148023953.1 [625-645]		0	2091.95	80
TRUE	WP_111582309.1	MULTISPECIES: type I glutamate--ammonia ligase [Streptomyces]	45	19	40	19	469	52.5	1358	Oxidation [M1; M65]
	Checked	Confidence	Annotated Sequence	Modifications	# Protein Groups	# Proteins	# PSMs	Master Protein Accessions	Positions in Master Proteins	Modifications in Master Proteins	# Missed Cleavages	Theo. MH+ [Da]	Ions Score (by Search Engine): A2 Mascot
	TRUE	High	[R].QHHEVGTAGQAEINYK.[F]		1	1	5	WP_111582309.1	WP_111582309.1 [207-222]		0	1781.86	91
	TRUE	High	[K].SGLKVER.[Q]		1	1	1	WP_111582309.1	WP_111582309.1 [200-206]		1	788.462	38
	TRUE	High	[R].LVPGFEAPINLVYSQR.[N]		1	1	3	WP_111582309.1	WP_111582309.1 [321-336]		0	1802.98	45
	TRUE	High	[R].IPITGSNPK.[A]		1	1	2	WP_111582309.1	WP_111582309.1 [344-352]		0	926.531	44
	TRUE	High	[K].NKIEPAEPIDK.[D]		1	1	1	WP_111582309.1	WP_111582309.1 [384-394]		1	1253.67	26
	TRUE	High	[-].MFQNADEAK.[K]	1xOxidation [M1]	1	1	1	WP_111582309.1	WP_111582309.1 [1-9]	WP_111582309.1 1xOxidation [M1]	0	1069.46	69
	TRUE	High	[-].MFQNADEAKK.[F]		1	1	2	WP_111582309.1	WP_111582309.1 [1-10]		1	1181.56	44
	TRUE	High	[-].MFQNADEAKK.[F]	1xOxidation [M1]	1	1	2	WP_111582309.1	WP_111582309.1 [1-10]	WP_111582309.1 1xOxidation [M1]	1	1197.56	55
	TRUE	High	[R].YKGGYFPVAPVDHFADLR.[A]		1	1	1	WP_111582309.1	WP_111582309.1 [173-190]		1	2052.03	53
	TRUE	High	[K].DLYELAPEEHANVAQVPTSLGAVLDR.[L]		1	1	1	WP_111582309.1	WP_111582309.1 [395-420]		0	2807.42	66
	TRUE	High	[R].ADLSTAR.[V]		1	1	1	WP_111582309.1	WP_111582309.1 [69-75]		0	733.384	49
	TRUE	High	[K].KFIADEDVK.[F]		1	1	2	WP_111582309.1	WP_111582309.1 [10-18]		1	1064.56	54
	TRUE	High	[R].YYIGGILK.[H]		1	1	2	WP_111582309.1	WP_111582309.1 [295-302]		0	926.535	26
	TRUE	High	[R].GFQAIHESDMALR.[A]	1xOxidation [M10]	1	1	2	WP_111582309.1	WP_111582309.1 [56-68]	WP_111582309.1 1xOxidation [M65]	0	1490.71	39
	TRUE	High	[R].GFQAIHESDMALR.[A]		1	1	1	WP_111582309.1	WP_111582309.1 [56-68]		0	1474.71	57
	TRUE	High	[K].FIADEDVK.[F]		1	1	1	WP_111582309.1	WP_111582309.1 [11-18]		0	936.467	39
	TRUE	High	[K].FNTLLAAADDLQLFK.[Y]		1	1	1	WP_111582309.1	WP_111582309.1 [223-237]		0	1679.9	23
	TRUE	High	[M].FQNADEAKK.[F]		1	1	1	WP_111582309.1	WP_111582309.1 [2-10]		1	1050.52	21
	TRUE	High	[R].FQTSANESFYHIDSEAGAWNTGAVENNR.[G]		1	1	2	WP_111582309.1	WP_111582309.1 [140-167]		0	3115.38	74
	TRUE	High	[K].GGYFPVAPVDHFADLR.[A]		1	1	4	WP_111582309.1	WP_111582309.1 [175-190]		0	1760.88	57
	TRUE	High	[K].HAPSLLAFTNPTVNSYHR.[L]		1	1	4	WP_111582309.1	WP_111582309.1 [303-320]		0	2025.03	83
TRUE	WP_148027473.1	peptidase M4 [Streptomyces lavendulae]	34	14	22	13	551	56.6	1328
	Checked	Confidence	Annotated Sequence	Modifications	# Protein Groups	# Proteins	# PSMs	Master Protein Accessions	Positions in Master Proteins	Modifications in Master Proteins	# Missed Cleavages	Theo. MH+ [Da]	Ions Score (by Search Engine): A2 Mascot
	TRUE	High	[K].NNGVGAYSR.[V]		1	2	1	WP_148027473.1	WP_148027473.1 [318-326]		0	937.449	46
	TRUE	High	[R].YMDKPSK.[D]		2	2	1	WP_148026295.1; WP_148027473.1	WP_148026295.1 [402-408]; WP_148027473.1 [429-435]		0	868.423	40
	TRUE	High	[K].TINGVSYNSPTSNGSTVTGIGR.[D]		1	1	2	WP_148027473.1	WP_148027473.1 [474-495]		0	2182.07	155
	TRUE	High	[R].TGTLSAASALYGSSSAEYK.[A]		1	1	3	WP_148027473.1	WP_148027473.1 [521-539]		0	1863.9	98
	TRUE	High	[K].TLYSGSVSLTTTQSGSSYQLTDASR.[G]		1	1	2	WP_148027473.1	WP_148027473.1 [228-252]		0	2610.25	188
	TRUE	High	[R].DKALQIWYK.[A]		1	1	1	WP_148027473.1	WP_148027473.1 [496-504]		1	1164.64	21
	TRUE	High	[K].ASSSTTDQTAAADAAYGAQETWDFYK.[S]		1	1	2	WP_148027473.1	WP_148027473.1 [283-308]		0	2756.2	159
	TRUE	High	[K].AVAAAWSAVNVN.[-]		1	1	1	WP_148027473.1	WP_148027473.1 [540-551]		0	1172.61	85
	TRUE	High	[K].ALTTYFTSTTNYK.[S]		1	1	2	WP_148027473.1	WP_148027473.1 [505-517]		0	1510.74	69
	TRUE	High	[K].ALQIWYK.[A]		1	2	1	WP_148027473.1	WP_148027473.1 [498-504]		0	921.519	36
	TRUE	High	[K].IDINGDGTPLR.[Y]		1	1	2	WP_148027473.1	WP_148027473.1 [418-428]		0	1170.61	63
	TRUE	High	[K].GDYLIGEK.[I]		1	2	1	WP_148027473.1	WP_148027473.1 [410-417]		0	894.457	25
	TRUE	High	[R].GGHSTYNLAHK.[T]		1	1	2	WP_148027473.1	WP_148027473.1 [253-263]		0	1184.58	42
	TRUE	High	[K].GSLFTDADNVWGTGK.[A]		1	1	1	WP_148027473.1	WP_148027473.1 [268-282]		0	1567.74	79
TRUE	WP_148025704.1	peptidase [Streptomyces lavendulae]	24	14	23	14	895	89.3	1324	Carbamidomethyl [C285; C298; C356]; Oxidation [M123]
	Checked	Confidence	Annotated Sequence	Modifications	# Protein Groups	# Proteins	# PSMs	Master Protein Accessions	Positions in Master Proteins	Modifications in Master Proteins	# Missed Cleavages	Theo. MH+ [Da]	Ions Score (by Search Engine): A2 Mascot
	TRUE	High	[K].SAALDKVTGYLAAHTADFAYPDGTGQAPDATAVAR.[L]		1	1	1	WP_148025704.1	WP_148025704.1 [222-256]		1	3492.7	37
	TRUE	High	[R].SGEYCDPDPATTGLVALVLHR.[A]	1xCarbamidomethyl [C5]	1	1	2	WP_148025704.1	WP_148025704.1 [352-372]	WP_148025704.1 1xCarbamidomethyl [C356]	0	2271.11	76
	TRUE	High	[K].VTGYLAAHTADFAYPDGTGQAPDATAVAR.[L]		1	1	2	WP_148025704.1	WP_148025704.1 [228-256]		0	2907.39	78
	TRUE	High	[K].DGSFTSILIR.[S]		1	1	2	WP_148025704.1	WP_148025704.1 [342-351]		0	1108.6	81
	TRUE	High	[K].DWTYSPYGAMDR.[K]	1xOxidation [M10]	1	1	1	WP_148025704.1	WP_148025704.1 [114-125]	WP_148025704.1 1xOxidation [M123]	0	1477.61	60
	TRUE	High	[R].AGGHEDAVSAAR.[A]		1	1	2	WP_148025704.1	WP_148025704.1 [373-384]		0	1140.54	79
	TRUE	High	[R].AFGGHDLLAALTANVCAAGPESGEATPGCTAK.[G]	2xCarbamidomethyl [C16; C29]	1	1	1	WP_148025704.1	WP_148025704.1 [270-301]	WP_148025704.1 2xCarbamidomethyl [C285; C298]	0	3114.46	88
	TRUE	High	[R].AGVTPPAAAVDR.[L]		1	1	2	WP_148025704.1	WP_148025704.1 [323-334]		0	1124.61	48
	TRUE	High	[K].AAATWLTGQLTDGER.[V]		1	1	3	WP_148025704.1	WP_148025704.1 [180-194]		0	1589.79	125
	TRUE	High	[R].ASSYTEGQALAVLALLR.[A]		1	1	3	WP_148025704.1	WP_148025704.1 [306-322]		0	1762.97	90
	TRUE	High	[R].LALLAEITGR.[D]		1	1	1	WP_148025704.1	WP_148025704.1 [257-266]		0	1056.64	79
	TRUE	High	[R].IGYGSFDSGTQYPTSDK.[E]		1	1	1	WP_148025704.1	WP_148025704.1 [74-90]		0	1822.81	106
	TRUE	High	[R].GVDPTGPGPTGPTGAPGKVDTK.[A]		1	1	1	WP_148025704.1	WP_148025704.1 [158-179]		1	2006.02	45
	TRUE	High	[R].GVDPTGPGPTGPTGAPGK.[V]		1	1	1	WP_148025704.1	WP_148025704.1 [158-175]		0	1562.78	80
TRUE	WP_148024540.1	acetate--CoA ligase [Streptomyces lavendulae]	38	23	37	23	652	71	1318	Carbamidomethyl [C83; C154]; Oxidation [M141; M143; M151]
	Checked	Confidence	Annotated Sequence	Modifications	# Protein Groups	# Proteins	# PSMs	Master Protein Accessions	Positions in Master Proteins	Modifications in Master Proteins	# Missed Cleavages	Theo. MH+ [Da]	Ions Score (by Search Engine): A2 Mascot
	TRUE	High	[R].RTGQDVAFDDTR.[D]		1	1	2	WP_148024540.1	WP_148024540.1 [222-233]		1	1380.65	49
	TRUE	High	[R].SLTYAELKDEVSR.[A]		1	1	2	WP_148024540.1	WP_148024540.1 [109-121]		1	1510.77	91
	TRUE	High	[K].VSLLYTAPTAIR.[T]		1	1	1	WP_148024540.1	WP_148024540.1 [352-363]		0	1304.76	59
	TRUE	High	[K].VVITSDGGYR.[R]		1	1	1	WP_148024540.1	WP_148024540.1 [184-193]		0	1066.55	33
	TRUE	High	[K].VVITSDGGYRR.[G]		1	1	1	WP_148024540.1	WP_148024540.1 [184-194]		1	1222.65	23
	TRUE	High	[K].YFAGDGAK.[K]		1	1	1	WP_148024540.1	WP_148024540.1 [497-504]		0	828.389	37
	TRUE	High	[K].WGDDIPAK.[F]		1	1	1	WP_148024540.1	WP_148024540.1 [368-375]		0	901.441	17
	TRUE	High	[K].WGDDIPAKFDLTSLR.[I]		1	1	1	WP_148024540.1	WP_148024540.1 [368-382]		1	1733.89	23
	TRUE	High	[R].TGQDVAFDDTR.[D]		1	1	1	WP_148024540.1	WP_148024540.1 [223-233]		0	1224.55	78
	TRUE	High	[R].TIWGDDQR.[F]		1	1	1	WP_148024540.1	WP_148024540.1 [477-484]		0	990.464	26
	TRUE	High	[R].VAVYMPMIPETAIAMLACAR.[I]	1xCarbamidomethyl [C18]; 3xOxidation [M5; M7; M15]	1	1	2	WP_148024540.1	WP_148024540.1 [137-156]	WP_148024540.1 1xCarbamidomethyl [C154]; 3xOxidation [M141; M143; M151]	0	2256.09	72
	TRUE	High	[R].VAVYMPMIPETAIAMLACAR.[I]	1xCarbamidomethyl [C18]; 2xOxidation [M5; M7]	1	1	3	WP_148024540.1	WP_148024540.1 [137-156]	WP_148024540.1 1xCarbamidomethyl [C154]; 2xOxidation [M141; M143]	0	2240.09	56
	TRUE	High	[R].VAIHFEGEPGDSR.[S]		1	1	2	WP_148024540.1	WP_148024540.1 [96-108]		0	1413.68	59
	TRUE	High	[K].DGALNVAYNCVDR.[H]	1xCarbamidomethyl [C10]	1	1	1	WP_148024540.1	WP_148024540.1 [74-86]	WP_148024540.1 1xCarbamidomethyl [C83]	0	1466.67	60
	TRUE	High	[K].EPTETLDWSNPPFAK.[W]		1	1	2	WP_148024540.1	WP_148024540.1 [56-70]		0	1731.82	108
	TRUE	High	[R].AANALLHLGVR.[K]		1	1	1	WP_148024540.1	WP_148024540.1 [122-132]		0	1134.67	40
	TRUE	High	[K].KDDDGDIWLLGR.[V]		1	1	2	WP_148024540.1	WP_148024540.1 [505-516]		1	1402.7	108
	TRUE	High	[R].IGAAHSVVFGGFSADALATR.[I]		1	1	2	WP_148024540.1	WP_148024540.1 [157-176]		0	1947.01	73
	TRUE	High	[R].LGFWAAQAR.[R]		1	1	1	WP_148024540.1	WP_148024540.1 [41-49]		0	1019.54	58
	TRUE	High	[R].FWEIVQK.[Y]		1	1	1	WP_148024540.1	WP_148024540.1 [343-349]		0	949.514	27
	TRUE	High	[R].FKDTYWSR.[F]		1	1	2	WP_148024540.1	WP_148024540.1 [485-492]		1	1102.53	26
	TRUE	High	[R].FAPPADLAAHANVTAEAYEQAK.[A]		1	1	1	WP_148024540.1	WP_148024540.1 [16-37]		0	2285.12	43
	TRUE	High	[K].FDLTSLR.[I]		1	1	2	WP_148024540.1	WP_148024540.1 [376-382]		0	851.462	34
	TRUE	High	[R].GKPSALKPAVDEAVEK.[A]		1	1	3	WP_148024540.1	WP_148024540.1 [195-210]		0	1638.91	81
TRUE	WP_148024329.1	DNA gyrase subunit A [Streptomyces lavendulae]	30	22	32	22	864	95.2	1303	Oxidation [M64; M86; M110; M112; M132; M144; M146; M349]; Carbamidomethyl [C272]
	Checked	Confidence	Annotated Sequence	Modifications	# Protein Groups	# Proteins	# PSMs	Master Protein Accessions	Positions in Master Proteins	Modifications in Master Proteins	# Missed Cleavages	Theo. MH+ [Da]	Ions Score (by Search Engine): A2 Mascot
	TRUE	High	[R].RSETVDVAR.[T]		1	1	1	WP_148024329.1	WP_148024329.1 [414-422]		1	1032.54	18
	TRUE	High	[R].SQEPTVLPSR.[F]		1	1	1	WP_148024329.1	WP_148024329.1 [165-174]		0	1113.59	37
	TRUE	High	[R].QCLVVTELPYQVNPDNLAQK.[I]	1xCarbamidomethyl [C2]	1	1	2	WP_148024329.1	WP_148024329.1 [271-290]	WP_148024329.1 1xCarbamidomethyl [C272]	0	2329.19	68
	TRUE	High	[R].SETVDVAR.[T]		1	1	1	WP_148024329.1	WP_148024329.1 [415-422]		0	876.442	54
	TRUE	High	[R].MPLVDSNGNFGSPGNDPAAAMR.[Y]	2xOxidation [M1; M21]	1	1	2	WP_148024329.1	WP_148024329.1 [112-133]	WP_148024329.1 2xOxidation [M112; M132]	0	2249.99	107
	TRUE	High	[R].VVGDVMGNYHPHGDSSIYDALVR.[L]	1xOxidation [M6]	1	1	2	WP_148024329.1	WP_148024329.1 [81-103]	WP_148024329.1 1xOxidation [M86]	0	2517.18	35
	TRUE	High	[K].VVLNNLYK.[H]		1	1	1	WP_148024329.1	WP_148024329.1 [330-337]		0	962.567	35
	TRUE	High	[R].VLYAMYDGGYRPER.[G]	1xOxidation [M5]	1	1	2	WP_148024329.1	WP_148024329.1 [60-73]	WP_148024329.1 1xOxidation [M64]	0	1705.8	37
	TRUE	High	[R].VLYAMYDGGYRPER.[G]		1	1	1	WP_148024329.1	WP_148024329.1 [60-73]		0	1689.81	23
	TRUE	High	[R].TLSLDAFIR.[H]		1	1	1	WP_148024329.1	WP_148024329.1 [359-367]		0	1035.58	48
	TRUE	High	[R].DIDEETVDFTDNYDGR.[S]		1	1	2	WP_148024329.1	WP_148024329.1 [149-164]		0	1903.78	95
	TRUE	High	[R].AVVEVEEIQGR.[Q]		1	1	1	WP_148024329.1	WP_148024329.1 [260-270]		0	1228.65	42
	TRUE	High	[K].LAQLSMEMVR.[D]	1xOxidation [M6]	1	1	1	WP_148024329.1	WP_148024329.1 [139-148]	WP_148024329.1 1xOxidation [M144]	0	1193.6	77
	TRUE	High	[K].LAQLSMEMVR.[D]	2xOxidation [M6; M8]	1	1	1	WP_148024329.1	WP_148024329.1 [139-148]	WP_148024329.1 2xOxidation [M144; M146]	0	1209.6	34
	TRUE	High	[R].LAQPWSMR.[M]	1xOxidation [M7]	1	1	1	WP_148024329.1	WP_148024329.1 [104-111]	WP_148024329.1 1xOxidation [M110]	0	1004.5	30
	TRUE	High	[R].HWVTHQIEVIVR.[R]		1	1	1	WP_148024329.1	WP_148024329.1 [368-379]		0	1516.84	14
	TRUE	High	[K].HTDLQTNFGANMLALVDGVPR.[T]	1xOxidation [M12]	1	1	1	WP_148024329.1	WP_148024329.1 [338-358]	WP_148024329.1 1xOxidation [M349]	0	2285.13	77
	TRUE	High	[R].KGIEEAYR.[T]		1	1	1	WP_148024329.1	WP_148024329.1 [243-250]		1	965.505	48
	TRUE	High	[R].IKGPDFPTGALVVGR.[K]		1	1	2	WP_148024329.1	WP_148024329.1 [228-242]		1	1526.87	68
	TRUE	High	[K].IHEYNQILASPER.[Q]		1	1	2	WP_148024329.1	WP_148024329.1 [466-478]		0	1569.8	80
	TRUE	High	[K].IGGIADVR.[D]		1	1	1	WP_148024329.1	WP_148024329.1 [300-307]		0	800.462	51
	TRUE	High	[K].IGGIADVRDETSSR.[T]		1	1	1	WP_148024329.1	WP_148024329.1 [300-313]		1	1475.74	46
	TRUE	High	[R].GIVSEELAAIVEK.[Y]		1	1	2	WP_148024329.1	WP_148024329.1 [481-493]		0	1357.76	92
	TRUE	High	[K].GPDFPTGALVVGR.[K]		1	1	1	WP_148024329.1	WP_148024329.1 [230-242]		0	1285.69	54
TRUE	WP_148023575.1	F0F1 ATP synthase subunit beta [Streptomyces lavendulae]	52	20	29	20	478	52	1291	Oxidation [M72; M140; M177; M208; M224; M241; M277; M291; M374]; Acetyl [N-Term]
	Checked	Confidence	Annotated Sequence	Modifications	# Protein Groups	# Proteins	# PSMs	Master Protein Accessions	Positions in Master Proteins	Modifications in Master Proteins	# Missed Cleavages	Theo. MH+ [Da]	Ions Score (by Search Engine): A2 Mascot
	TRUE	High	[R].QAAVTDTGAPISVPVGDFTK.[G]		1	1	2	WP_148023575.1	WP_148023575.1 [81-100]		0	1974.02	68
	TRUE	High	[R].MPSAVGYQPNLADEMGLLQER.[I]	2xOxidation [M1; M15]	1	1	1	WP_148023575.1	WP_148023575.1 [277-297]	WP_148023575.1 2xOxidation [M277; M291]	0	2351.1	55
	TRUE	High	[K].VIDLLTPYVK.[G]		1	1	1	WP_148023575.1	WP_148023575.1 [147-156]		0	1160.69	42
	TRUE	High	[R].YIAADHYNAAMR.[V]		1	1	1	WP_148023575.1	WP_148023575.1 [364-375]		0	1395.65	15
	TRUE	High	[R].YIAADHYNAAMR.[V]	1xOxidation [M11]	1	1	1	WP_148023575.1	WP_148023575.1 [364-375]	WP_148023575.1 1xOxidation [M374]	0	1411.64	50
	TRUE	High	[R].TISMQPTDGLVR.[Q]	1xOxidation [M4]	1	1	2	WP_148023575.1	WP_148023575.1 [69-80]	WP_148023575.1 1xOxidation [M72]	0	1333.68	55
	TRUE	High	[K].TALVFGQMDEPPGTR.[L]	1xOxidation [M8]	1	1	2	WP_148023575.1	WP_148023575.1 [217-231]	WP_148023575.1 1xOxidation [M224]	0	1634.78	96
	TRUE	High	[K].TEMFETGVK.[V]	1xOxidation [M3]	1	1	1	WP_148023575.1	WP_148023575.1 [138-146]	WP_148023575.1 1xOxidation [M140]	0	1057.49	40
	TRUE	High	[R].TREGNDLIEEMTDSGVIDK.[T]	1xOxidation [M11]	1	1	1	WP_148023575.1	WP_148023575.1 [198-216]	WP_148023575.1 1xOxidation [M208]	1	2137.99	79
	TRUE	High	[R].VALAGLTMAEYFR.[D]	1xOxidation [M8]	1	1	1	WP_148023575.1	WP_148023575.1 [234-246]	WP_148023575.1 1xOxidation [M241]	0	1457.75	61
	TRUE	High	[R].VANNHDGVSVFAGVGER.[T]		1	1	1	WP_148023575.1	WP_148023575.1 [181-197]		0	1727.85	46
	TRUE	High	[R].VALAGLTMAEYFR.[D]		1	1	1	WP_148023575.1	WP_148023575.1 [234-246]		0	1441.75	86
	TRUE	High	[K].VFNTLGEVLNVDEQYVGER.[W]		1	1	2	WP_148023575.1	WP_148023575.1 [103-121]		0	2181.08	94
	TRUE	High	[M].TTTVETATATGR.[V]		1	1	1	WP_148023575.1	WP_148023575.1 [2-13]		0	1208.61	69
	TRUE	High	[M].TTTVETATATGR.[V]	1xAcetyl [N-Term]	1	1	1	WP_148023575.1	WP_148023575.1 [2-13]	WP_148023575.1 1xAcetyl [N-Term]	0	1250.62	64
	TRUE	High	[K].TVLIQEMIYR.[V]		1	1	1	WP_148023575.1	WP_148023575.1 [171-180]		0	1265.69	62
	TRUE	High	[K].TVLIQEMIYR.[V]	1xOxidation [M7]	1	1	1	WP_148023575.1	WP_148023575.1 [171-180]	WP_148023575.1 1xOxidation [M177]	0	1281.69	48
	TRUE	High	[R].EGNDLIEEMTDSGVIDK.[T]	1xOxidation [M9]	1	1	1	WP_148023575.1	WP_148023575.1 [200-216]	WP_148023575.1 1xOxidation [M208]	0	1880.84	79
	TRUE	High	[R].KAPNFDELESK.[T]		1	1	1	WP_148023575.1	WP_148023575.1 [127-137]		1	1277.64	58
	TRUE	High	[R].KAPNFDELESKTEMFETGVK.[V]	1xOxidation [M14]	1	1	2	WP_148023575.1	WP_148023575.1 [127-146]	WP_148023575.1 1xOxidation [M140]	2	2316.11	47
	TRUE	High	[K].IGLFGGAGVGK.[T]		1	1	1	WP_148023575.1	WP_148023575.1 [160-170]		0	975.562	41
	TRUE	High	[R].FLSQNTHVAK.[Q]		1	1	1	WP_148023575.1	WP_148023575.1 [415-424]		0	1144.61	64
	TRUE	High	[R].FTQAGSEVSTLLGR.[M]		1	1	1	WP_148023575.1	WP_148023575.1 [263-276]		0	1465.76	95
	TRUE	High	[K].GIYPAVDPLDSTSR.[I]		1	1	1	WP_148023575.1	WP_148023575.1 [345-358]		0	1490.75	45
TRUE	WP_187279044.1	hypothetical protein [Streptomyces lavendulae]	26	26	26	26	1310	135.8	1284	Carbamidomethyl [C958]; Oxidation [M532; M779; M962; M1066]
	Checked	Confidence	Annotated Sequence	Modifications	# Protein Groups	# Proteins	# PSMs	Master Protein Accessions	Positions in Master Proteins	Modifications in Master Proteins	# Missed Cleavages	Theo. MH+ [Da]	Ions Score (by Search Engine): A2 Mascot
	TRUE	High	[R].QQVTDLAATSPYDAVR.[T]		1	1	1	WP_187279044.1	WP_187279044.1 [632-647]		0	1734.87	95
	TRUE	High	[R].SATGNANAAADSADEANR.[A]		1	1	1	WP_187279044.1	WP_187279044.1 [389-406]		0	1705.74	137
	TRUE	High	[K].LVDEGGPEVQAAAK.[I]		1	1	1	WP_187279044.1	WP_187279044.1 [731-744]		0	1383.71	77
	TRUE	High	[R].INNAGGPAVK.[D]		1	1	1	WP_187279044.1	WP_187279044.1 [684-693]		0	940.521	21
	TRUE	High	[K].LSQTHVAQMR.[R]	1xOxidation [M9]	1	1	1	WP_187279044.1	WP_187279044.1 [771-780]	WP_187279044.1 1xOxidation [M779]	0	1186.6	28
	TRUE	High	[R].LSEQAEANRK.[A]		1	1	1	WP_187279044.1	WP_187279044.1 [928-937]		1	1145.59	32
	TRUE	High	[R].VVDLGGPGVQDAGK.[A]		1	1	1	WP_187279044.1	WP_187279044.1 [130-143]		0	1311.69	76
	TRUE	High	[K].VLMAGGSTK.[D]	1xOxidation [M3]	1	1	1	WP_187279044.1	WP_187279044.1 [1064-1072]	WP_187279044.1 1xOxidation [M1066]	0	879.46	29
	TRUE	High	[R].TNASMEAAQSR.[K]	1xOxidation [M5]	1	1	1	WP_187279044.1	WP_187279044.1 [528-538]	WP_187279044.1 1xOxidation [M532]	0	1181.52	69
	TRUE	High	[R].TGAEQGATDEIR.[Q]		1	1	1	WP_187279044.1	WP_187279044.1 [620-631]		0	1247.59	93
	TRUE	High	[R].DSATVANNASLDAR.[A]		1	1	1	WP_187279044.1	WP_187279044.1 [886-899]		0	1404.67	93
	TRUE	High	[R].CVAYMSR.[D]	1xCarbamidomethyl [C1]; 1xOxidation [M5]	1	1	1	WP_187279044.1	WP_187279044.1 [958-964]	WP_187279044.1 1xCarbamidomethyl [C958]; 1xOxidation [M962]	0	902.386	16
	TRUE	High	[R].DAANSAATHAENAAVAAEEAAK.[Q]		1	1	1	WP_187279044.1	WP_187279044.1 [455-476]		0	2082.97	71
	TRUE	High	[R].ESAEAAGEAR.[D]		1	1	1	WP_187279044.1	WP_187279044.1 [445-454]		0	990.449	58
	TRUE	High	[K].AIAASELAK.[Q]		1	1	1	WP_187279044.1	WP_187279044.1 [248-256]		0	873.504	36
	TRUE	High	[K].AAAEAAQTAINAASAANR.[S]		1	1	1	WP_187279044.1	WP_187279044.1 [289-306]		0	1671.84	62
	TRUE	High	[R].AADAADTLAR.[E]		1	1	1	WP_187279044.1	WP_187279044.1 [435-444]		0	974.49	46
	TRUE	High	[R].AAEAAGVHSAEAQAAAAETR.[R]		1	1	1	WP_187279044.1	WP_187279044.1 [407-426]		0	1881.9	76
	TRUE	High	[R].AAEAAGVHSAEAQAAAAETRR.[H]		1	1	1	WP_187279044.1	WP_187279044.1 [407-427]		1	2038.01	34
	TRUE	High	[K].AALQGSPEDVAK.[F]		1	1	1	WP_187279044.1	WP_187279044.1 [144-155]		0	1185.61	48
	TRUE	High	[K].ALQGSDSQVR.[D]		1	1	1	WP_187279044.1	WP_187279044.1 [653-662]		0	1060.54	63
	TRUE	High	[R].IAALAAAQTSAAATAAANAASAAYK.[A]		1	1	1	WP_187279044.1	WP_187279044.1 [310-334]		0	2220.16	92
	TRUE	High	[K].KAAATATAAAATAHK.[V]		1	1	1	WP_187279044.1	WP_187279044.1 [497-511]		1	1354.74	50
	TRUE	High	[K].KAEEGVEAIAEASR.[A]		1	1	1	WP_187279044.1	WP_187279044.1 [1033-1046]		1	1459.74	58
	TRUE	High	[R].KDSYLAAQAAAQAK.[N]		1	1	1	WP_187279044.1	WP_187279044.1 [795-808]		1	1435.75	57
	TRUE	High	[R].LLSDVDGIAATAR.[K]		1	1	1	WP_187279044.1	WP_187279044.1 [782-794]		0	1301.71	93
TRUE	WP_148023770.1	TIGR03767 family metallophosphoesterase [Streptomyces lavendulae]	57	24	33	24	584	62.5	1235	Oxidation [M183; M201; M444]
	Checked	Confidence	Annotated Sequence	Modifications	# Protein Groups	# Proteins	# PSMs	Master Protein Accessions	Positions in Master Proteins	Modifications in Master Proteins	# Missed Cleavages	Theo. MH+ [Da]	Ions Score (by Search Engine): A2 Mascot
	TRUE	High	[R].SPGLNLPWYSTVGNHDALPLGIYGAR.[G]		1	1	1	WP_148023770.1	WP_148023770.1 [262-287]		0	2768.42	58
	TRUE	High	[R].SELEWFMK.[V]		1	1	1	WP_148023770.1	WP_148023770.1 [195-202]		0	1069.5	39
	TRUE	High	[R].SELEWFMK.[V]	1xOxidation [M7]	1	1	1	WP_148023770.1	WP_148023770.1 [195-202]	WP_148023770.1 1xOxidation [M201]	0	1085.5	37
	TRUE	High	[R].NSAGGAFWEISTASHIDHPHLAR.[I]		1	1	2	WP_148023770.1	WP_148023770.1 [491-513]		0	2474.2	50
	TRUE	High	[R].NTELVLK.[K]		1	1	1	WP_148023770.1	WP_148023770.1 [576-582]		0	816.483	42
	TRUE	High	[R].TGTTLASVSTAR.[G]		1	1	1	WP_148023770.1	WP_148023770.1 [71-82]		0	1164.62	66
	TRUE	High	[K].TNLAGTSVDR.[N]		1	1	1	WP_148023770.1	WP_148023770.1 [566-575]		0	1033.53	66
	TRUE	High	[R].TELARPK.[V]		1	1	1	WP_148023770.1	WP_148023770.1 [101-107]		0	814.478	29
	TRUE	High	[R].TDFTDLSQTGLASLYR.[E]		1	1	2	WP_148023770.1	WP_148023770.1 [540-555]		0	1787.88	107
	TRUE	High	[R].ELAFNAPGAK.[T]		1	1	1	WP_148023770.1	WP_148023770.1 [556-565]		0	1017.54	40
	TRUE	High	[K].AHLDPAHQGHGPAGHGYSSANLDAGTQYYAFR.[I]		1	1	2	WP_148023770.1	WP_148023770.1 [359-390]		0	3366.54	61
	TRUE	High	[R].AAHQDVWRPHEALTVPGAVSLVER.[V]		1	1	2	WP_148023770.1	WP_148023770.1 [142-165]		0	2638.38	43
	TRUE	High	[R].ALYTPAEYLK.[A]		1	1	1	WP_148023770.1	WP_148023770.1 [349-358]		0	1168.62	33
	TRUE	High	[R].LADGPGWQR.[V]		1	1	1	WP_148023770.1	WP_148023770.1 [89-97]		0	999.501	68
	TRUE	High	[R].HYEGVQNSGLSLYWQPESTAGDSDK.[A]		1	1	1	WP_148023770.1	WP_148023770.1 [218-242]		0	2768.24	76
	TRUE	High	[R].HTGAEVVSLLAR.[H]		1	1	2	WP_148023770.1	WP_148023770.1 [458-469]		0	1252.7	59
	TRUE	High	[K].KLQDSIWSGKDPK.[G]		1	1	2	WP_148023770.1	WP_148023770.1 [312-324]		2	1501.8	36
	TRUE	High	[K].KLFSVSAADAK.[K]		1	1	2	WP_148023770.1	WP_148023770.1 [301-311]		1	1136.63	76
	TRUE	High	[R].IIELVDNK.[D]		1	1	1	WP_148023770.1	WP_148023770.1 [514-521]		0	943.546	42
	TRUE	High	[K].LFSVSAADAK.[K]		1	1	1	WP_148023770.1	WP_148023770.1 [302-311]		0	1008.54	56
	TRUE	High	[R].GDQYLAEAAIGGK.[K]		1	1	1	WP_148023770.1	WP_148023770.1 [288-300]		0	1292.65	67
	TRUE	High	[R].GDQYLAEAAIGGKK.[L]		1	1	1	WP_148023770.1	WP_148023770.1 [288-301]		1	1420.74	24
	TRUE	High	[R].GAPVTGAPLQFVMTTGDNTDNNAR.[S]	1xOxidation [M13]	1	1	2	WP_148023770.1	WP_148023770.1 [171-194]	WP_148023770.1 1xOxidation [M183]	0	2463.16	119
	TRUE	High	[K].HENEITPHR.[N]		1	1	1	WP_148023770.1	WP_148023770.1 [482-490]		0	1132.55	34
	TRUE	High	[K].GSHVVVFSHHTSDSMTNTRPDPAR.[S]	1xOxidation [M15]	1	1	1	WP_148023770.1	WP_148023770.1 [430-453]	WP_148023770.1 1xOxidation [M444]	0	2651.24	19
TRUE	WP_111586355.1	MULTISPECIES: glucose-6-phosphate dehydrogenase [Streptomyces]	52	21	27	21	512	57	1202	Oxidation [M44; M103; M223; M421; M428; M501]
	Checked	Confidence	Annotated Sequence	Modifications	# Protein Groups	# Proteins	# PSMs	Master Protein Accessions	Positions in Master Proteins	Modifications in Master Proteins	# Missed Cleavages	Theo. MH+ [Da]	Ions Score (by Search Engine): A2 Mascot
	TRUE	High	[R].REWADEDFAQEVHDAVK.[A]		1	1	2	WP_111586355.1	WP_111586355.1 [68-84]		1	2044.94	66
	TRUE	High	[R].STIEELDK.[A]		1	1	1	WP_111586355.1	WP_111586355.1 [121-128]		0	934.473	35
	TRUE	High	[K].SKTDTFAAIK.[V]		1	1	2	WP_111586355.1	WP_111586355.1 [336-345]		1	1081.59	43
	TRUE	High	[R].SFPVVIQQLK.[K]		1	1	1	WP_111586355.1	WP_111586355.1 [146-155]		0	1158.69	34
	TRUE	High	[R].SFPVVIQQLKK.[H]		1	1	1	WP_111586355.1	WP_111586355.1 [146-156]		1	1286.78	26
	TRUE	High	[R].VTEIAVVFQR.[A]		1	1	1	WP_111586355.1	WP_111586355.1 [370-379]		0	1161.66	46
	TRUE	High	[K].VIGYLEEDGIDPK.[S]		1	1	1	WP_111586355.1	WP_111586355.1 [323-335]		0	1447.73	50
	TRUE	High	[K].VPGTSMEIR.[D]	1xOxidation [M6]	1	2	1	WP_111586355.1	WP_111586355.1 [416-424]	WP_111586355.1 1xOxidation [M421]	0	1005.5	54
	TRUE	High	[R].TPFREEVWQQLIQGMR.[F]	1xOxidation [M15]	1	1	1	WP_111586355.1	WP_111586355.1 [89-104]	WP_111586355.1 1xOxidation [M103]	1	2034.02	39
	TRUE	High	[R].TEEVELSWK.[I]		1	1	1	WP_111586355.1	WP_111586355.1 [462-470]		0	1120.55	63
	TRUE	High	[R].DVSMDFAYGESFTESSPEAYER.[L]	1xOxidation [M4]	1	2	2	WP_111586355.1	WP_111586355.1 [425-446]	WP_111586355.1 1xOxidation [M428]	0	2533.03	138
	TRUE	High	[R].AGYYDGIGAAR.[D]		1	2	1	WP_111586355.1	WP_111586355.1 [250-260]		0	1113.53	59
	TRUE	High	[R].APHSPFDHTATEELGQNAIVIR.[V]		1	1	2	WP_111586355.1	WP_111586355.1 [380-401]		0	2403.21	92
	TRUE	High	[R].FANTMFEPIWNR.[S]	1xOxidation [M5]	1	1	1	WP_111586355.1	WP_111586355.1 [219-230]	WP_111586355.1 1xOxidation [M223]	0	1541.72	59
	TRUE	High	[R].IAGPSGLVIFGVTGDLSR.[K]		1	2	2	WP_111586355.1	WP_111586355.1 [23-40]		0	1758.97	105
	TRUE	High	[R].IDHYLGK.[E]		1	2	1	WP_111586355.1	WP_111586355.1 [202-208]		0	845.452	36
	TRUE	High	[K].ILDPIEQYWDR.[H]		1	1	1	WP_111586355.1	WP_111586355.1 [471-481]		0	1447.72	73
	TRUE	High	[K].LMPAVYDLANR.[G]	1xOxidation [M2]	1	2	1	WP_111586355.1	WP_111586355.1 [43-53]	WP_111586355.1 1xOxidation [M44]	0	1278.65	33
	TRUE	High	[R].FVQGTFDDDEAFER.[L]		1	1	1	WP_111586355.1	WP_111586355.1 [105-118]		0	1675.72	92
	TRUE	High	[R].HGRPAQYPSGTWGPAEADEMLAR.[D]	1xOxidation [M20]	1	1	2	WP_111586355.1	WP_111586355.1 [482-504]	WP_111586355.1 1xOxidation [M501]	0	2513.16	69
	TRUE	High	[R].GLLPPGFSLVGFAR.[R]		1	2	1	WP_111586355.1	WP_111586355.1 [54-67]		0	1430.82	49
TRUE	WP_111585179.1	MULTISPECIES: M20/M25/M40 family metallo-hydrolase [Streptomyces]	54	19	27	19	441	47.7	1189	Oxidation [M121; M124; M127; M222; M363; M380; M414]; Carbamidomethyl [C20]
	Checked	Confidence	Annotated Sequence	Modifications	# Protein Groups	# Proteins	# PSMs	Master Protein Accessions	Positions in Master Proteins	Modifications in Master Proteins	# Missed Cleavages	Theo. MH+ [Da]	Ions Score (by Search Engine): A2 Mascot
	TRUE	High	[R].RLYLIQTAEK.[G]		1	1	2	WP_111585179.1	WP_111585179.1 [195-204]		1	1234.72	53
	TRUE	High	[M].SEKDTAQGITGEDEVVDLCR.[D]	1xCarbamidomethyl [C19]	1	1	1	WP_111585179.1	WP_111585179.1 [2-21]	WP_111585179.1 1xCarbamidomethyl [C20]	1	2222.02	83
	TRUE	High	[K].SFDDLGIR.[G]		1	1	1	WP_111585179.1	WP_111585179.1 [389-396]		0	922.463	26
	TRUE	High	[K].LTVAGTAGHGSMIHR.[D]	1xOxidation [M12]	1	1	3	WP_111585179.1	WP_111585179.1 [211-225]	WP_111585179.1 1xOxidation [M222]	0	1523.77	85
	TRUE	High	[K].LTVAGTAGHGSMIHR.[D]		1	1	1	WP_111585179.1	WP_111585179.1 [211-225]		0	1507.78	27
	TRUE	High	[K].LPPELDFAGMFHGVDER.[V]	1xOxidation [M10]	1	1	1	WP_111585179.1	WP_111585179.1 [405-421]	WP_111585179.1 1xOxidation [M414]	0	1945.91	26
	TRUE	High	[K].IYESHPGR.[A]		1	1	1	WP_111585179.1	WP_111585179.1 [59-66]		0	958.474	37
	TRUE	High	[R].LYLIQTAEK.[G]		1	1	1	WP_111585179.1	WP_111585179.1 [196-204]		0	1078.61	30
	TRUE	High	[R].VPVDGLQFGVR.[V]		1	1	1	WP_111585179.1	WP_111585179.1 [422-432]		0	1186.66	64
	TRUE	High	[K].VNVIPGEATAHIDGR.[F]		1	1	1	WP_111585179.1	WP_111585179.1 [305-319]		0	1548.81	60
	TRUE	High	[R].DNAITELSEAVAR.[V]		1	1	2	WP_111585179.1	WP_111585179.1 [226-238]		0	1388.7	75
	TRUE	High	[K].DTAQGITGEDEVVDLCR.[D]	1xCarbamidomethyl [C16]	1	1	1	WP_111585179.1	WP_111585179.1 [5-21]	WP_111585179.1 1xCarbamidomethyl [C20]	0	1877.85	107
	TRUE	High	[K].AVETSFDGALVEAMQSALLAEDPIAK.[A]	1xOxidation [M14]	1	1	1	WP_111585179.1	WP_111585179.1 [350-375]	WP_111585179.1 1xOxidation [M363]	0	2692.34	34
	TRUE	High	[K].AIPYMLSGGTDAK.[S]	1xOxidation [M5]	1	1	1	WP_111585179.1	WP_111585179.1 [376-388]	WP_111585179.1 1xOxidation [M380]	0	1339.66	49
	TRUE	High	[K].LAEVGLEPK.[I]		1	1	1	WP_111585179.1	WP_111585179.1 [50-58]		0	955.546	37
	TRUE	High	[K].LIGATLSNTANPTQLNAGYK.[V]		1	1	1	WP_111585179.1	WP_111585179.1 [285-304]		0	2047.08	121
	TRUE	High	[R].GAVDMKDMDAMTLAVVR.[D]	3xOxidation [M5; M8; M11]	1	1	2	WP_111585179.1	WP_111585179.1 [117-133]	WP_111585179.1 3xOxidation [M121; M124; M127]	1	1870.87	53
	TRUE	High	[R].GFGFAPLK.[L]		1	1	1	WP_111585179.1	WP_111585179.1 [397-404]		0	836.466	30
	TRUE	High	[R].FLPGYEEEFLGDLDR.[L]		1	1	2	WP_111585179.1	WP_111585179.1 [320-334]		0	1799.85	87
	TRUE	High	[R].FDTSNYGDHSGPGER.[Q]		1	1	2	WP_111585179.1	WP_111585179.1 [26-40]		0	1638.68	96
TRUE	WP_148025282.1	glutamate--tRNA ligase [Streptomyces lavendulae]	60	26	32	26	495	55.1	1157	Carbamidomethyl [C15; C113; C115; C140; C328]; Oxidation [M68; M164; M255]
	Checked	Confidence	Annotated Sequence	Modifications	# Protein Groups	# Proteins	# PSMs	Master Protein Accessions	Positions in Master Proteins	Modifications in Master Proteins	# Missed Cleavages	Theo. MH+ [Da]	Ions Score (by Search Engine): A2 Mascot
	TRUE	High	[K].RDPQSSLNLYR.[E]		1	1	2	WP_148025282.1	WP_148025282.1 [265-275]		1	1348.7	53
	TRUE	High	[R].QTPAFGHLPYVMGEGNK.[K]	1xOxidation [M12]	1	1	1	WP_148025282.1	WP_148025282.1 [244-260]	WP_148025282.1 1xOxidation [M255]	0	1861.89	21
	TRUE	High	[R].QTPAFGHLPYVMGEGNKK.[L]	1xOxidation [M12]	1	1	2	WP_148025282.1	WP_148025282.1 [244-261]	WP_148025282.1 1xOxidation [M255]	1	1989.99	40
	TRUE	High	[R].MDIYADVAQK.[L]		1	1	1	WP_148025282.1	WP_148025282.1 [94-103]		0	1153.56	29
	TRUE	High	[R].WLGFDWDEGPEVGGPHAPYR.[Q]		1	1	1	WP_148025282.1	WP_148025282.1 [70-89]		0	2285.04	48
	TRUE	High	[K].WQAIAPHAQTR.[L]		1	1	1	WP_148025282.1	WP_148025282.1 [369-379]		0	1278.67	31
	TRUE	High	[R].TALFNWAFAR.[H]		1	1	1	WP_148025282.1	WP_148025282.1 [29-38]		0	1196.62	62
	TRUE	High	[R].VDAALTR.[L]		1	1	1	WP_148025282.1	WP_148025282.1 [486-492]		0	745.42	49
	TRUE	High	[R].TVGLPLFESLEVLGK.[E]		1	1	1	WP_148025282.1	WP_148025282.1 [465-479]		0	1601.91	54
	TRUE	High	[R].DSEESYNQLLDAMR.[W]	1xOxidation [M13]	1	1	1	WP_148025282.1	WP_148025282.1 [56-69]	WP_148025282.1 1xOxidation [M68]	0	1686.73	73
	TRUE	High	[R].DPQSSLNLYR.[E]		1	1	1	WP_148025282.1	WP_148025282.1 [266-275]		0	1192.6	67
	TRUE	High	[K].CEAINADHIR.[L]	1xCarbamidomethyl [C1]	1	1	1	WP_148025282.1	WP_148025282.1 [328-337]	WP_148025282.1 1xCarbamidomethyl [C328]	0	1198.56	49
	TRUE	High	[K].EAVLAAGEAHGLK.[L]		1	1	2	WP_148025282.1	WP_148025282.1 [437-449]		0	1265.68	59
	TRUE	High	[R].EKLEAADWTSPESLK.[E]		1	1	1	WP_148025282.1	WP_148025282.1 [422-436]		1	1703.85	88
	TRUE	High	[R].AAGKPSGYDGHCR.[D]	1xCarbamidomethyl [C12]	1	1	2	WP_148025282.1	WP_148025282.1 [129-141]	WP_148025282.1 1xCarbamidomethyl [C140]	0	1375.62	48
	TRUE	High	[M].ASAPSPSPVR.[V]		1	1	1	WP_148025282.1	WP_148025282.1 [2-11]		0	968.516	49
	TRUE	High	[K].ALTELGIAR.[Q]		1	1	1	WP_148025282.1	WP_148025282.1 [235-243]		0	943.557	36
	TRUE	High	[K].APFAPWAPEAFDEAK.[W]		1	1	2	WP_148025282.1	WP_148025282.1 [354-368]		0	1646.78	59
	TRUE	High	[K].LLDGGYAYHCYCSQEELDSR.[R]	2xCarbamidomethyl [C10; C12]	1	1	1	WP_148025282.1	WP_148025282.1 [104-123]	WP_148025282.1 2xCarbamidomethyl [C113; C115]	0	2436.02	58
	TRUE	High	[K].LLDGGYAYHCYCSQEELDSRR.[E]	2xCarbamidomethyl [C10; C12]	1	1	1	WP_148025282.1	WP_148025282.1 [104-124]	WP_148025282.1 2xCarbamidomethyl [C113; C115]	1	2592.12	37
	TRUE	High	[R].IEDTDAAR.[D]		1	1	1	WP_148025282.1	WP_148025282.1 [48-55]		0	890.421	51
	TRUE	High	[R].GEDLLSSTPR.[Q]		1	1	1	WP_148025282.1	WP_148025282.1 [219-228]		0	1074.54	45
	TRUE	High	[R].GELTFTAENVPDYGIVR.[A]		1	1	2	WP_148025282.1	WP_148025282.1 [177-193]		0	1880.94	81
	TRUE	High	[R].FCPSPTGNPHVGLVR.[T]	1xCarbamidomethyl [C2]	1	1	1	WP_148025282.1	WP_148025282.1 [14-28]	WP_148025282.1 1xCarbamidomethyl [C15]	0	1637.82	42
	TRUE	High	[R].FRMPDETITFDDLVR.[G]	1xOxidation [M3]	1	1	1	WP_148025282.1	WP_148025282.1 [162-176]	WP_148025282.1 1xOxidation [M164]	1	1870.9	52
	TRUE	High	[R].HHQGTLVFR.[I]		1	1	1	WP_148025282.1	WP_148025282.1 [39-47]		0	1094.59	47
TRUE	WP_111583891.1	MULTISPECIES: chaperonin GroEL [Streptomyces]	45	23	29	22	540	56.8	1124	Oxidation [M19; M113; M206; M209; M533; M538]
	Checked	Confidence	Annotated Sequence	Modifications	# Protein Groups	# Proteins	# PSMs	Master Protein Accessions	Positions in Master Proteins	Modifications in Master Proteins	# Missed Cleavages	Theo. MH+ [Da]	Ions Score (by Search Engine): A2 Mascot
	TRUE	High	[K].AAAAAPGGMPGGDMDF.[-]	2xOxidation [M9; M14]	1	1	1	WP_111583891.1	WP_111583891.1 [525-540]	WP_111583891.1 2xOxidation [M533; M538]	0	1467.59	18
	TRUE	High	[R].NVAAGANPMALKR.[G]	1xOxidation [M9]	1	1	2	WP_111583891.1	WP_111583891.1 [105-117]	WP_111583891.1 1xOxidation [M113]	1	1328.71	43
	TRUE	High	[R].MEASLEDPYILIANSK.[I]	1xOxidation [M1]	1	1	2	WP_111583891.1	WP_111583891.1 [209-224]	WP_111583891.1 1xOxidation [M209]	0	1809.89	64
	TRUE	High	[K].VVITKDETTIVDGAGSSEQVNGR.[V]		1	1	1	WP_111583891.1	WP_111583891.1 [321-343]		1	2375.2	102
	TRUE	High	[K].WGAPTITNDGVSIAK.[E]		1	1	1	WP_111583891.1	WP_111583891.1 [43-57]		0	1529.8	50
	TRUE	High	[K].DLLPLLEK.[V]		1	1	1	WP_111583891.1	WP_111583891.1 [230-237]		0	940.571	34
	TRUE	High	[K].DETTIVDGAGSSEQVNGR.[V]		1	1	1	WP_111583891.1	WP_111583891.1 [326-343]		0	1834.84	102
	TRUE	High	[K].EIELEDPYEK.[I]		1	1	1	WP_111583891.1	WP_111583891.1 [58-67]		0	1264.59	53
	TRUE	High	[K].AGAATEVELK.[E]		1	1	1	WP_111583891.1	WP_111583891.1 [379-388]		0	988.531	56
	TRUE	High	[K].AGAATEVELKER.[K]		1	1	1	WP_111583891.1	WP_111583891.1 [379-390]		1	1273.67	45
	TRUE	High	[R].AEIENSDSDYDR.[E]		1	1	1	WP_111583891.1	WP_111583891.1 [349-360]		0	1413.58	74
	TRUE	High	[R].AEIENSDSDYDREK.[L]		1	1	2	WP_111583891.1	WP_111583891.1 [349-362]		1	1670.71	66
	TRUE	High	[K].AVEAVSAALLEQAK.[D]		1	1	2	WP_111583891.1	WP_111583891.1 [122-135]		0	1399.78	46
	TRUE	High	[K].AVEAVSAALLEQAKDVETK.[E]		1	1	1	WP_111583891.1	WP_111583891.1 [122-140]		1	1972.06	60
	TRUE	High	[K].APGFGDR.[R]		2	2	1	WP_111586111.1; WP_111583891.1	WP_111586111.1 [277-283]; WP_111583891.1 [276-282]		0	719.347	31
	TRUE	High	[K].LAGGVAVIK.[A]		1	1	1	WP_111583891.1	WP_111583891.1 [370-378]		0	827.535	45
	TRUE	High	[R].IALEAPLK.[Q]		1	1	1	WP_111583891.1	WP_111583891.1 [442-449]		0	854.535	41
	TRUE	High	[K].KTDDVAGDGTTTATVLAQALVK.[E]		1	1	2	WP_111583891.1	WP_111583891.1 [79-100]		1	2175.15	84
	TRUE	High	[K].IIAFDEEARR.[G]		1	1	1	WP_111583891.1	WP_111583891.1 [4-13]		1	1219.64	31
	TRUE	High	[K].IGAELVK.[E]		1	1	2	WP_111583891.1	WP_111583891.1 [68-74]		0	729.451	38
	TRUE	High	[K].LENATLDLLGR.[A]		1	1	1	WP_111583891.1	WP_111583891.1 [307-317]		0	1214.67	59
	TRUE	High	[K].GYISAYFATDMER.[M]	1xOxidation [M11]	1	1	1	WP_111583891.1	WP_111583891.1 [196-208]	WP_111583891.1 1xOxidation [M206]	0	1539.68	56
	TRUE	High	[R].GMNQLADAVK.[V]	1xOxidation [M2]	1	1	1	WP_111583891.1	WP_111583891.1 [18-27]	WP_111583891.1 1xOxidation [M19]	0	1062.52	48
TRUE	WP_111583199.1	MULTISPECIES: molecular chaperone DnaK [Streptomyces]	36	21	28	21	614	66.1	1112	Oxidation [M73; M91; M316; M470; M573]
	Checked	Confidence	Annotated Sequence	Modifications	# Protein Groups	# Proteins	# PSMs	Master Protein Accessions	Positions in Master Proteins	Modifications in Master Proteins	# Missed Cleavages	Theo. MH+ [Da]	Ions Score (by Search Engine): A2 Mascot
	TRUE	High	[K].RQAVTNVDR.[T]		1	1	2	WP_111583199.1	WP_111583199.1 [56-64]		1	1058.57	43
	TRUE	High	[K].QFNPQQMSAFILQK.[L]	1xOxidation [M7]	1	1	2	WP_111583199.1	WP_111583199.1 [85-98]	WP_111583199.1 1xOxidation [M91]	0	1695.85	74
	TRUE	High	[K].QFQSGHGVDLSK.[D]		1	1	2	WP_111583199.1	WP_111583199.1 [213-224]		0	1302.64	69
	TRUE	High	[K].QFQSGHGVDLSKDK.[M]		1	1	2	WP_111583199.1	WP_111583199.1 [213-226]		1	1545.77	70
	TRUE	High	[R].QAVTNVDR.[T]		1	1	1	WP_111583199.1	WP_111583199.1 [57-64]		0	902.469	65
	TRUE	High	[R].NQGEQLVYQTEK.[F]		1	1	1	WP_111583199.1	WP_111583199.1 [508-519]		0	1436.7	35
	TRUE	High	[K].NGEVLVGEVAK.[R]		1	2	1	WP_111583199.1	WP_111583199.1 [45-55]		0	1114.61	58
	TRUE	High	[K].NGEVLVGEVAKR.[Q]		1	2	1	WP_111583199.1	WP_111583199.1 [45-56]		1	1270.71	28
	TRUE	High	[R].NTTIPTK.[R]		1	1	1	WP_111583199.1	WP_111583199.1 [386-392]		0	774.436	29
	TRUE	High	[K].MTVTGGSSLPKDEVDR.[M]	1xOxidation [M1]	1	1	1	WP_111583199.1	WP_111583199.1 [470-485]	WP_111583199.1 1xOxidation [M470]	1	1707.82	57
	TRUE	High	[R].MPAVAELVK.[E]		1	1	1	WP_111583199.1	WP_111583199.1 [316-324]		0	957.544	46
	TRUE	High	[R].MPAVAELVK.[E]	1xOxidation [M1]	1	1	1	WP_111583199.1	WP_111583199.1 [316-324]	WP_111583199.1 1xOxidation [M316]	0	973.539	61
	TRUE	High	[K].VTDAVITVPAYFNDSER.[Q]		1	1	2	WP_111583199.1	WP_111583199.1 [111-127]		0	1896.93	80
	TRUE	High	[R].VVDYLVK.[Q]		1	1	1	WP_111583199.1	WP_111583199.1 [206-212]		0	835.492	33
	TRUE	High	[K].TEVESAIAELK.[E]		1	1	1	WP_111583199.1	WP_111583199.1 [534-544]		0	1189.63	51
	TRUE	High	[R].TTPSVVAFAK.[N]		1	2	1	WP_111583199.1	WP_111583199.1 [35-44]		0	1020.57	34
	TRUE	High	[R].DAESYLGEK.[V]		1	1	1	WP_111583199.1	WP_111583199.1 [102-110]		0	1011.46	36
	TRUE	High	[K].EAGEIAGLNVLR.[I]		1	1	1	WP_111583199.1	WP_111583199.1 [132-143]		0	1241.68	63
	TRUE	High	[R].AQFQQLTADLLER.[C]		1	1	2	WP_111583199.1	WP_111583199.1 [273-285]		0	1532.81	78
	TRUE	High	[K].ATNGDNHLGGDDWDQR.[V]		1	1	1	WP_111583199.1	WP_111583199.1 [190-205]		0	1770.74	49
	TRUE	High	[R].HMGTDWK.[I]	1xOxidation [M2]	1	1	1	WP_111583199.1	WP_111583199.1 [72-78]	WP_111583199.1 1xOxidation [M73]	0	890.383	14
	TRUE	High	[K].LGQAMYADAQGAQAAGEGDAGAGQAK.[A]	1xOxidation [M5]	1	1	1	WP_111583199.1	WP_111583199.1 [569-594]	WP_111583199.1 1xOxidation [M573]	0	2423.09	90
TRUE	WP_148026125.1	aldehyde dehydrogenase [Streptomyces lavendulae]	55	21	33	21	507	55.5	1088	Oxidation [M92; M250; M340; M484; M485]; Carbamidomethyl [C459]
	Checked	Confidence	Annotated Sequence	Modifications	# Protein Groups	# Proteins	# PSMs	Master Protein Accessions	Positions in Master Proteins	Modifications in Master Proteins	# Missed Cleavages	Theo. MH+ [Da]	Ions Score (by Search Engine): A2 Mascot
	TRUE	High	[R].QIKPGHPLDTDTMIGAQASNDQLEK.[I]	1xOxidation [M13]	1	1	2	WP_148026125.1	WP_148026125.1 [328-352]	WP_148026125.1 1xOxidation [M340]	0	2723.33	63
	TRUE	High	[K].SPNIFFDDVWAHDDDFRDK.[A]		1	1	2	WP_148026125.1	WP_148026125.1 [268-286]		1	2339.04	35
	TRUE	High	[K].NLLVSYSPK.[K]		1	1	1	WP_148026125.1	WP_148026125.1 [494-502]		0	1020.57	41
	TRUE	High	[R].MEANLEALAVAESWENGKPVR.[E]	1xOxidation [M1]	1	1	1	WP_148026125.1	WP_148026125.1 [92-112]	WP_148026125.1 1xOxidation [M92]	0	2330.14	78
	TRUE	High	[K].MMLDHYQQTK.[N]	1xOxidation [M]	1	1	4	WP_148026125.1	WP_148026125.1 [484-493]	WP_148026125.1 1xOxidation [M]	0	1310.59	24
	TRUE	High	[K].MMLDHYQQTK.[N]	2xOxidation [M1; M2]	1	1	2	WP_148026125.1	WP_148026125.1 [484-493]	WP_148026125.1 2xOxidation [M484; M485]	0	1326.58	55
	TRUE	High	[K].VLTGGER.[I]		1	1	1	WP_148026125.1	WP_148026125.1 [367-373]		0	731.405	33
	TRUE	High	[R].YFAGAIR.[A]		1	1	1	WP_148026125.1	WP_148026125.1 [128-134]		0	797.43	36
	TRUE	High	[R].YDHFIGGEYVPPAR.[G]		1	1	2	WP_148026125.1	WP_148026125.1 [20-33]		0	1620.78	53
	TRUE	High	[R].VWTNCYHVYPAHAAFGGYK.[Q]	1xCarbamidomethyl [C5]	1	1	1	WP_148026125.1	WP_148026125.1 [455-473]	WP_148026125.1 1xCarbamidomethyl [C459]	0	2241.03	45
	TRUE	High	[R].YAAPGTEGAIVSYQSR.[Y]		1	1	1	WP_148026125.1	WP_148026125.1 [4-19]		0	1669.82	45
	TRUE	High	[K].VAFTGETTTGR.[L]		1	1	1	WP_148026125.1	WP_148026125.1 [237-247]		0	1139.57	65
	TRUE	High	[R].ETLAADIPLAIDHFR.[Y]		1	1	2	WP_148026125.1	WP_148026125.1 [113-127]		0	1681.89	56
	TRUE	High	[R].ALDAAHAAAPGWGR.[T]		1	1	1	WP_148026125.1	WP_148026125.1 [62-75]		0	1363.69	50
	TRUE	High	[K].IADRMEANLEALAVAESWENGKPVR.[E]	1xOxidation [M5]	1	1	1	WP_148026125.1	WP_148026125.1 [88-112]	WP_148026125.1 1xOxidation [M92]	1	2785.39	29
	TRUE	High	[K].IANDTLYGLGAGVWTR.[D]		1	1	2	WP_148026125.1	WP_148026125.1 [423-438]		0	1706.89	114
	TRUE	High	[K].ILSYLDIGR.[Q]		1	1	1	WP_148026125.1	WP_148026125.1 [353-361]		0	1049.6	54
	TRUE	High	[R].LIMQYASENIKPVTLELGGK.[S]	1xOxidation [M3]	1	1	1	WP_148026125.1	WP_148026125.1 [248-267]	WP_148026125.1 1xOxidation [M250]	0	2220.19	53
	TRUE	High	[R].IEHEGELK.[G]		1	1	1	WP_148026125.1	WP_148026125.1 [374-381]		0	954.489	45
	TRUE	High	[K].GGYYVQPTIFEGDNR.[M]		1	1	2	WP_148026125.1	WP_148026125.1 [382-396]		0	1715.8	70
	TRUE	High	[R].GTAEDVER.[A]		1	1	1	WP_148026125.1	WP_148026125.1 [54-61]		0	876.406	42
	TRUE	High	[R].GHYAEFLAAAVER.[T]		1	1	2	WP_148026125.1	WP_148026125.1 [313-325]		0	1433.72	57
TRUE	WP_148023177.1	MULTISPECIES: dihydropyrimidinase [Streptomyces]	39	14	30	14	467	50.7	1062	Oxidation [M68; M70; M144; M159; M345; M352; M380]; Carbamidomethyl [C293]
	Checked	Confidence	Annotated Sequence	Modifications	# Protein Groups	# Proteins	# PSMs	Master Protein Accessions	Positions in Master Proteins	Modifications in Master Proteins	# Missed Cleavages	Theo. MH+ [Da]	Ions Score (by Search Engine): A2 Mascot
	TRUE	High	[R].RALLEAEATHR.[A]		1	1	1	WP_148023177.1	WP_148023177.1 [219-229]		1	1266.69	56
	TRUE	High	[K].QFMAYPGVFYSDDGQILR.[A]		1	1	2	WP_148023177.1	WP_148023177.1 [157-174]		0	2107	64
	TRUE	High	[K].QFMAYPGVFYSDDGQILR.[A]	1xOxidation [M3]	1	1	2	WP_148023177.1	WP_148023177.1 [157-174]	WP_148023177.1 1xOxidation [M159]	0	2122.99	108
	TRUE	High	[K].IPNGMPGVENR.[M]	1xOxidation [M5]	1	1	2	WP_148023177.1	WP_148023177.1 [341-351]	WP_148023177.1 1xOxidation [M345]	0	1199.58	49
	TRUE	High	[R].MFGLYPK.[K]		1	1	1	WP_148023177.1	WP_148023177.1 [380-386]		0	855.443	29
	TRUE	High	[R].MFGLYPK.[K]	1xOxidation [M1]	1	1	1	WP_148023177.1	WP_148023177.1 [380-386]	WP_148023177.1 1xOxidation [M380]	0	871.438	24
	TRUE	High	[R].MDLLHQAVVDGHISR.[R]		1	1	2	WP_148023177.1	WP_148023177.1 [352-366]		0	1690.87	57
	TRUE	High	[R].MDLLHQAVVDGHISR.[R]	1xOxidation [M1]	1	1	2	WP_148023177.1	WP_148023177.1 [352-366]	WP_148023177.1 1xOxidation [M352]	0	1706.86	64
	TRUE	High	[K].YVCSTPLRPR.[E]	1xCarbamidomethyl [C3]	1	1	2	WP_148023177.1	WP_148023177.1 [291-300]	WP_148023177.1 1xCarbamidomethyl [C293]	0	1248.65	21
	TRUE	High	[K].YVIPGGVDGHTHMEMPFGGTYASDTFETGTR.[A]	2xOxidation [M13; M15]	1	1	3	WP_148023177.1	WP_148023177.1 [56-86]	WP_148023177.1 2xOxidation [M68; M70]	0	3362.47	34
	TRUE	High	[R].VETVLSR.[G]		1	1	1	WP_148023177.1	WP_148023177.1 [432-438]		0	803.462	56
	TRUE	High	[K].EMDLLVEEGVTSFK.[Q]	1xOxidation [M2]	1	1	1	WP_148023177.1	WP_148023177.1 [143-156]	WP_148023177.1 1xOxidation [M144]	0	1612.78	47
	TRUE	High	[R].EYTGHAGHGVYTPR.[S]		1	1	3	WP_148023177.1	WP_148023177.1 [447-460]		0	1544.72	91
	TRUE	High	[R].EGLDAWHQK.[A]		1	1	1	WP_148023177.1	WP_148023177.1 [110-118]		0	1083.52	23
	TRUE	High	[R].ALLEAEATHR.[A]		1	1	2	WP_148023177.1	WP_148023177.1 [220-229]		0	1110.59	42
	TRUE	High	[R].IAAVAASGTPAAAALGAEQTIDATGK.[Y]		1	1	3	WP_148023177.1	WP_148023177.1 [30-55]		0	2326.22	100
	TRUE	High	[R].GETVIDRR.[E]		1	1	1	WP_148023177.1	WP_148023177.1 [439-446]		1	945.511	37
TRUE	WP_148025460.1	NAD(P)/FAD-dependent oxidoreductase [Streptomyces lavendulae]	54	19	25	19	479	50.2	1039	Carbamidomethyl [C49; C54; C150]; Oxidation [M55; M416]
	Checked	Confidence	Annotated Sequence	Modifications	# Protein Groups	# Proteins	# PSMs	Master Protein Accessions	Positions in Master Proteins	Modifications in Master Proteins	# Missed Cleavages	Theo. MH+ [Da]	Ions Score (by Search Engine): A2 Mascot
	TRUE	High	[R].RLPGLAGAVQGPLDTPAVLER.[R]		1	1	2	WP_148025460.1	WP_148025460.1 [72-92]		1	2130.2	65
	TRUE	High	[R].LPGLAGAVQGPLDTPAVLER.[R]		1	1	1	WP_148025460.1	WP_148025460.1 [73-92]		0	1974.1	65
	TRUE	High	[R].MVVDLEDEILR.[G]	1xOxidation [M1]	1	1	1	WP_148025460.1	WP_148025460.1 [416-426]	WP_148025460.1 1xOxidation [M416]	0	1347.68	58
	TRUE	High	[R].VTGTDWLYAAGDVNHR.[A]		1	1	2	WP_148025460.1	WP_148025460.1 [304-319]		0	1774.85	89
	TRUE	High	[R].VPQTDDIGLGSVGLEPGSWLETDDTLR.[V]		1	1	3	WP_148025460.1	WP_148025460.1 [277-303]		0	2870.41	79
	TRUE	High	[R].TGERFEADEILFATGR.[V]		1	1	1	WP_148025460.1	WP_148025460.1 [261-276]		1	1811.89	20
	TRUE	High	[R].TGTSVTSVTR.[E]		1	1	1	WP_148025460.1	WP_148025460.1 [241-250]		0	1008.53	61
	TRUE	High	[M].TETTESETIAYDVVVLGAGPVGENVADR.[T]		1	1	1	WP_148025460.1	WP_148025460.1 [2-29]		0	2892.41	61
	TRUE	High	[R].TVGVTVSDGSVTTLTAR.[H]		1	1	2	WP_148025460.1	WP_148025460.1 [128-144]		0	1663.89	79
	TRUE	High	[R].ENGTVVALTR.[T]		1	1	1	WP_148025460.1	WP_148025460.1 [251-260]		0	1059.58	52
	TRUE	High	[R].EATSADTAPGR.[L]		1	1	1	WP_148025460.1	WP_148025460.1 [173-183]		0	1075.5	64
	TRUE	High	[R].AAGLTTAIVESELVGGECSYWACMPSK.[A]	2xCarbamidomethyl [C18; C23]; 1xOxidation [M24]	1	1	1	WP_148025460.1	WP_148025460.1 [32-58]	WP_148025460.1 2xCarbamidomethyl [C49; C54]; 1xOxidation [M55]	0	2903.33	40
	TRUE	High	[R].AQLPDLPGLAEVRPWTSR.[E]		1	1	1	WP_148025460.1	WP_148025460.1 [155-172]		0	2006.08	20
	TRUE	High	[K].ALLRPVIAQADAR.[R]		1	1	2	WP_148025460.1	WP_148025460.1 [59-71]		0	1393.83	49
	TRUE	High	[R].ALLTHQGK.[Y]		1	1	1	WP_148025460.1	WP_148025460.1 [320-327]		0	867.505	32
	TRUE	High	[R].IAGAAIGAR.[A]		1	1	1	WP_148025460.1	WP_148025460.1 [332-340]		0	799.478	60
	TRUE	High	[R].LLEAYRDN.[-]		1	1	1	WP_148025460.1	WP_148025460.1 [472-479]		1	993.5	41
	TRUE	High	[R].FEADEILFATGR.[V]		1	1	1	WP_148025460.1	WP_148025460.1 [265-276]		0	1368.68	52
	TRUE	High	[R].HAVVVCTGTR.[A]	1xCarbamidomethyl [C6]	1	1	1	WP_148025460.1	WP_148025460.1 [145-154]	WP_148025460.1 1xCarbamidomethyl [C150]	0	1099.57	55
TRUE	WP_111585629.1	MULTISPECIES: 4-aminobutyrate--2-oxoglutarate transaminase [Streptomyces]	52	25	30	25	444	46.5	980	Carbamidomethyl [C325; C400; C410]; Oxidation [M161; M306; M335; M351; M358]
	Checked	Confidence	Annotated Sequence	Modifications	# Protein Groups	# Proteins	# PSMs	Master Protein Accessions	Positions in Master Proteins	Modifications in Master Proteins	# Missed Cleavages	Theo. MH+ [Da]	Ions Score (by Search Engine): A2 Mascot
	TRUE	High	[R].RTAVVAQGVGSTLPVFVTR.[A]		1	1	1	WP_111585629.1	WP_111585629.1 [26-44]		1	1958.12	69
	TRUE	High	[K].RIEEVMK.[E]	1xOxidation [M6]	1	1	1	WP_111585629.1	WP_111585629.1 [346-352]	WP_111585629.1 1xOxidation [M351]	1	920.487	14
	TRUE	High	[K].RIEEVMKER.[L]	1xOxidation [M6]	1	1	1	WP_111585629.1	WP_111585629.1 [346-354]	WP_111585629.1 1xOxidation [M351]	2	1205.63	28
	TRUE	High	[R].RVVTAIPGPK.[S]		1	1	1	WP_111585629.1	WP_111585629.1 [9-18]		1	1037.65	22
	TRUE	High	[K].SQELQAR.[R]		1	1	1	WP_111585629.1	WP_111585629.1 [19-25]		0	831.432	37
	TRUE	High	[K].SALFNSGAEAVENAVK.[I]		1	1	1	WP_111585629.1	WP_111585629.1 [120-135]		0	1606.81	83
	TRUE	High	[R].QAVVVFDHGYHGR.[T]		1	1	2	WP_111585629.1	WP_111585629.1 [144-156]		0	1484.74	37
	TRUE	High	[R].LSAMAEK.[F]		1	1	1	WP_111585629.1	WP_111585629.1 [355-361]		0	749.386	31
	TRUE	High	[R].LSAMAEK.[F]	1xOxidation [M4]	1	1	1	WP_111585629.1	WP_111585629.1 [355-361]	WP_111585629.1 1xOxidation [M358]	0	765.381	50
	TRUE	High	[R].LSAMAEKFDIIGEVR.[G]	1xOxidation [M4]	1	1	1	WP_111585629.1	WP_111585629.1 [355-369]	WP_111585629.1 1xOxidation [M358]	1	1694.88	42
	TRUE	High	[R].VPVAYGYR.[W]		1	1	1	WP_111585629.1	WP_111585629.1 [184-191]		0	924.494	19
	TRUE	High	[R].VVTAIPGPK.[S]		1	1	1	WP_111585629.1	WP_111585629.1 [10-18]		0	881.545	60
	TRUE	High	[R].WPTGAENAGPEAAK.[Q]		1	1	1	WP_111585629.1	WP_111585629.1 [192-205]		0	1398.66	76
	TRUE	High	[R].TNLTMALTAK.[N]	1xOxidation [M5]	1	1	1	WP_111585629.1	WP_111585629.1 [157-166]	WP_111585629.1 1xOxidation [M161]	0	1079.58	52
	TRUE	High	[R].TAVVAQGVGSTLPVFVTR.[A]		1	1	2	WP_111585629.1	WP_111585629.1 [27-44]		0	1802.02	97
	TRUE	High	[K].EPNTEATAALAK.[A]		1	1	1	WP_111585629.1	WP_111585629.1 [387-398]		0	1215.62	60
	TRUE	High	[K].ELDLNAR.[A]		1	1	1	WP_111585629.1	WP_111585629.1 [337-343]		0	830.437	46
	TRUE	High	[R].AEIMDAAHAGGLGGTYGGNPVACAGALGAIETMK.[E]	1xCarbamidomethyl [C23]; 2xOxidation [M4; M33]	1	1	1	WP_111585629.1	WP_111585629.1 [303-336]	WP_111585629.1 1xCarbamidomethyl [C325]; 2xOxidation [M306; M335]	0	3263.51	15
	TRUE	High	[K].ACHAEGVLVLTCGTYGNVVR.[F]	2xCarbamidomethyl [C2; C12]	1	1	1	WP_111585629.1	WP_111585629.1 [399-418]	WP_111585629.1 2xCarbamidomethyl [C400; C410]	0	2176.06	62
	TRUE	High	[R].ATKEPNTEATAALAK.[A]		1	1	2	WP_111585629.1	WP_111585629.1 [384-398]		1	1515.8	47
	TRUE	High	[K].KSALFNSGAEAVENAVK.[I]		1	1	1	WP_111585629.1	WP_111585629.1 [119-135]		1	1734.9	65
	TRUE	High	[R].IEEVMKER.[L]	1xOxidation [M5]	1	1	2	WP_111585629.1	WP_111585629.1 [347-354]	WP_111585629.1 1xOxidation [M351]	1	1049.53	50
	TRUE	High	[K].GFLPAIR.[Q]		1	1	1	WP_111585629.1	WP_111585629.1 [240-246]		0	773.467	31
	TRUE	High	[K].FDIIGEVR.[G]		1	1	1	WP_111585629.1	WP_111585629.1 [362-369]		0	948.515	32
	TRUE	High	[K].HGFGPFAPEVYR.[V]		1	1	1	WP_111585629.1	WP_111585629.1 [172-183]		0	1376.67	34
	TRUE	High	[K].GIAGGLPLAAVTGR.[A]		1	1	1	WP_111585629.1	WP_111585629.1 [289-302]		0	1252.74	57
TRUE	WP_148027107.1	adenosylhomocysteinase [Streptomyces lavendulae]	42	21	28	21	485	52.8	971	Oxidation [M335; M339; M342; M360]; Carbamidomethyl [C271; C280]; Acetyl [N-Term]
	Checked	Confidence	Annotated Sequence	Modifications	# Protein Groups	# Proteins	# PSMs	Master Protein Accessions	Positions in Master Proteins	Modifications in Master Proteins	# Missed Cleavages	Theo. MH+ [Da]	Ions Score (by Search Engine): A2 Mascot
	TRUE	High	[K].MKHQAIVGNIGHFDNEIDMAGLAK.[I]	2xOxidation [M1; M19]	1	1	1	WP_148027107.1	WP_148027107.1 [342-365]	WP_148027107.1 2xOxidation [M342; M360]	1	2641.29	37
	TRUE	High	[R].VILELLHR.[T]		1	1	1	WP_148027107.1	WP_148027107.1 [179-186]		0	992.625	50
	TRUE	High	[K].VIIVLSEGR.[L]		1	1	1	WP_148027107.1	WP_148027107.1 [388-396]		0	985.604	57
	TRUE	High	[K].VPGLETAESDEHR.[V]		1	1	2	WP_148027107.1	WP_148027107.1 [166-178]		0	1439.68	107
	TRUE	High	[K].WTQLASEIR.[G]		1	1	1	WP_148027107.1	WP_148027107.1 [195-203]		0	1103.58	57
	TRUE	High	[K].TAVVCGYGDVGK.[G]	1xCarbamidomethyl [C5]	1	1	1	WP_148027107.1	WP_148027107.1 [267-278]	WP_148027107.1 1xCarbamidomethyl [C271]	0	1225.59	42
	TRUE	High	[M].TTVDNRQDFK.[V]	1xAcetyl [N-Term]	1	1	1	WP_148027107.1	WP_148027107.1 [2-11]	WP_148027107.1 1xAcetyl [N-Term]	1	1265.61	31
	TRUE	High	[K].VADLSLAEFGR.[K]		1	1	1	WP_148027107.1	WP_148027107.1 [12-22]		0	1177.62	84
	TRUE	High	[K].VADLSLAEFGRK.[E]		1	1	1	WP_148027107.1	WP_148027107.1 [12-23]		1	1305.72	22
	TRUE	High	[K].DIIMASDMAK.[M]	2xOxidation [M4; M8]	1	1	1	WP_148027107.1	WP_148027107.1 [332-341]	WP_148027107.1 2xOxidation [M335; M339]	0	1126.51	24
	TRUE	High	[R].DGVLLFPAINVNDAVTK.[S]		1	1	3	WP_148027107.1	WP_148027107.1 [222-238]		0	1785.97	59
	TRUE	High	[K].DGKVPGLETAESDEHR.[V]		1	1	2	WP_148027107.1	WP_148027107.1 [163-178]		1	1739.82	43
	TRUE	High	[K].DEVKPQVHTWTFPDGK.[V]		1	1	2	WP_148027107.1	WP_148027107.1 [372-387]		0	1883.93	39
	TRUE	High	[K].EYAESQPLAGAR.[V]		1	1	1	WP_148027107.1	WP_148027107.1 [41-52]		0	1291.63	65
	TRUE	High	[R].ATDVLIGGK.[T]		1	1	1	WP_148027107.1	WP_148027107.1 [258-266]		0	873.504	59
	TRUE	High	[K].HQAIVGNIGHFDNEIDMAGLAK.[I]	1xOxidation [M17]	1	1	2	WP_148027107.1	WP_148027107.1 [344-365]	WP_148027107.1 1xOxidation [M360]	0	2366.16	68
	TRUE	High	[R].HSLVDGINR.[A]		1	1	1	WP_148027107.1	WP_148027107.1 [249-257]		0	1010.54	45
	TRUE	High	[R].KEYAESQPLAGAR.[V]		1	1	1	WP_148027107.1	WP_148027107.1 [40-52]		1	1419.72	37
	TRUE	High	[R].LHLDSLGVK.[L]		1	1	1	WP_148027107.1	WP_148027107.1 [450-458]		0	981.573	49
	TRUE	High	[K].GCAESLR.[G]	1xCarbamidomethyl [C2]	1	1	1	WP_148027107.1	WP_148027107.1 [279-285]	WP_148027107.1 1xCarbamidomethyl [C280]	0	792.367	35
	TRUE	High	[R].GVTEETTTGVHR.[L]		1	1	2	WP_148027107.1	WP_148027107.1 [204-215]		0	1286.63	62
TRUE	WP_148025884.1	MULTISPECIES: sugar hydrolase [Streptomyces]	43	12	24	12	399	42.1	959	Oxidation [M242; M280]; Carbamidomethyl [C304; C324]
	Checked	Confidence	Annotated Sequence	Modifications	# Protein Groups	# Proteins	# PSMs	Master Protein Accessions	Positions in Master Proteins	Modifications in Master Proteins	# Missed Cleavages	Theo. MH+ [Da]	Ions Score (by Search Engine): A2 Mascot
	TRUE	High	[R].RADGSTSTTGQLK.[Q]		1	1	1	WP_148025884.1	WP_148025884.1 [180-192]		1	1321.67	66
	TRUE	High	[K].QGGWPGFFDALR.[A]		1	1	2	WP_148025884.1	WP_148025884.1 [193-204]		0	1350.66	49
	TRUE	High	[R].STLLVSSQAPDNTPGDFYQDAVTNQYAK.[A]		1	1	2	WP_148025884.1	WP_148025884.1 [330-357]		0	3030.43	57
	TRUE	High	[R].IYFSYGQK.[L]		1	1	1	WP_148025884.1	WP_148025884.1 [114-121]		0	1005.5	39
	TRUE	High	[R].VSGNVMNFTDTSGAVVTSFQKPDADSVFGCHK.[L]	1xCarbamidomethyl [C30]	1	1	1	WP_148025884.1	WP_148025884.1 [275-306]	WP_148025884.1 1xCarbamidomethyl [C304]	0	3402.57	64
	TRUE	High	[R].VSGNVMNFTDTSGAVVTSFQKPDADSVFGCHK.[L]	1xCarbamidomethyl [C30]; 1xOxidation [M6]	1	1	2	WP_148025884.1	WP_148025884.1 [275-306]	WP_148025884.1 1xCarbamidomethyl [C304]; 1xOxidation [M280]	0	3418.57	57
	TRUE	High	[K].YASSTLTVTPFADQPDK.[K]		1	1	2	WP_148025884.1	WP_148025884.1 [253-269]		0	1840.9	64
	TRUE	High	[K].YASSTLTVTPFADQPDKK.[F]		1	1	2	WP_148025884.1	WP_148025884.1 [253-270]		1	1968.99	56
	TRUE	High	[R].TLCAGFNR.[S]	1xCarbamidomethyl [C3]	1	1	1	WP_148025884.1	WP_148025884.1 [322-329]	WP_148025884.1 1xCarbamidomethyl [C324]	0	938.451	33
	TRUE	High	[R].ADGSTSTTGQLK.[Q]		1	1	2	WP_148025884.1	WP_148025884.1 [181-192]		0	1165.57	67
	TRUE	High	[R].AQPGGWSGLIQTGSDGSVLR.[A]		1	1	4	WP_148025884.1	WP_148025884.1 [205-224]		0	1986	59
	TRUE	High	[R].ALSPLYGVETGALPAGAMDDYVNR.[V]	1xOxidation [M18]	1	1	3	WP_148025884.1	WP_148025884.1 [225-248]	WP_148025884.1 1xOxidation [M242]	0	2496.21	87
	TRUE	High	[K].LLDAPNDAVR.[G]		1	1	1	WP_148025884.1	WP_148025884.1 [307-316]		0	1083.58	60
TRUE	WP_148026228.1	insulinase family protein [Streptomyces lavendulae]	45	15	21	15	464	50.8	958	Carbamidomethyl [C277]; Oxidation [M122; M134; M180; M359]
	Checked	Confidence	Annotated Sequence	Modifications	# Protein Groups	# Proteins	# PSMs	Master Protein Accessions	Positions in Master Proteins	Modifications in Master Proteins	# Missed Cleavages	Theo. MH+ [Da]	Ions Score (by Search Engine): A2 Mascot
	TRUE	High	[R].QRYDNVPYGTAFEK.[L]		1	1	1	WP_148026228.1	WP_148026228.1 [147-160]		1	1687.81	40
	TRUE	High	[K].LTALSYPEGHPYHHTPIGSMTDLDAATLEDAR.[H]	1xOxidation [M20]	1	1	1	WP_148026228.1	WP_148026228.1 [161-192]	WP_148026228.1 1xOxidation [M180]	0	3495.65	46
	TRUE	High	[R].MGSLLTALDDESMENQR.[D]	2xOxidation [M1; M13]	1	1	1	WP_148026228.1	WP_148026228.1 [122-138]	WP_148026228.1 2xOxidation [M122; M134]	0	1941.85	82
	TRUE	High	[R].YDNVPYGTAFEK.[L]		1	1	1	WP_148026228.1	WP_148026228.1 [149-160]		0	1403.65	21
	TRUE	High	[K].YFGSIPGHDGKPAPR.[D]		1	1	2	WP_148026228.1	WP_148026228.1 [224-238]		0	1598.81	33
	TRUE	High	[R].YAVLFGDPQLALNAVQR.[I]		1	1	2	WP_148026228.1	WP_148026228.1 [387-403]		0	1875.01	73
	TRUE	High	[R].TAVAAGFGLLR.[L]		1	1	1	WP_148026228.1	WP_148026228.1 [305-315]		0	1075.63	54
	TRUE	High	[K].TSGDVEVPVIETAIDEELAR.[F]		1	1	4	WP_148026228.1	WP_148026228.1 [329-348]		0	2143.08	89
	TRUE	High	[R].DRTAVAAGFGLLR.[L]		1	1	1	WP_148026228.1	WP_148026228.1 [303-315]		1	1346.75	55
	TRUE	High	[R].EVIVEEVPAR.[A]		1	1	1	WP_148026228.1	WP_148026228.1 [252-261]		0	1140.63	36
	TRUE	High	[R].ECDAADLALTVLGGGESSR.[L]	1xCarbamidomethyl [C2]	1	1	2	WP_148026228.1	WP_148026228.1 [276-294]	WP_148026228.1 1xCarbamidomethyl [C277]	0	1920.9	106
	TRUE	High	[R].AQAQLER.[E]		1	1	1	WP_148026228.1	WP_148026228.1 [362-368]		0	815.437	49
	TRUE	High	[R].FAEEGPTAEEMER.[A]	1xOxidation [M11]	1	1	1	WP_148026228.1	WP_148026228.1 [349-361]	WP_148026228.1 1xOxidation [M359]	0	1511.63	72
	TRUE	High	[R].ILEVTPEEVR.[E]		1	1	1	WP_148026228.1	WP_148026228.1 [404-413]		0	1184.65	62
	TRUE	High	[K].GNGHFELVQGAGGSLNGTTSFER.[T]		1	1	1	WP_148026228.1	WP_148026228.1 [77-99]		0	2335.11	62
TRUE	WP_187279148.1	trehalose-6-phosphate synthase [Streptomyces lavendulae]	41	19	26	19	475	52	925	Oxidation [M384]; Carbamidomethyl [C399]
	Checked	Confidence	Annotated Sequence	Modifications	# Protein Groups	# Proteins	# PSMs	Master Protein Accessions	Positions in Master Proteins	Modifications in Master Proteins	# Missed Cleavages	Theo. MH+ [Da]	Ions Score (by Search Engine): A2 Mascot
	TRUE	High	[R].RAEGGLLPEADTGGQR.[V]		1	1	2	WP_187279148.1	WP_187279148.1 [67-82]		1	1626.82	60
	TRUE	High	[R].QDLAVYR.[D]		1	1	1	WP_187279148.1	WP_187279148.1 [323-329]		0	864.457	48
	TRUE	High	[R].SHRPDVDER.[M]		1	1	2	WP_187279148.1	WP_187279148.1 [256-264]		0	1110.53	30
	TRUE	High	[R].WFLDQLR.[A]		1	1	1	WP_187279148.1	WP_187279148.1 [462-468]		0	977.52	26
	TRUE	High	[R].WGAYEAYNR.[A]		1	1	1	WP_187279148.1	WP_187279148.1 [129-137]		0	1129.51	50
	TRUE	High	[R].VDRTELSK.[N]		1	1	1	WP_187279148.1	WP_187279148.1 [282-289]		1	947.516	28
	TRUE	High	[R].VAEEINSTYGTPGWIPVVLHVK.[D]		1	1	1	WP_187279148.1	WP_187279148.1 [338-359]		0	2409.28	45
	TRUE	High	[R].DGMNLVAK.[E]	1xOxidation [M3]	1	1	1	WP_187279148.1	WP_187279148.1 [382-389]	WP_187279148.1 1xOxidation [M384]	0	863.429	33
	TRUE	High	[K].EVPVVSDEGCALVLSR.[E]	1xCarbamidomethyl [C10]	1	1	2	WP_187279148.1	WP_187279148.1 [390-405]	WP_187279148.1 1xCarbamidomethyl [C399]	0	1729.88	108
	TRUE	High	[R].DYTAEVR.[R]		1	1	1	WP_187279148.1	WP_187279148.1 [330-336]		0	853.405	21
	TRUE	High	[R].EKVVHVAFAYPSR.[Q]		1	1	1	WP_187279148.1	WP_187279148.1 [310-322]		1	1502.81	33
	TRUE	High	[R].AEIGEGRR.[T]		1	1	1	WP_187279148.1	WP_187279148.1 [270-277]		1	887.469	22
	TRUE	High	[R].AEIGEGR.[R]		1	1	1	WP_187279148.1	WP_187279148.1 [270-276]		0	731.368	45
	TRUE	High	[R].AEGGLLPEADTGGQR.[V]		1	1	1	WP_187279148.1	WP_187279148.1 [68-82]		0	1470.72	65
	TRUE	High	[R].LAAAATALPPAR.[W]		1	1	3	WP_187279148.1	WP_187279148.1 [450-461]		0	1122.66	60
	TRUE	High	[R].IGVHGLGADADFLR.[E]		1	1	1	WP_187279148.1	WP_187279148.1 [240-253]		0	1440.76	83
	TRUE	High	[R].IGHFSHTPWAPAEYFR.[L]		1	1	1	WP_187279148.1	WP_187279148.1 [176-191]		0	1915.92	38
	TRUE	High	[R].HLLDERPEWR.[E]		1	1	2	WP_187279148.1	WP_187279148.1 [300-309]		0	1350.69	27
	TRUE	High	[R].GPVSYETGEDGSLR.[A]		1	1	2	WP_187279148.1	WP_187279148.1 [16-29]		0	1466.68	84
TRUE	WP_148025497.1	NADP-dependent phosphogluconate dehydrogenase [Streptomyces lavendulae]	49	18	25	18	479	51.4	924	Carbamidomethyl [C171]; Oxidation [M15; M98; M157]
	Checked	Confidence	Annotated Sequence	Modifications	# Protein Groups	# Proteins	# PSMs	Master Protein Accessions	Positions in Master Proteins	Modifications in Master Proteins	# Missed Cleavages	Theo. MH+ [Da]	Ions Score (by Search Engine): A2 Mascot
	TRUE	High	[R].QGVPTPGFAAALSYYDGLR.[A]		1	1	2	WP_148025497.1	WP_148025497.1 [418-436]		0	1983	87
	TRUE	High	[M].STSAQIGVTGLAVMGR.[N]	1xOxidation [M14]	1	1	2	WP_148025497.1	WP_148025497.1 [2-17]	WP_148025497.1 1xOxidation [M15]	0	1563.82	78
	TRUE	High	[R].SLSGHAALR.[A]		1	1	1	WP_148025497.1	WP_148025497.1 [291-299]		0	911.506	44
	TRUE	High	[R].SAYDARPDLPSLLSDETFAR.[E]		1	1	1	WP_148025497.1	WP_148025497.1 [380-399]		0	2224.09	64
	TRUE	High	[R].LPAALTQGQR.[D]		1	1	1	WP_148025497.1	WP_148025497.1 [440-449]		0	1054.6	49
	TRUE	High	[R].NGYTVALHNR.[T]		1	1	2	WP_148025497.1	WP_148025497.1 [26-35]		0	1144.59	65
	TRUE	High	[R].VEQALYASK.[I]		1	1	1	WP_148025497.1	WP_148025497.1 [325-333]		0	1008.54	43
	TRUE	High	[R].DFFGAHTYR.[R]		1	1	1	WP_148025497.1	WP_148025497.1 [450-458]		0	1113.51	25
	TRUE	High	[R].EVLATAVR.[Q]		1	1	1	WP_148025497.1	WP_148025497.1 [410-417]		0	858.504	46
	TRUE	High	[K].ESYASLGPMLEK.[I]	1xOxidation [M9]	1	1	1	WP_148025497.1	WP_148025497.1 [149-160]	WP_148025497.1 1xOxidation [M157]	0	1340.64	39
	TRUE	High	[R].DVAGYAPAQIADIFR.[T]		1	1	2	WP_148025497.1	WP_148025497.1 [208-222]		0	1606.82	85
	TRUE	High	[R].EIAAAQDDWR.[E]		1	1	1	WP_148025497.1	WP_148025497.1 [400-409]		0	1174.55	34
	TRUE	High	[R].EIAAAQDDWREVLATAVR.[Q]		1	1	1	WP_148025497.1	WP_148025497.1 [400-417]		1	2014.04	40
	TRUE	High	[K].EFAPLLEPGDMIIDGGNAHFADTR.[R]	1xOxidation [M11]	1	1	1	WP_148025497.1	WP_148025497.1 [88-111]	WP_148025497.1 1xOxidation [M98]	0	2602.22	15
	TRUE	High	[K].AGDPTDAVIK.[E]		1	1	1	WP_148025497.1	WP_148025497.1 [78-87]		0	986.515	72
	TRUE	High	[K].AKDDAPCVTHVGADGAGHFVK.[M]	1xCarbamidomethyl [C7]	1	1	3	WP_148025497.1	WP_148025497.1 [165-185]	WP_148025497.1 1xCarbamidomethyl [C171]	1	2152.02	53
	TRUE	High	[R].HLTGPQPAPLSGAEAAAFADR.[V]		1	1	1	WP_148025497.1	WP_148025497.1 [304-324]		0	2077.05	77
	TRUE	High	[R].GGAFHTLWGGDR.[S]		1	1	2	WP_148025497.1	WP_148025497.1 [463-474]		0	1273.61	51
TRUE	WP_111585606.1	MULTISPECIES: extracellular solute-binding protein [Streptomyces]	50	17	27	17	396	44.4	820	Carbamidomethyl [C126; C235]; Oxidation [M109; M125; M138; M234; M301; M368]
	Checked	Confidence	Annotated Sequence	Modifications	# Protein Groups	# Proteins	# PSMs	Master Protein Accessions	Positions in Master Proteins	Modifications in Master Proteins	# Missed Cleavages	Theo. MH+ [Da]	Ions Score (by Search Engine): A2 Mascot
	TRUE	High	[R].RPTLDAFEK.[R]		1	1	1	WP_111585606.1	WP_111585606.1 [74-82]		0	1076.57	33
	TRUE	High	[R].RWNQIVGL.[-]		1	1	1	WP_111585606.1	WP_111585606.1 [389-396]		1	985.558	26
	TRUE	High	[R].SVSDESAADHR.[L]		1	1	2	WP_111585606.1	WP_111585606.1 [44-54]		0	1173.51	67
	TRUE	High	[K].ISPALMNHQSTGR.[D]	1xOxidation [M6]	1	1	2	WP_111585606.1	WP_111585606.1 [104-116]	WP_111585606.1 1xOxidation [M109]	0	1427.71	76
	TRUE	High	[K].YLDPLLR.[T]		1	1	1	WP_111585606.1	WP_111585606.1 [149-155]		0	889.514	16
	TRUE	High	[R].WNQIVGL.[-]		1	1	1	WP_111585606.1	WP_111585606.1 [390-396]		0	829.457	28
	TRUE	High	[R].WTAHDFHTMCDEVER.[Q]	1xCarbamidomethyl [C10]; 1xOxidation [M9]	1	1	2	WP_111585606.1	WP_111585606.1 [226-240]	WP_111585606.1 1xCarbamidomethyl [C235]; 1xOxidation [M234]	0	1949.79	18
	TRUE	High	[R].VEYVEEINDNDEFFGK.[I]		1	1	2	WP_111585606.1	WP_111585606.1 [88-103]		0	1946.87	96
	TRUE	High	[R].DLIVISDWMCAR.[F]	1xCarbamidomethyl [C10]; 1xOxidation [M9]	1	1	1	WP_111585606.1	WP_111585606.1 [117-128]	WP_111585606.1 1xCarbamidomethyl [C126]; 1xOxidation [M125]	0	1494.71	50
	TRUE	High	[R].DITSAQR.[V]		1	1	1	WP_111585606.1	WP_111585606.1 [377-383]		0	790.405	30
	TRUE	High	[K].DLWAPDLK.[G]		1	1	1	WP_111585606.1	WP_111585606.1 [192-199]		0	957.504	33
	TRUE	High	[K].DVLANASDKDTAALADNPLIFPDSTMR.[S]		1	1	1	WP_111585606.1	WP_111585606.1 [343-369]		1	2861.4	64
	TRUE	High	[K].DVLANASDKDTAALADNPLIFPDSTMR.[S]	1xOxidation [M26]	1	1	1	WP_111585606.1	WP_111585606.1 [343-369]	WP_111585606.1 1xOxidation [M368]	1	2877.39	35
	TRUE	High	[R].LIDYYYEPEVAAK.[L]		1	1	2	WP_111585606.1	WP_111585606.1 [315-327]		0	1573.78	26
	TRUE	High	[R].LGWVQEMDR.[A]		1	1	1	WP_111585606.1	WP_111585606.1 [132-140]		0	1133.54	50
	TRUE	High	[R].LGWVQEMDR.[A]	1xOxidation [M7]	1	1	1	WP_111585606.1	WP_111585606.1 [132-140]	WP_111585606.1 1xOxidation [M138]	0	1149.54	47
	TRUE	High	[R].FVVPEEGAELWSDSLMIPDR.[A]	1xOxidation [M16]	1	1	3	WP_111585606.1	WP_111585606.1 [286-305]	WP_111585606.1 1xOxidation [M301]	0	2306.1	73
	TRUE	High	[R].FTVPWQSGITGIAYNR.[K]		1	1	2	WP_111585606.1	WP_111585606.1 [165-180]		0	1809.93	63
	TRUE	High	[R].FTGNDYTK.[D]		1	1	1	WP_111585606.1	WP_111585606.1 [250-257]		0	945.431	32
TRUE	WP_187279373.1	aminopeptidase N [Streptomyces lavendulae]	35	24	26	24	830	92.1	815	Carbamidomethyl [C615; C796]
	Checked	Confidence	Annotated Sequence	Modifications	# Protein Groups	# Proteins	# PSMs	Master Protein Accessions	Positions in Master Proteins	Modifications in Master Proteins	# Missed Cleavages	Theo. MH+ [Da]	Ions Score (by Search Engine): A2 Mascot
	TRUE	High	[R].RGPAIAASVGR.[W]		1	1	1	WP_187279373.1	WP_187279373.1 [767-777]		1	1054.61	21
	TRUE	High	[K].RPAALATLTALCR.[D]	1xCarbamidomethyl [C12]	1	1	1	WP_187279373.1	WP_187279373.1 [604-616]	WP_187279373.1 1xCarbamidomethyl [C615]	0	1413.8	44
	TRUE	High	[K].RPALILLNDGDLTYAK.[V]		1	1	1	WP_187279373.1	WP_187279373.1 [506-521]		0	1772.99	37
	TRUE	High	[R].SSLSGLPDPLTR.[A]		1	1	1	WP_187279373.1	WP_187279373.1 [534-545]		0	1242.67	42
	TRUE	High	[R].SVTLDGQPLGPDALR.[E]		1	1	1	WP_187279373.1	WP_187279373.1 [61-75]		0	1538.82	27
	TRUE	High	[R].SDGDTFLEVKPAELR.[S]		1	1	1	WP_187279373.1	WP_187279373.1 [46-60]		0	1676.85	46
	TRUE	High	[R].SAVTDTER.[Q]		1	1	1	WP_187279373.1	WP_187279373.1 [274-281]		0	878.421	48
	TRUE	High	[R].IVAGLYDHDVADEGR.[L]		1	1	2	WP_187279373.1	WP_187279373.1 [470-484]		0	1629.79	86
	TRUE	High	[K].NLAAGEHELR.[A]		1	1	1	WP_187279373.1	WP_187279373.1 [83-92]		0	1109.57	53
	TRUE	High	[K].VRFDAVSFASVR.[S]		1	1	1	WP_187279373.1	WP_187279373.1 [522-533]		1	1353.73	31
	TRUE	High	[R].TEDGDQPGLR.[L]		1	1	1	WP_187279373.1	WP_187279373.1 [622-631]		0	1087.5	56
	TRUE	High	[R].VFPAFDQPDLK.[A]		1	1	1	WP_187279373.1	WP_187279373.1 [131-141]		0	1276.66	43
	TRUE	High	[R].DPSATGQEGAAR.[C]		1	1	1	WP_187279373.1	WP_187279373.1 [693-704]		0	1159.53	72
	TRUE	High	[R].AWADSWLR.[T]		1	1	1	WP_187279373.1	WP_187279373.1 [431-438]		0	1004.49	27
	TRUE	High	[R].ERLELDVPQDAPRPIGK.[R]		1	1	1	WP_187279373.1	WP_187279373.1 [489-505]		1	1933.05	19
	TRUE	High	[R].ALADRLDDLGR.[A]		1	1	1	WP_187279373.1	WP_187279373.1 [809-819]		1	1214.65	35
	TRUE	High	[R].AALPDPEAK.[R]		1	1	1	WP_187279373.1	WP_187279373.1 [707-715]		0	911.483	32
	TRUE	High	[R].AALPDPEAKR.[A]		1	1	1	WP_187279373.1	WP_187279373.1 [707-716]		1	1067.58	20
	TRUE	High	[R].AAPTPPISTYLVAVAAGPWHSVR.[T]		1	1	2	WP_187279373.1	WP_187279373.1 [172-194]		0	2361.27	40
	TRUE	High	[R].AQLLDVHR.[Y]		1	1	1	WP_187279373.1	WP_187279373.1 [13-20]		0	951.537	46
	TRUE	High	[R].LAVLGATDEAAIAAELAR.[D]		1	1	1	WP_187279373.1	WP_187279373.1 [675-692]		0	1754.96	94
	TRUE	High	[R].LGEACLDRDDLTPSLR.[R]	1xCarbamidomethyl [C5]	1	1	1	WP_187279373.1	WP_187279373.1 [792-807]	WP_187279373.1 1xCarbamidomethyl [C796]	1	1830.9	39
	TRUE	High	[R].FSDPWTEFGVTR.[K]		1	1	1	WP_187279373.1	WP_187279373.1 [330-341]		0	1441.67	53
	TRUE	High	[R].GSDGIWR.[A]		1	1	1	WP_187279373.1	WP_187279373.1 [165-171]		0	790.384	44
TRUE	WP_148023870.1	beta-galactosidase [Streptomyces lavendulae]	26	20	24	20	981	106.7	815	Oxidation [M395; M490; M640; M645; M649]; Carbamidomethyl [C491]
	Checked	Confidence	Annotated Sequence	Modifications	# Protein Groups	# Proteins	# PSMs	Master Protein Accessions	Positions in Master Proteins	Modifications in Master Proteins	# Missed Cleavages	Theo. MH+ [Da]	Ions Score (by Search Engine): A2 Mascot
	TRUE	High	[R].QDVAVFTGR.[K]		1	1	1	WP_148023870.1	WP_148023870.1 [497-505]		0	992.516	65
	TRUE	High	[R].SADPTYLGHVDEWLTR.[V]		1	1	1	WP_148023870.1	WP_148023870.1 [171-186]		0	1859.89	46
	TRUE	High	[R].LVVWSGELHPFR.[L]		1	1	1	WP_148023870.1	WP_148023870.1 [70-81]		0	1439.78	52
	TRUE	High	[R].LPSPALWR.[D]		1	1	1	WP_148023870.1	WP_148023870.1 [82-89]		0	939.541	47
	TRUE	High	[R].NGYWTPGSFDTGGER.[G]		1	1	1	WP_148023870.1	WP_148023870.1 [249-263]		0	1643.71	55
	TRUE	High	[R].NDAAEPVTADLPTAEGR.[V]		1	1	1	WP_148023870.1	WP_148023870.1 [441-457]		0	1726.82	76
	TRUE	High	[R].VTMSGSLMTTEMLPR.[V]	3xOxidation [M3; M8; M12]	1	1	1	WP_148023870.1	WP_148023870.1 [638-652]	WP_148023870.1 3xOxidation [M640; M645; M649]	0	1701.79	87
	TRUE	High	[R].YSLLVDGRR.[L]		1	1	1	WP_148023870.1	WP_148023870.1 [61-69]		1	1078.6	25
	TRUE	High	[R].YQGVTWYR.[T]		1	1	1	WP_148023870.1	WP_148023870.1 [876-883]		0	1072.52	42
	TRUE	High	[K].VYHLTNPDTGAHVYIAR.[N]		1	1	2	WP_148023870.1	WP_148023870.1 [424-440]		0	1926.98	68
	TRUE	High	[K].YATVQPAMCLTAGR.[Q]	1xCarbamidomethyl [C9]	1	1	1	WP_148023870.1	WP_148023870.1 [483-496]	WP_148023870.1 1xCarbamidomethyl [C491]	0	1538.75	50
	TRUE	High	[K].YATVQPAMCLTAGR.[Q]	1xCarbamidomethyl [C9]; 1xOxidation [M8]	1	1	1	WP_148023870.1	WP_148023870.1 [483-496]	WP_148023870.1 1xCarbamidomethyl [C491]; 1xOxidation [M490]	0	1554.74	65
	TRUE	High	[R].DGDWESVDFPR.[A]		1	1	1	WP_148023870.1	WP_148023870.1 [862-872]		0	1322.56	54
	TRUE	High	[R].EHLFTQGK.[G]		1	1	1	WP_148023870.1	WP_148023870.1 [193-200]		0	959.495	38
	TRUE	High	[R].ADGEHHTIGYDR.[Y]		1	1	2	WP_148023870.1	WP_148023870.1 [49-60]		0	1370.61	42
	TRUE	High	[R].ADGIDVPLFHNDKGR.[N]		1	1	1	WP_148023870.1	WP_148023870.1 [234-248]		1	1653.83	20
	TRUE	High	[K].IAPMHQLGHLLQR.[V]	1xOxidation [M4]	1	1	2	WP_148023870.1	WP_148023870.1 [392-404]	WP_148023870.1 1xOxidation [M395]	0	1529.84	45
	TRUE	High	[R].HVLSVLVR.[R]		1	1	1	WP_148023870.1	WP_148023870.1 [787-794]		0	922.583	14
	TRUE	High	[R].KGTWSETAAFPVR.[D]		1	1	1	WP_148023870.1	WP_148023870.1 [766-778]		1	1449.75	46
	TRUE	High	[R].GGWLYGFDGYPSPSQTPPDWGTFGPGGAK.[G]		1	1	1	WP_148023870.1	WP_148023870.1 [264-292]		0	2999.36	32
	TRUE	High	[R].GLTAAVFK.[G]		1	1	1	WP_148023870.1	WP_148023870.1 [813-820]		0	806.477	38
TRUE	WP_148027361.1	alkaline phosphatase D family protein [Streptomyces lavendulae]	30	14	18	14	556	60.1	772	Oxidation [M295]
	Checked	Confidence	Annotated Sequence	Modifications	# Protein Groups	# Proteins	# PSMs	Master Protein Accessions	Positions in Master Proteins	Modifications in Master Proteins	# Missed Cleavages	Theo. MH+ [Da]	Ions Score (by Search Engine): A2 Mascot
	TRUE	High	[R].QHAPANEIITLADYR.[T]		1	1	2	WP_148027361.1	WP_148027361.1 [216-230]		0	1711.88	114
	TRUE	High	[R].SQQVSGTSGSVDDAGR.[T]		1	1	1	WP_148027361.1	WP_148027361.1 [327-342]		0	1550.7	94
	TRUE	High	[K].QAYFEWMPVRPAIEGTTYR.[R]	1xOxidation [M7]	1	1	1	WP_148027361.1	WP_148027361.1 [289-307]	WP_148027361.1 1xOxidation [M295]	0	2331.12	15
	TRUE	High	[K].VPEGVVSAVAAPLIEAANR.[H]		1	1	2	WP_148027361.1	WP_148027361.1 [477-495]		0	1863.03	60
	TRUE	High	[K].YKTDADLQALHLK.[A]		1	1	2	WP_148027361.1	WP_148027361.1 [236-248]		1	1515.82	53
	TRUE	High	[R].TAPAATADISGLR.[F]		1	1	1	WP_148027361.1	WP_148027361.1 [151-163]		0	1243.66	53
	TRUE	High	[K].TDADLQALHLK.[A]		1	1	1	WP_148027361.1	WP_148027361.1 [238-248]		0	1224.66	35
	TRUE	High	[R].AQLDWLK.[A]		1	1	1	WP_148027361.1	WP_148027361.1 [348-354]		0	873.483	35
	TRUE	High	[K].ALTQVVGK.[G]		1	1	1	WP_148027361.1	WP_148027361.1 [100-107]		0	815.499	44
	TRUE	High	[K].LADLSLLDLR.[S]		1	1	1	WP_148027361.1	WP_148027361.1 [314-323]		0	1128.66	62
	TRUE	High	[R].HVHWVDTDR.[H]		1	1	1	WP_148027361.1	WP_148027361.1 [496-504]		0	1164.55	27
	TRUE	High	[R].FSSGGTDSPVAR.[T]		1	1	1	WP_148027361.1	WP_148027361.1 [137-148]		0	1180.56	71
	TRUE	High	[R].HGFGVLDITADR.[A]		1	1	1	WP_148027361.1	WP_148027361.1 [505-516]		0	1300.66	52
	TRUE	High	[K].GSTTATAASDHTVK.[A]		1	1	2	WP_148027361.1	WP_148027361.1 [108-121]		0	1346.65	91
TRUE	WP_037651658.1	MULTISPECIES: citrate synthase [Streptomyces]	45	16	19	16	429	47.8	751	Carbamidomethyl [C234]; Oxidation [M201]
	Checked	Confidence	Annotated Sequence	Modifications	# Protein Groups	# Proteins	# PSMs	Master Protein Accessions	Positions in Master Proteins	Modifications in Master Proteins	# Missed Cleavages	Theo. MH+ [Da]	Ions Score (by Search Engine): A2 Mascot
	TRUE	High	[R].QIYTGVVER.[D]		1	1	1	WP_037651658.1	WP_037651658.1 [413-421]		0	1064.57	34
	TRUE	High	[M].SDNSVVLR.[Y]		1	1	1	WP_037651658.1	WP_037651658.1 [2-9]		0	889.474	60
	TRUE	High	[K].SAVTYLDGEAGILR.[Y]		1	1	2	WP_037651658.1	WP_037651658.1 [55-68]		0	1464.77	60
	TRUE	High	[K].SIGHPFVYPR.[N]		1	1	1	WP_037651658.1	WP_037651658.1 [180-189]		0	1172.62	23
	TRUE	High	[K].LPTIAAYAYK.[K]		1	1	1	WP_037651658.1	WP_037651658.1 [169-178]		0	1110.62	47
	TRUE	High	[R].NDLGYVENFLR.[M]		1	1	1	WP_037651658.1	WP_037651658.1 [190-200]		0	1339.66	70
	TRUE	High	[R].MTFSVPADEYELDPVVVSALDK.[L]	1xOxidation [M1]	1	1	2	WP_037651658.1	WP_037651658.1 [201-222]	WP_037651658.1 1xOxidation [M201]	0	2441.18	103
	TRUE	High	[R].YGDGEYTYPVVDSTVGDK.[G]		1	1	1	WP_037651658.1	WP_037651658.1 [10-27]		0	1964.88	82
	TRUE	High	[R].YGDGEYTYPVVDSTVGDKGFDIGK.[L]		1	1	1	WP_037651658.1	WP_037651658.1 [10-33]		1	2582.19	51
	TRUE	High	[R].DSGSDVDTFIR.[K]		1	1	1	WP_037651658.1	WP_037651658.1 [281-291]		0	1211.55	40
	TRUE	High	[R].DFVPVEAR.[-]		1	1	1	WP_037651658.1	WP_037651658.1 [422-429]		0	932.484	27
	TRUE	High	[K].AAAHDVLSALGK.[S]		1	1	2	WP_037651658.1	WP_037651658.1 [322-333]		0	1152.64	67
	TRUE	High	[R].AQTGLVTLDSGYGNTAAYK.[S]		1	1	1	WP_037651658.1	WP_037651658.1 [36-54]		0	1929.96	84
	TRUE	High	[R].HTLLHEDVK.[N]		1	1	1	WP_037651658.1	WP_037651658.1 [111-119]		0	1091.58	25
	TRUE	High	[K].LLILHADHEQNCSTSTVR.[L]	1xCarbamidomethyl [C12]	1	1	1	WP_037651658.1	WP_037651658.1 [223-240]	WP_037651658.1 1xCarbamidomethyl [C234]	0	2094.04	29
	TRUE	High	[R].GYPIEQLAER.[S]		1	1	1	WP_037651658.1	WP_037651658.1 [71-80]		0	1175.61	18
TRUE	WP_148023336.1	phospholipase C, phosphocholine-specific [Streptomyces lavendulae]	34	18	21	18	682	73.7	733	Carbamidomethyl [C408; C440]; Oxidation [M51; M178; M395]
	Checked	Confidence	Annotated Sequence	Modifications	# Protein Groups	# Proteins	# PSMs	Master Protein Accessions	Positions in Master Proteins	Modifications in Master Proteins	# Missed Cleavages	Theo. MH+ [Da]	Ions Score (by Search Engine): A2 Mascot
	TRUE	High	[K].STVDPSADLYPGGAGYAAGPYGLGQR.[V]		1	1	2	WP_148023336.1	WP_148023336.1 [367-392]		0	2540.21	113
	TRUE	High	[R].SFDHYFGSLR.[G]		1	1	2	WP_148023336.1	WP_148023336.1 [56-65]		0	1228.57	29
	TRUE	High	[R].VPMLVVSPWSK.[G]	1xOxidation [M3]	1	1	1	WP_148023336.1	WP_148023336.1 [393-403]	WP_148023336.1 1xOxidation [M395]	0	1258.69	51
	TRUE	High	[R].TGSVEDVEHIVVLMQENR.[S]	1xOxidation [M14]	1	1	1	WP_148023336.1	WP_148023336.1 [38-55]	WP_148023336.1 1xOxidation [M51]	0	2071.01	46
	TRUE	High	[R].DAKPGDPLYDK.[A]		1	1	2	WP_148023336.1	WP_148023336.1 [257-267]		0	1218.6	47
	TRUE	High	[R].EPNISPWR.[R]		1	1	1	WP_148023336.1	WP_148023336.1 [429-436]		0	998.505	27
	TRUE	High	[K].AGEGFFDR.[L]		1	1	1	WP_148023336.1	WP_148023336.1 [276-283]		0	898.405	51
	TRUE	High	[R].ADGPWTYTTEAGK.[S]		1	1	1	WP_148023336.1	WP_148023336.1 [538-550]		0	1396.64	69
	TRUE	High	[R].AVCGDLTSAFDFSR.[K]	1xCarbamidomethyl [C3]	1	1	1	WP_148023336.1	WP_148023336.1 [438-451]	WP_148023336.1 1xCarbamidomethyl [C440]	0	1545.7	79
	TRUE	High	[K].IASGYGGTPATVSVRPGATVR.[H]		1	1	1	WP_148023336.1	WP_148023336.1 [615-635]		0	2017.08	22
	TRUE	High	[R].HTVDLTNSR.[L]		1	1	1	WP_148023336.1	WP_148023336.1 [636-644]		0	1042.53	55
	TRUE	High	[R].HTGDHVELTLTNK.[G]		1	1	1	WP_148023336.1	WP_148023336.1 [594-606]		0	1464.74	33
	TRUE	High	[R].LEQAGVSWK.[I]		1	1	1	WP_148023336.1	WP_148023336.1 [210-218]		0	1017.54	58
	TRUE	High	[K].GGGPVLGNDEK.[G]		1	1	1	WP_148023336.1	WP_148023336.1 [189-199]		0	1042.52	31
	TRUE	High	[R].FGVREPNISPWR.[R]		1	1	1	WP_148023336.1	WP_148023336.1 [425-436]		1	1457.76	17
	TRUE	High	[K].GGYVCSETFDHTSIIR.[F]	1xCarbamidomethyl [C5]	1	1	1	WP_148023336.1	WP_148023336.1 [404-419]	WP_148023336.1 1xCarbamidomethyl [C408]	0	1841.85	49
	TRUE	High	[R].GNYGDNSLLYFNQYR.[D]		1	1	1	WP_148023336.1	WP_148023336.1 [242-256]		0	1823.83	47
	TRUE	High	[R].YYMWSGYVGNDGK.[G]	1xOxidation [M3]	1	1	1	WP_148023336.1	WP_148023336.1 [176-188]	WP_148023336.1 1xOxidation [M178]	0	1555.65	40
TRUE	WP_148026499.1	DUF2092 domain-containing protein [Streptomyces lavendulae]	36	14	17	14	409	41.2	728	Oxidation [M385]
	Checked	Confidence	Annotated Sequence	Modifications	# Protein Groups	# Proteins	# PSMs	Master Protein Accessions	Positions in Master Proteins	Modifications in Master Proteins	# Missed Cleavages	Theo. MH+ [Da]	Ions Score (by Search Engine): A2 Mascot
	TRUE	High	[R].QDGAGTEAGRPGLGK.[G]		1	1	2	WP_148026499.1	WP_148026499.1 [293-307]		0	1413.71	81
	TRUE	High	[K].SDQVSHGTASAAGK.[D]		1	1	2	WP_148026499.1	WP_148026499.1 [167-180]		0	1315.62	79
	TRUE	High	[K].SDQVSHGTASAAGKDR.[A]		1	1	1	WP_148026499.1	WP_148026499.1 [167-182]		1	1586.75	77
	TRUE	High	[R].LVNVLMTDDGKVYAGAVTK.[D]	1xOxidation [M6]	1	1	1	WP_148026499.1	WP_148026499.1 [380-398]	WP_148026499.1 1xOxidation [M385]	1	2010.06	46
	TRUE	High	[R].LTELASGTHTLR.[V]		1	1	1	WP_148026499.1	WP_148026499.1 [120-131]		0	1298.71	82
	TRUE	High	[K].VTAQQLINK.[I]		1	1	1	WP_148026499.1	WP_148026499.1 [59-67]		0	1014.59	22
	TRUE	High	[K].VYAGAVTK.[D]		1	1	1	WP_148026499.1	WP_148026499.1 [391-398]		0	808.456	34
	TRUE	High	[R].VAADGPDR.[Q]		1	1	1	WP_148026499.1	WP_148026499.1 [132-139]		0	800.39	60
	TRUE	High	[R].AEPPATPK.[D]		1	1	1	WP_148026499.1	WP_148026499.1 [183-190]		0	810.436	21
	TRUE	High	[K].AVDDTTSVTVDGTAQVAGR.[D]		1	1	2	WP_148026499.1	WP_148026499.1 [199-217]		0	1862.91	68
	TRUE	High	[K].IAQSDVQQLSGTVK.[I]		1	1	1	WP_148026499.1	WP_148026499.1 [68-81]		0	1473.79	105
	TRUE	High	[K].GTVFTTR.[L]		1	1	1	WP_148026499.1	WP_148026499.1 [373-379]		0	781.42	29
	TRUE	High	[K].GWTSIATVDTGAK.[G]		1	1	1	WP_148026499.1	WP_148026499.1 [331-343]		0	1306.66	74
	TRUE	High	[K].GLEGTDGAK.[G]		1	1	1	WP_148026499.1	WP_148026499.1 [308-316]		0	847.416	40
TRUE	WP_111585192.1	MULTISPECIES: glycerol kinase GlpK [Streptomyces]	34	17	19	17	512	55.8	726	Oxidation [M281; M283; M406; M485]
	Checked	Confidence	Annotated Sequence	Modifications	# Protein Groups	# Proteins	# PSMs	Master Protein Accessions	Positions in Master Proteins	Modifications in Master Proteins	# Missed Cleavages	Theo. MH+ [Da]	Ions Score (by Search Engine): A2 Mascot
	TRUE	High	[R].SSAEVYGEVTGGK.[L]		1	1	1	WP_111585192.1	WP_111585192.1 [227-239]		0	1283.61	57
	TRUE	High	[K].STYGTGTFMVMNTGDK.[I]	2xOxidation [M9; M11]	1	1	1	WP_111585192.1	WP_111585192.1 [273-288]	WP_111585192.1 2xOxidation [M281; M283]	0	1741.74	83
	TRUE	High	[R].IVSVDQK.[E]		1	1	1	WP_111585192.1	WP_111585192.1 [32-38]		0	788.451	26
	TRUE	High	[K].NTGEPVHNAIVWQDTR.[T]		1	1	1	WP_111585192.1	WP_111585192.1 [97-112]		0	1836.9	58
	TRUE	High	[R].WLLDNVEGLK.[E]		1	1	1	WP_111585192.1	WP_111585192.1 [148-157]		0	1186.65	28
	TRUE	High	[R].WLLDNVEGLKER.[A]		1	1	1	WP_111585192.1	WP_111585192.1 [148-159]		1	1471.79	36
	TRUE	High	[K].DSGDELVALK.[V]		1	1	1	WP_111585192.1	WP_111585192.1 [409-418]		0	1046.54	63
	TRUE	High	[R].ETGLPLASYFAGPK.[A]		1	1	1	WP_111585192.1	WP_111585192.1 [132-145]		0	1450.76	37
	TRUE	High	[R].ETTVLWDK.[N]		1	1	1	WP_111585192.1	WP_111585192.1 [89-96]		0	991.509	73
	TRUE	High	[R].ETTVLWDKNTGEPVHNAIVWQDTR.[T]		1	1	1	WP_111585192.1	WP_111585192.1 [89-112]		1	2809.39	34
	TRUE	High	[R].EIADAMVK.[D]	1xOxidation [M6]	1	1	1	WP_111585192.1	WP_111585192.1 [401-408]	WP_111585192.1 1xOxidation [M406]	0	892.444	24
	TRUE	High	[K].AIGITNQR.[E]		1	1	1	WP_111585192.1	WP_111585192.1 [81-88]		0	872.495	32
	TRUE	High	[R].AAEWTPQMDADTR.[D]	1xOxidation [M8]	1	1	1	WP_111585192.1	WP_111585192.1 [478-490]	WP_111585192.1 1xOxidation [M485]	0	1507.65	48
	TRUE	High	[K].IAESIGVPLNILPEIR.[S]		1	1	2	WP_111585192.1	WP_111585192.1 [211-226]		0	1734.02	55
	TRUE	High	[R].HVTDVTNASR.[T]		1	1	2	WP_111585192.1	WP_111585192.1 [187-196]		0	1099.55	72
	TRUE	High	[K].IINSYAGLLTTVGYK.[I]		1	1	1	WP_111585192.1	WP_111585192.1 [289-303]		0	1612.89	116
	TRUE	High	[R].GVIAGLTR.[Y]		1	1	1	WP_111585192.1	WP_111585192.1 [373-380]		0	786.483	38
TRUE	WP_148024380.1	aminopeptidase P family protein [Streptomyces lavendulae]	45	19	20	16	486	53.7	706	Oxidation [M481]
	Checked	Confidence	Annotated Sequence	Modifications	# Protein Groups	# Proteins	# PSMs	Master Protein Accessions	Positions in Master Proteins	Modifications in Master Proteins	# Missed Cleavages	Theo. MH+ [Da]	Ions Score (by Search Engine): A2 Mascot
	TRUE	High	[R].RADEVEAWMAALKH.[-]	1xOxidation [M9]	1	1	1	WP_148024380.1	WP_148024380.1 [473-486]	WP_148024380.1 1xOxidation [M481]	2	1642.8	51
	TRUE	High	[R].SSVEYAYLTGNQTEDGVLVLEPAGEGHR.[A]		1	1	1	WP_148024380.1	WP_148024380.1 [94-121]		0	2991.43	87
	TRUE	High	[R].SNDTEYAFR.[S]		1	1	1	WP_148024380.1	WP_148024380.1 [85-93]		0	1102.48	52
	TRUE	High	[K].LVEWGLVEGPVER.[V]		1	1	1	WP_148024380.1	WP_148024380.1 [369-381]		0	1482.8	56
	TRUE	High	[R].LVKDDFEIR.[E]		1	1	1	WP_148024380.1	WP_148024380.1 [216-224]		1	1134.62	44
	TRUE	High	[R].LVIPAGNLK.[T]		1	1	1	WP_148024380.1	WP_148024380.1 [74-82]		0	924.588	27
	TRUE	High	[K].VTAERDEELR.[V]		2	2	2	WP_148024380.1; WP_148023426.1	WP_148024380.1 [199-208]; WP_148023426.1 [164-173]		1	1217.61	30
	TRUE	High	[RK].VLELGLQR.[R]		2	2	1	WP_148024380.1; WP_148023426.1	WP_148024380.1 [382-389]; WP_148023426.1 [348-355]		0	927.562	52
	TRUE	High	[K].VLDKAEATSER.[Y]		1	1	1	WP_148024380.1	WP_148024380.1 [243-253]		1	1218.63	19
	TRUE	High	[R].YIEGTFFLR.[A]		2	2	1	WP_148024380.1; WP_148023426.1	WP_148024380.1 [254-262]; WP_148023426.1 [219-227]		0	1145.6	56
	TRUE	High	[R].TLPVNGTYSELQK.[K]		1	1	1	WP_148024380.1	WP_148024380.1 [319-331]		0	1449.76	23
	TRUE	High	[R].VFLSELR.[L]		1	1	1	WP_148024380.1	WP_148024380.1 [209-215]		0	863.499	43
	TRUE	High	[R].DLKPVEQAAETAR.[R]		1	1	1	WP_148024380.1	WP_148024380.1 [48-60]		0	1427.75	59
	TRUE	High	[K].AVDSTVR.[G]		1	1	1	WP_148024380.1	WP_148024380.1 [229-235]		0	747.4	48
	TRUE	High	[R].ATIYLLPR.[S]		1	1	1	WP_148024380.1	WP_148024380.1 [122-129]		0	946.572	39
	TRUE	High	[R].LAEATGPVR.[V]		1	1	1	WP_148024380.1	WP_148024380.1 [174-182]		0	913.51	58
	TRUE	High	[R].HSLTESEALYGIPAADVR.[E]		1	1	1	WP_148024380.1	WP_148024380.1 [151-168]		0	1928.97	69
	TRUE	High	[R].IEDDILVTEDGNR.[N]		1	1	1	WP_148024380.1	WP_148024380.1 [452-464]		0	1488.72	89
	TRUE	High	[R].GYDAGVEAALTDKVTAERDEELR.[V]		1	1	1	WP_148024380.1	WP_148024380.1 [186-208]		2	2508.22	29
TRUE	WP_148027560.1	penicillin acylase family protein [Streptomyces lavendulae]	18	14	16	14	933	99.4	692	Oxidation [M462; M531; M712]; Carbamidomethyl [C857; C865]
	Checked	Confidence	Annotated Sequence	Modifications	# Protein Groups	# Proteins	# PSMs	Master Protein Accessions	Positions in Master Proteins	Modifications in Master Proteins	# Missed Cleavages	Theo. MH+ [Da]	Ions Score (by Search Engine): A2 Mascot
	TRUE	High	[R].SVLGQNVQGPLAAK.[Y]		1	1	1	WP_148027560.1	WP_148027560.1 [842-855]		0	1381.78	71
	TRUE	High	[K].LVAAGGVTR.[A]		1	1	1	WP_148027560.1	WP_148027560.1 [697-705]		0	843.505	44
	TRUE	High	[K].LVQAMASAGVADLR.[A]	1xOxidation [M5]	1	1	1	WP_148027560.1	WP_148027560.1 [708-721]	WP_148027560.1 1xOxidation [M712]	0	1417.75	71
	TRUE	High	[K].NSWSPTLADGTAAGSYTMR.[V]		1	1	1	WP_148027560.1	WP_148027560.1 [514-532]		0	1985.9	96
	TRUE	High	[K].NSWSPTLADGTAAGSYTMR.[V]	1xOxidation [M18]	1	1	1	WP_148027560.1	WP_148027560.1 [514-532]	WP_148027560.1 1xOxidation [M531]	0	2001.9	77
	TRUE	High	[K].YGPVEYR.[A]		1	1	1	WP_148027560.1	WP_148027560.1 [538-544]		0	883.431	37
	TRUE	High	[K].YCGNGDLGACR.[D]	2xCarbamidomethyl [C2; C10]	1	1	1	WP_148027560.1	WP_148027560.1 [856-866]	WP_148027560.1 2xCarbamidomethyl [C857; C865]	0	1242.5	54
	TRUE	High	[K].VAYTSLR.[S]		1	1	1	WP_148027560.1	WP_148027560.1 [552-558]		0	809.452	32
	TRUE	High	[K].TYANADAIR.[I]		1	1	1	WP_148027560.1	WP_148027560.1 [769-777]		0	994.495	59
	TRUE	High	[R].DTLISTLK.[Q]		1	1	1	WP_148027560.1	WP_148027560.1 [867-874]		0	890.519	27
	TRUE	High	[K].DYTTASWGDGSVHR.[A]		1	1	1	WP_148027560.1	WP_148027560.1 [673-686]		0	1551.68	46
	TRUE	High	[R].ADGVDPEFPVWAQPAYEWK.[N]		1	1	2	WP_148027560.1	WP_148027560.1 [619-637]		0	2205.03	58
	TRUE	High	[R].ANLLDDR.[V]		1	1	1	WP_148027560.1	WP_148027560.1 [687-693]		0	816.421	53
	TRUE	High	[R].ILDAWWPLLVK.[A]		1	1	1	WP_148027560.1	WP_148027560.1 [778-788]		0	1353.79	45
	TRUE	High	[R].GASFAGLSMYVELGR.[G]	1xOxidation [M9]	1	1	1	WP_148027560.1	WP_148027560.1 [454-468]	WP_148027560.1 1xOxidation [M462]	0	1573.77	69
TRUE	WP_148026626.1	peptide-binding protein [Streptomyces lavendulae]	36	17	20	17	514	55.7	692	Oxidation [M500]; Carbamidomethyl [C81]
	Checked	Confidence	Annotated Sequence	Modifications	# Protein Groups	# Proteins	# PSMs	Master Protein Accessions	Positions in Master Proteins	Modifications in Master Proteins	# Missed Cleavages	Theo. MH+ [Da]	Ions Score (by Search Engine): A2 Mascot
	TRUE	High	[K].QLEAGGLFK.[V]		1	1	1	WP_148026626.1	WP_148026626.1 [379-387]		0	962.531	57
	TRUE	High	[K].SCAFVGSDTK.[T]	1xCarbamidomethyl [C2]	1	1	1	WP_148026626.1	WP_148026626.1 [80-89]	WP_148026626.1 1xCarbamidomethyl [C81]	0	1071.48	38
	TRUE	High	[R].LTSYTKDEQAR.[L]		1	1	2	WP_148026626.1	WP_148026626.1 [193-203]		1	1311.65	66
	TRUE	High	[R].INSDVGPSSLLADLSSVTADDPR.[T]		1	1	2	WP_148026626.1	WP_148026626.1 [122-144]		0	2329.15	111
	TRUE	High	[R].VTESDSSETR.[N]		1	1	1	WP_148026626.1	WP_148026626.1 [265-274]		0	1110.49	65
	TRUE	High	[R].TLPPDVLAGLNPSDPK.[E]		1	1	1	WP_148026626.1	WP_148026626.1 [247-262]		0	1633.88	56
	TRUE	High	[R].TGITFPSGR.[A]		1	1	1	WP_148026626.1	WP_148026626.1 [97-105]		0	935.495	47
	TRUE	High	[K].VATGAGAIVDR.[D]		1	1	1	WP_148026626.1	WP_148026626.1 [161-171]		0	1029.57	58
	TRUE	High	[K].VATGAGAIVDRDTYPAK.[S]		1	1	1	WP_148026626.1	WP_148026626.1 [161-177]		1	1704.89	50
	TRUE	High	[K].DSAVDGTGPYR.[L]		1	1	2	WP_148026626.1	WP_148026626.1 [182-192]		0	1137.52	57
	TRUE	High	[K].ERVTESDSSETR.[N]		1	1	1	WP_148026626.1	WP_148026626.1 [263-274]		1	1395.63	15
	TRUE	High	[K].EYTVTTEDVGGGQYLMDGTGVYR.[L]	1xOxidation [M16]	1	1	1	WP_148026626.1	WP_148026626.1 [485-507]	WP_148026626.1 1xOxidation [M500]	0	2527.13	45
	TRUE	High	[K].AKDVDVASR.[T]		1	1	1	WP_148026626.1	WP_148026626.1 [238-246]		1	960.511	43
	TRUE	High	[R].LAPNPTYK.[G]		1	1	1	WP_148026626.1	WP_148026626.1 [204-211]		0	903.493	29
	TRUE	High	[K].GYLGSTGRPVELR.[Y]		1	1	1	WP_148026626.1	WP_148026626.1 [212-224]		0	1404.76	20
	TRUE	High	[K].GQGPGEVEAAALKK.[Q]		1	1	1	WP_148026626.1	WP_148026626.1 [365-378]		1	1354.73	36
	TRUE	High	[K].GQGPGEVEAAALK.[K]		1	1	1	WP_148026626.1	WP_148026626.1 [365-377]		0	1226.64	68
TRUE	WP_111585603.1	MULTISPECIES: aspartate aminotransferase family protein [Streptomyces]	51	18	18	18	454	50.3	683	Carbamidomethyl [C270; C282; C296; C413]; Oxidation [M21; M267; M279; M286]
	Checked	Confidence	Annotated Sequence	Modifications	# Protein Groups	# Proteins	# PSMs	Master Protein Accessions	Positions in Master Proteins	Modifications in Master Proteins	# Missed Cleavages	Theo. MH+ [Da]	Ions Score (by Search Engine): A2 Mascot
	TRUE	High	[K].QAQELAFFPVWSYAHPK.[A]		1	1	1	WP_111585603.1	WP_111585603.1 [74-90]		0	2019.01	37
	TRUE	High	[R].MSSYENSPVPTIVR.[G]	1xOxidation [M1]	1	1	1	WP_111585603.1	WP_111585603.1 [21-34]	WP_111585603.1 1xOxidation [M21]	0	1595.77	118
	TRUE	High	[K].VPNTNIYR.[A]		1	1	1	WP_111585603.1	WP_111585603.1 [178-185]		0	976.521	30
	TRUE	High	[R].YLDGLAGLFVVQAGHGR.[T]		1	1	1	WP_111585603.1	WP_111585603.1 [48-64]		0	1772.94	39
	TRUE	High	[R].TELAETAFK.[Q]		1	1	1	WP_111585603.1	WP_111585603.1 [65-73]		0	1009.52	43
	TRUE	High	[K].VFFTTGGGEAVETAWK.[L]		1	1	1	WP_111585603.1	WP_111585603.1 [109-124]		0	1699.83	110
	TRUE	High	[R].ENLNQHVLDNEGNFLQTLQK.[L]		1	1	1	WP_111585603.1	WP_111585603.1 [339-358]		0	2354.17	69
	TRUE	High	[K].ESFSDEETER.[V]		1	1	1	WP_111585603.1	WP_111585603.1 [387-396]		0	1228.5	65
	TRUE	High	[K].ALFENGLYCR.[A]	1xCarbamidomethyl [C9]	1	1	1	WP_111585603.1	WP_111585603.1 [405-414]	WP_111585603.1 1xCarbamidomethyl [C413]	0	1242.59	39
	TRUE	High	[R].AVAYHGTPQGALSITGLPGLK.[A]		1	1	1	WP_111585603.1	WP_111585603.1 [145-165]		0	2051.13	39
	TRUE	High	[R].ATLTEAWTKL.[-]		1	1	1	WP_111585603.1	WP_111585603.1 [445-454]		1	1133.62	57
	TRUE	High	[K].APFEPLVPGAHK.[V]		1	1	1	WP_111585603.1	WP_111585603.1 [166-177]		0	1262.69	15
	TRUE	High	[R].LAEPFYK.[G]		1	1	1	WP_111585603.1	WP_111585603.1 [302-308]		0	867.461	33
	TRUE	High	[K].LHDLPIVGDVR.[G]		1	1	1	WP_111585603.1	WP_111585603.1 [359-369]		0	1233.69	32
	TRUE	High	[R].LGTMFACDK.[F]	1xCarbamidomethyl [C7]; 1xOxidation [M4]	1	1	1	WP_111585603.1	WP_111585603.1 [264-272]	WP_111585603.1 1xCarbamidomethyl [C270]; 1xOxidation [M267]	0	1058.46	15
	TRUE	High	[R].GEGTYVYDDK.[G]		1	1	1	WP_111585603.1	WP_111585603.1 [35-44]		0	1146.49	42
	TRUE	High	[K].FGYVPDMITCAK.[G]	1xCarbamidomethyl [C10]; 1xOxidation [M7]	1	1	1	WP_111585603.1	WP_111585603.1 [273-284]	WP_111585603.1 1xCarbamidomethyl [C282]; 1xOxidation [M279]	0	1417.65	27
	TRUE	High	[K].GMTSGYSPIGACIISDR.[L]	1xCarbamidomethyl [C12]; 1xOxidation [M2]	1	1	1	WP_111585603.1	WP_111585603.1 [285-301]	WP_111585603.1 1xCarbamidomethyl [C296]; 1xOxidation [M286]	0	1800.83	94
TRUE	WP_187279405.1	GuaB1 family IMP dehydrogenase-related protein [Streptomyces lavendulae]	46	18	21	18	480	51	683	Oxidation [M52; M154; M302; M387]; Carbamidomethyl [C303; C444]
	Checked	Confidence	Annotated Sequence	Modifications	# Protein Groups	# Proteins	# PSMs	Master Protein Accessions	Positions in Master Proteins	Modifications in Master Proteins	# Missed Cleavages	Theo. MH+ [Da]	Ions Score (by Search Engine): A2 Mascot
	TRUE	High	[K].RSHNAGVVVDGER.[R]		1	1	1	WP_187279405.1	WP_187279405.1 [118-130]		1	1395.71	71
	TRUE	High	[R].RPIGVVTDADLSGVDR.[F]		1	1	2	WP_187279405.1	WP_187279405.1 [131-146]		0	1669.89	43
	TRUE	High	[R].QGVDLSSPDGTGTTIPLVVANMTAIAGR.[R]	1xOxidation [M22]	1	1	1	WP_187279405.1	WP_187279405.1 [31-58]	WP_187279405.1 1xOxidation [M52]	0	2757.41	36
	TRUE	High	[R].SSCTYAGADSLEEFADR.[A]	1xCarbamidomethyl [C3]	1	1	1	WP_187279405.1	WP_187279405.1 [442-458]	WP_187279405.1 1xCarbamidomethyl [C444]	0	1878.78	79
	TRUE	High	[R].SHNAGVVVDGER.[R]		1	1	1	WP_187279405.1	WP_187279405.1 [119-130]		0	1239.61	36
	TRUE	High	[K].VGVGPGAMCTTR.[M]	1xCarbamidomethyl [C9]; 1xOxidation [M8]	1	1	1	WP_187279405.1	WP_187279405.1 [295-306]	WP_187279405.1 1xCarbamidomethyl [C303]; 1xOxidation [M302]	0	1221.57	64
	TRUE	High	[R].YAPAVDKDGR.[L]		1	1	1	WP_187279405.1	WP_187279405.1 [181-190]		1	1091.55	58
	TRUE	High	[R].TSEESSYDR.[A]		1	1	1	WP_187279405.1	WP_187279405.1 [397-405]		0	1073.44	33
	TRUE	High	[R].VAAAVGINGDVAGK.[A]		1	1	1	WP_187279405.1	WP_187279405.1 [218-231]		0	1241.68	78
	TRUE	High	[K].DLIDAGADIIK.[V]		1	1	1	WP_187279405.1	WP_187279405.1 [284-294]		0	1143.63	38
	TRUE	High	[K].ESFGMASAR.[A]	1xOxidation [M5]	1	1	1	WP_187279405.1	WP_187279405.1 [383-391]	WP_187279405.1 1xOxidation [M387]	0	971.425	54
	TRUE	High	[R].EAFNTLDAHNRR.[Y]		1	1	2	WP_187279405.1	WP_187279405.1 [169-180]		1	1443.71	32
	TRUE	High	[R].ALDPQVPIVAGNIVSAEGVK.[D]		1	1	1	WP_187279405.1	WP_187279405.1 [264-283]		0	1977.1	37
	TRUE	High	[K].ALFEEGISTSR.[M]		1	1	1	WP_187279405.1	WP_187279405.1 [409-419]		0	1209.61	47
	TRUE	High	[R].AIVGVQSAAGYAEGKPLHASWS.[-]		1	1	1	WP_187279405.1	WP_187279405.1 [459-480]		0	2199.12	44
	TRUE	High	[R].LAGILTR.[K]		1	1	1	WP_187279405.1	WP_187279405.1 [191-197]		0	743.477	48
	TRUE	High	[R].KALFEEGISTSR.[M]		1	1	1	WP_187279405.1	WP_187279405.1 [408-419]		1	1337.71	30
	TRUE	High	[R].FTQLEVVMSK.[D]		1	1	1	WP_187279405.1	WP_187279405.1 [147-156]		0	1181.62	30
	TRUE	High	[R].FTQLEVVMSK.[D]	1xOxidation [M8]	1	1	1	WP_187279405.1	WP_187279405.1 [147-156]	WP_187279405.1 1xOxidation [M154]	0	1197.62	40
TRUE	WP_111585408.1	MULTISPECIES: adenylosuccinate lyase [Streptomyces]	36	16	17	16	480	51.9	675	Oxidation [M126; M267; M287; M382; M409]
	Checked	Confidence	Annotated Sequence	Modifications	# Protein Groups	# Proteins	# PSMs	Master Protein Accessions	Positions in Master Proteins	Modifications in Master Proteins	# Missed Cleavages	Theo. MH+ [Da]	Ions Score (by Search Engine): A2 Mascot
	TRUE	High	[K].QRPEAAGYTPGAIL.[-]		1	1	1	WP_111585408.1	WP_111585408.1 [467-480]		0	1443.76	25
	TRUE	High	[R].QLWLAVLR.[A]		1	1	1	WP_111585408.1	WP_111585408.1 [38-45]		0	998.615	44
	TRUE	High	[R].SHNVAAQATTLGK.[R]		1	1	1	WP_111585408.1	WP_111585408.1 [153-165]		0	1297.69	80
	TRUE	High	[R].IPNVLAGR.[Y]		1	1	1	WP_111585408.1	WP_111585408.1 [10-17]		0	839.51	31
	TRUE	High	[R].LSLELMR.[D]	1xOxidation [M6]	1	1	1	WP_111585408.1	WP_111585408.1 [121-127]	WP_111585408.1 1xOxidation [M126]	0	877.481	43
	TRUE	High	[K].VLMGAVR.[A]	1xOxidation [M3]	1	1	1	WP_111585408.1	WP_111585408.1 [380-386]	WP_111585408.1 1xOxidation [M382]	0	761.434	39
	TRUE	High	[R].YLPFLATTK.[V]		1	1	1	WP_111585408.1	WP_111585408.1 [371-379]		0	1053.6	40
	TRUE	High	[R].VEELLAR.[Y]		1	1	1	WP_111585408.1	WP_111585408.1 [181-187]		0	829.478	53
	TRUE	High	[M].TSAPVKPR.[I]		1	1	1	WP_111585408.1	WP_111585408.1 [2-9]		0	855.505	44
	TRUE	High	[K].DLGIEVPDEAIADYER.[V]		1	1	1	WP_111585408.1	WP_111585408.1 [49-64]		0	1804.86	99
	TRUE	High	[R].DLTENVEQLQIR.[L]		1	1	1	WP_111585408.1	WP_111585408.1 [109-120]		0	1457.76	78
	TRUE	High	[K].ENAVATALAMR.[E]	1xOxidation [M10]	1	1	1	WP_111585408.1	WP_111585408.1 [400-410]	WP_111585408.1 1xOxidation [M409]	0	1162.59	51
	TRUE	High	[R].EVAHEAIKENAVATALAMR.[E]	1xOxidation [M18]	1	1	1	WP_111585408.1	WP_111585408.1 [392-410]	WP_111585408.1 1xOxidation [M409]	1	2040.05	16
	TRUE	High	[K].LAELEQR.[I]		1	1	1	WP_111585408.1	WP_111585408.1 [214-220]		0	858.468	39
	TRUE	High	[R].LMAGNELVTEGFKPGQVGSSAMPHK.[M]	2xOxidation [M2; M22]	1	1	1	WP_111585408.1	WP_111585408.1 [266-290]	WP_111585408.1 2xOxidation [M267; M287]	0	2617.27	43
	TRUE	High	[R].FATAADELLVAYGR.[V]		1	1	2	WP_111585408.1	WP_111585408.1 [167-180]		0	1496.77	84
TRUE	WP_148024865.1	N-acetylmuramoyl-L-alanine amidase [Streptomyces lavendulae]	13	7	16	7	631	66.1	663	Oxidation [M310; M611]; Carbamidomethyl [C440; C452]
	Checked	Confidence	Annotated Sequence	Modifications	# Protein Groups	# Proteins	# PSMs	Master Protein Accessions	Positions in Master Proteins	Modifications in Master Proteins	# Missed Cleavages	Theo. MH+ [Da]	Ions Score (by Search Engine): A2 Mascot
	TRUE	High	[R].SSDGAVTQMVPTK.[D]		1	1	1	WP_148024865.1	WP_148024865.1 [302-314]		0	1320.65	81
	TRUE	High	[R].SSDGAVTQMVPTK.[D]	1xOxidation [M9]	1	1	2	WP_148024865.1	WP_148024865.1 [302-314]	WP_148024865.1 1xOxidation [M310]	0	1336.64	71
	TRUE	High	[K].SMYTIQYNHR.[T]		1	1	2	WP_148024865.1	WP_148024865.1 [610-619]		0	1312.61	35
	TRUE	High	[K].SMYTIQYNHR.[T]	1xOxidation [M2]	1	1	2	WP_148024865.1	WP_148024865.1 [610-619]	WP_148024865.1 1xOxidation [M611]	0	1328.61	73
	TRUE	High	[R].VGSVVTITPGYDR.[N]		1	1	1	WP_148024865.1	WP_148024865.1 [420-432]		0	1363.72	61
	TRUE	High	[R].TQSSNFVYLR.[T]		1	1	1	WP_148024865.1	WP_148024865.1 [456-465]		0	1214.62	59
	TRUE	High	[R].TALVYAADVTAR.[-]		1	1	2	WP_148024865.1	WP_148024865.1 [620-631]		0	1250.67	64
	TRUE	High	[R].VCPSDDPTGATPECTER.[T]	2xCarbamidomethyl [C2; C14]	1	1	2	WP_148024865.1	WP_148024865.1 [439-455]	WP_148024865.1 2xCarbamidomethyl [C440; C452]	0	1891.78	91
	TRUE	High	[R].FGIPLDR.[Q]		1	1	3	WP_148024865.1	WP_148024865.1 [364-370]		0	817.457	43
TRUE	WP_148024038.1	pullulanase-type alpha-1,6-glucosidase [Streptomyces lavendulae]	13	19	19	19	1803	192.4	652	Carbamidomethyl [C1685]; Oxidation [M1336]
	Checked	Confidence	Annotated Sequence	Modifications	# Protein Groups	# Proteins	# PSMs	Master Protein Accessions	Positions in Master Proteins	Modifications in Master Proteins	# Missed Cleavages	Theo. MH+ [Da]	Ions Score (by Search Engine): A2 Mascot
	TRUE	High	[R].SVVADLDDR.[S]		1	1	1	WP_148024038.1	WP_148024038.1 [1164-1172]		0	989.49	40
	TRUE	High	[K].IVPGYYQR.[L]		1	1	1	WP_148024038.1	WP_148024038.1 [1357-1364]		0	995.531	28
	TRUE	High	[K].LPGDTPAADR.[A]		1	1	1	WP_148024038.1	WP_148024038.1 [1592-1601]		0	1012.51	48
	TRUE	High	[K].VTDPYSVALTADSER.[S]		1	1	1	WP_148024038.1	WP_148024038.1 [1149-1163]		0	1623.79	67
	TRUE	High	[R].VVMDVVYNHTSASGQADTSVLDK.[I]	1xOxidation [M3]	1	1	1	WP_148024038.1	WP_148024038.1 [1334-1356]	WP_148024038.1 1xOxidation [M1336]	0	2452.17	64
	TRUE	High	[K].VKPGASNVGFLVVDKDGNKDTDSDR.[S]		1	1	1	WP_148024038.1	WP_148024038.1 [786-810]		2	2633.32	43
	TRUE	High	[K].VGLTGNLAAYR.[F]		1	1	1	WP_148024038.1	WP_148024038.1 [1532-1542]		0	1134.63	89
	TRUE	High	[K].VGCPQIEGSSAAYQDLLK.[I]	1xCarbamidomethyl [C3]	1	1	1	WP_148024038.1	WP_148024038.1 [1683-1700]	WP_148024038.1 1xCarbamidomethyl [C1685]	0	1935.95	31
	TRUE	High	[R].TVAVFTR.[S]		1	1	1	WP_148024038.1	WP_148024038.1 [1796-1802]		0	793.457	41
	TRUE	High	[K].TSGYTAATGTFTVPAR.[T]		1	1	1	WP_148024038.1	WP_148024038.1 [1780-1795]		0	1600.8	80
	TRUE	High	[R].DAWGAFAYVK.[V]		1	1	1	WP_148024038.1	WP_148024038.1 [776-785]		0	1127.55	33
	TRUE	High	[K].AFSLDTAGR.[V]		1	1	1	WP_148024038.1	WP_148024038.1 [1707-1715]		0	937.474	52
	TRUE	High	[K].AGEVWVQQGK.[A]		1	1	1	WP_148024038.1	WP_148024038.1 [817-826]		0	1101.57	40
	TRUE	High	[K].ADVQTQRPSSYPAPDTTK.[A]		1	1	1	WP_148024038.1	WP_148024038.1 [827-844]		0	1961.96	38
	TRUE	High	[K].ANILAVR.[K]		1	1	1	WP_148024038.1	WP_148024038.1 [1418-1424]		0	756.473	55
	TRUE	High	[R].KALDALTLKK.[D]		1	1	1	WP_148024038.1	WP_148024038.1 [1425-1434]		2	1100.7	34
	TRUE	High	[R].LLHYQDLIK.[V]		1	1	1	WP_148024038.1	WP_148024038.1 [1523-1531]		0	1142.66	24
	TRUE	High	[R].LHPAQASGADPVVK.[T]		1	1	1	WP_148024038.1	WP_148024038.1 [1766-1779]		0	1389.75	44
	TRUE	High	[R].FVQATQR.[N]		1	1	1	WP_148024038.1	WP_148024038.1 [1460-1466]		0	849.458	37
TRUE	WP_148026592.1	MULTISPECIES: malate dehydrogenase [Streptomyces]	44	13	16	13	329	34.6	650
	Checked	Confidence	Annotated Sequence	Modifications	# Protein Groups	# Proteins	# PSMs	Master Protein Accessions	Positions in Master Proteins	Modifications in Master Proteins	# Missed Cleavages	Theo. MH+ [Da]	Ions Score (by Search Engine): A2 Mascot
	TRUE	High	[K].RGAAIIEAR.[G]		1	1	1	WP_148026592.1	WP_148026592.1 [227-235]		1	956.564	36
	TRUE	High	[R].LTIWGNHSATQYPDIFHATVGGK.[N]		1	1	1	WP_148026592.1	WP_148026592.1 [182-204]		0	2513.26	23
	TRUE	High	[K].NAAEVVSDEK.[W]		1	1	1	WP_148026592.1	WP_148026592.1 [205-214]		0	1061.51	59
	TRUE	High	[K].NAAEVVSDEKWLAEDFIPTVAK.[R]		1	1	1	WP_148026592.1	WP_148026592.1 [205-226]		1	2432.23	54
	TRUE	High	[K].VLVVGNPANTNALIAQAAAPDVPAER.[F]		1	1	1	WP_148026592.1	WP_148026592.1 [127-152]		0	2571.39	60
	TRUE	High	[R].ALTQLAK.[K]		1	1	1	WP_148026592.1	WP_148026592.1 [164-170]		0	744.461	28
	TRUE	High	[K].AINDHAADDIK.[V]		1	1	2	WP_148026592.1	WP_148026592.1 [116-126]		0	1182.57	47
	TRUE	High	[R].IDASVQELSEER.[E]		1	1	1	WP_148026592.1	WP_148026592.1 [309-320]		0	1375.67	93
	TRUE	High	[R].IASGQLLGADVPVR.[L]		1	1	2	WP_148026592.1	WP_148026592.1 [25-38]		0	1395.8	86
	TRUE	High	[K].KTGSTVADIK.[R]		1	1	1	WP_148026592.1	WP_148026592.1 [171-180]		1	1019.57	59
	TRUE	High	[K].KTGSTVADIKR.[L]		1	1	2	WP_148026592.1	WP_148026592.1 [171-181]		2	1175.67	84
	TRUE	High	[R].LLEITPALK.[A]		1	1	1	WP_148026592.1	WP_148026592.1 [41-49]		0	997.629	46
	TRUE	High	[R].GAAIIEAR.[G]		1	1	1	WP_148026592.1	WP_148026592.1 [228-235]		0	800.462	31
TRUE	WP_148024505.1	5'-nucleotidase C-terminal domain-containing protein [Streptomyces lavendulae]	37	20	22	20	607	65.8	649	Oxidation [M140; M144; M147]; Carbamidomethyl [C324]
	Checked	Confidence	Annotated Sequence	Modifications	# Protein Groups	# Proteins	# PSMs	Master Protein Accessions	Positions in Master Proteins	Modifications in Master Proteins	# Missed Cleavages	Theo. MH+ [Da]	Ions Score (by Search Engine): A2 Mascot
	TRUE	High	[K].LVFPGLVEQAK.[K]		1	1	1	WP_148024505.1	WP_148024505.1 [232-242]		0	1200.7	16
	TRUE	High	[K].LTQAGTPVF.[-]		1	1	1	WP_148024505.1	WP_148024505.1 [599-607]		0	933.504	17
	TRUE	High	[K].LTGAQLKDYLEYAAK.[Y]		1	1	1	WP_148024505.1	WP_148024505.1 [465-479]		1	1683.9	41
	TRUE	High	[K].NEQTGEDVLLSEPYCWGYR.[L]	1xCarbamidomethyl [C15]	1	1	1	WP_148024505.1	WP_148024505.1 [310-328]	WP_148024505.1 1xCarbamidomethyl [C324]	0	2316.02	84
	TRUE	High	[K].VQTETVK.[T]		1	1	1	WP_148024505.1	WP_148024505.1 [409-415]		0	804.446	19
	TRUE	High	[K].VPGAPDIK.[V]		1	1	1	WP_148024505.1	WP_148024505.1 [202-209]		0	796.456	23
	TRUE	High	[K].YYHQVPAGTK.[V]		1	1	1	WP_148024505.1	WP_148024505.1 [480-489]		0	1163.58	27
	TRUE	High	[R].YDAAALGNHEFNYGIETLR.[K]		1	1	1	WP_148024505.1	WP_148024505.1 [149-167]		0	2154.03	45
	TRUE	High	[K].TGLSAADAALPLISVAAPFSR.[T]		1	1	2	WP_148024505.1	WP_148024505.1 [416-436]		0	2028.11	136
	TRUE	High	[K].TLRPAFEPYTVK.[C]		1	1	1	WP_148024505.1	WP_148024505.1 [187-198]		0	1421.78	26
	TRUE	High	[R].TADIPQGNVTIR.[D]		1	1	1	WP_148024505.1	WP_148024505.1 [437-448]		0	1284.69	44
	TRUE	High	[R].VDPITGTDGKR.[G]		1	1	1	WP_148024505.1	WP_148024505.1 [124-134]		1	1158.61	27
	TRUE	High	[K].VGILGLTNPGIAIWDKDNVGGK.[L]		1	1	1	WP_148024505.1	WP_148024505.1 [210-231]		1	2237.23	31
	TRUE	High	[K].AGNSVGVAR.[V]		1	1	1	WP_148024505.1	WP_148024505.1 [78-86]		0	830.448	50
	TRUE	High	[K].AQTLNPNGVAEDPQIKK.[L]		1	1	1	WP_148024505.1	WP_148024505.1 [350-366]		1	1822.97	55
	TRUE	High	[K].HPMAVAMNHMR.[Y]	3xOxidation [M3; M7; M10]	1	1	2	WP_148024505.1	WP_148024505.1 [138-148]	WP_148024505.1 3xOxidation [M140; M144; M147]	0	1342.58	25
	TRUE	High	[K].KLTGAQLKDYLEYAAK.[Y]		1	1	1	WP_148024505.1	WP_148024505.1 [464-479]		2	1811.99	52
	TRUE	High	[K].KLTGAQLK.[D]		1	1	1	WP_148024505.1	WP_148024505.1 [464-471]		1	858.541	41
	TRUE	High	[K].KAQTLNPNGVAEDPQIKK.[L]		1	1	1	WP_148024505.1	WP_148024505.1 [349-366]		2	1951.06	39
	TRUE	High	[K].LLEADHQLVVK.[Y]		1	1	1	WP_148024505.1	WP_148024505.1 [367-377]		0	1264.73	64
TRUE	WP_148025783.1	catalase/peroxidase HPI [Streptomyces lavendulae]	29	18	18	18	741	81.1	648
	Checked	Confidence	Annotated Sequence	Modifications	# Protein Groups	# Proteins	# PSMs	Master Protein Accessions	Positions in Master Proteins	Modifications in Master Proteins	# Missed Cleavages	Theo. MH+ [Da]	Ions Score (by Search Engine): A2 Mascot
	TRUE	High	[R].RFHENPQEFADAFAR.[A]		1	1	1	WP_148025783.1	WP_148025783.1 [398-412]		1	1834.86	49
	TRUE	High	[K].SLYLGPEVPEETLIWQDPLPER.[E]		1	1	1	WP_148025783.1	WP_148025783.1 [426-447]		0	2581.32	14
	TRUE	High	[K].STSEDQTAFEGR.[D]		1	1	1	WP_148025783.1	WP_148025783.1 [670-681]		0	1327.58	80
	TRUE	High	[R].LPGEYLLLDR.[A]		1	1	1	WP_148025783.1	WP_148025783.1 [603-612]		0	1188.66	64
	TRUE	High	[R].VLEGVQQDFDAAGGKK.[V]		1	1	1	WP_148025783.1	WP_148025783.1 [521-536]		1	1661.85	67
	TRUE	High	[R].VLEGVQQDFDAAGGK.[K]		1	1	1	WP_148025783.1	WP_148025783.1 [521-535]		0	1533.75	79
	TRUE	High	[R].YEWELTESPAGAK.[Q]		1	1	1	WP_148025783.1	WP_148025783.1 [342-354]		0	1480.7	63
	TRUE	High	[K].THGAGPADHVGLDPEAAGLEEQGLGWR.[S]		1	1	1	WP_148025783.1	WP_148025783.1 [278-304]		0	2740.31	40
	TRUE	High	[K].DAEATIPDPQDPSK.[K]		1	1	1	WP_148025783.1	WP_148025783.1 [360-373]		0	1483.69	49
	TRUE	High	[K].DAEATIPDPQDPSKK.[R]		1	1	1	WP_148025783.1	WP_148025783.1 [360-374]		1	1611.79	15
	TRUE	High	[R].DAVTGELK.[W]		1	1	1	WP_148025783.1	WP_148025783.1 [682-689]		0	832.441	32
	TRUE	High	[R].EGELLDDADIAALK.[S]		1	1	1	WP_148025783.1	WP_148025783.1 [448-461]		0	1472.75	58
	TRUE	High	[K].EGGFEVTVPFTPGR.[V]		1	1	1	WP_148025783.1	WP_148025783.1 [557-570]		0	1492.74	31
	TRUE	High	[R].ALAEVYASDDAKEK.[F]		1	1	1	WP_148025783.1	WP_148025783.1 [707-720]		1	1509.74	26
	TRUE	High	[R].ADLVFGSNSELR.[A]		1	1	1	WP_148025783.1	WP_148025783.1 [695-706]		0	1307.66	48
	TRUE	High	[R].FHENPQEFADAFAR.[A]		1	1	1	WP_148025783.1	WP_148025783.1 [399-412]		0	1678.76	43
	TRUE	High	[R].FDPVYEPISR.[R]		1	1	1	WP_148025783.1	WP_148025783.1 [388-397]		0	1222.61	39
	TRUE	High	[R].GWEVNQPDELAQVLR.[V]		1	1	1	WP_148025783.1	WP_148025783.1 [506-520]		0	1753.89	72
TRUE	WP_111586111.1	MULTISPECIES: chaperonin GroEL [Streptomyces]	37	17	17	16	542	57.2	646	Oxidation [M209]
	Checked	Confidence	Annotated Sequence	Modifications	# Protein Groups	# Proteins	# PSMs	Master Protein Accessions	Positions in Master Proteins	Modifications in Master Proteins	# Missed Cleavages	Theo. MH+ [Da]	Ions Score (by Search Engine): A2 Mascot
	TRUE	High	[R].RVTVTKDDTTIVEGAGK.[S]		1	1	1	WP_111586111.1	WP_111586111.1 [321-337]		2	1789.97	56
	TRUE	High	[R].NVVIDKK.[F]		1	1	1	WP_111586111.1	WP_111586111.1 [36-42]		1	815.499	32
	TRUE	High	[K].NVAAGASPAALKK.[G]		1	1	1	WP_111586111.1	WP_111586111.1 [105-117]		1	1197.69	15
	TRUE	High	[R].MEAVLDDPYILIHQGK.[I]	1xOxidation [M1]	1	1	1	WP_111586111.1	WP_111586111.1 [209-224]	WP_111586111.1 1xOxidation [M209]	0	1857.94	48
	TRUE	High	[R].NAVVEPLR.[W]		1	1	1	WP_111586111.1	WP_111586111.1 [444-451]		0	897.515	37
	TRUE	High	[R].VTVTKDDTTIVEGAGK.[S]		1	1	1	WP_111586111.1	WP_111586111.1 [322-337]		1	1633.86	53
	TRUE	High	[K].VLEGNLDKTGDEATGVAVVR.[N]		1	1	1	WP_111586111.1	WP_111586111.1 [424-443]		1	2043.07	51
	TRUE	High	[R].WIGENAGQEGYVIVSK.[V]		1	1	1	WP_111586111.1	WP_111586111.1 [452-467]		0	1749.88	80
	TRUE	High	[K].TNDIAGDGTTTATVLAQALVR.[E]		1	1	1	WP_111586111.1	WP_111586111.1 [80-100]		0	2088.09	69
	TRUE	High	[K].DDTTIVEGAGK.[S]		1	1	1	WP_111586111.1	WP_111586111.1 [327-337]		0	1105.54	51
	TRUE	High	[K].AGVIDPVK.[V]		1	1	1	WP_111586111.1	WP_111586111.1 [490-497]		0	798.472	48
	TRUE	High	[K].AEIENTDSDWDREK.[L]		1	1	1	WP_111586111.1	WP_111586111.1 [350-363]		1	1707.75	36
	TRUE	High	[K].APGFGDR.[R]		2	2	1	WP_111586111.1; WP_111583891.1	WP_111586111.1 [277-283]; WP_111583891.1 [276-282]		0	719.347	31
	TRUE	High	[K].FGAPTITNDGVTIAR.[E]		1	1	1	WP_111586111.1	WP_111586111.1 [43-57]		0	1532.81	70
	TRUE	High	[R].GTFNAVAVK.[A]		1	1	1	WP_111586111.1	WP_111586111.1 [268-276]		0	906.504	36
	TRUE	High	[K].GYLSPYFVTDQER.[M]		1	1	1	WP_111586111.1	WP_111586111.1 [196-208]		0	1574.75	71
	TRUE	High	[K].GQGYNAATGEYGDLVK.[A]		1	1	1	WP_111586111.1	WP_111586111.1 [474-489]		0	1642.77	69
TRUE	WP_148024507.1	aspartate aminotransferase family protein [Streptomyces lavendulae]	33	12	14	12	451	48.1	612	Oxidation [M82; M398]; Carbamidomethyl [C425]
	Checked	Confidence	Annotated Sequence	Modifications	# Protein Groups	# Proteins	# PSMs	Master Protein Accessions	Positions in Master Proteins	Modifications in Master Proteins	# Missed Cleavages	Theo. MH+ [Da]	Ions Score (by Search Engine): A2 Mascot
	TRUE	High	[K].RLGESVLAPGLAELAAR.[H]		1	1	1	WP_148024507.1	WP_148024507.1 [341-357]		1	1722.99	38
	TRUE	High	[K].MTTFAPAFAIEAR.[S]	1xOxidation [M1]	1	1	1	WP_148024507.1	WP_148024507.1 [82-94]	WP_148024507.1 1xOxidation [M82]	0	1441.71	67
	TRUE	High	[K].VVAAIQEQAAK.[M]		1	1	1	WP_148024507.1	WP_148024507.1 [71-81]		0	1127.64	58
	TRUE	High	[R].THVVPPCNTSEAELK.[E]	1xCarbamidomethyl [C7]	1	1	1	WP_148024507.1	WP_148024507.1 [419-433]	WP_148024507.1 1xCarbamidomethyl [C425]	0	1681.82	43
	TRUE	High	[R].TPGDLDK.[I]		1	1	1	WP_148024507.1	WP_148024507.1 [105-111]		0	745.373	40
	TRUE	High	[R].TPGDLDKIFFTNGGADAVEHAVR.[M]		1	1	1	WP_148024507.1	WP_148024507.1 [105-127]		1	2430.2	75
	TRUE	High	[R].SYHGGTQQAVNLTGDPR.[R]		1	1	2	WP_148024507.1	WP_148024507.1 [144-160]		0	1800.86	80
	TRUE	High	[R].EPLVPYNAAGEANAPMAAFAAAAK.[K]	1xOxidation [M16]	1	1	1	WP_148024507.1	WP_148024507.1 [383-406]	WP_148024507.1 1xOxidation [M398]	0	2361.15	55
	TRUE	High	[K].IAETFGK.[R]		1	1	1	WP_148024507.1	WP_148024507.1 [298-304]		0	765.414	34
	TRUE	High	[R].HPSVGEVR.[G]		1	1	1	WP_148024507.1	WP_148024507.1 [358-365]		0	880.464	47
	TRUE	High	[R].LGESVLAPGLAELAAR.[H]		1	1	2	WP_148024507.1	WP_148024507.1 [342-357]		0	1566.88	74
	TRUE	High	[R].FYAETEEQETAR.[A]		1	1	1	WP_148024507.1	WP_148024507.1 [184-195]		0	1473.65	72
TRUE	WP_148025092.1	MULTISPECIES: FAD-binding oxidoreductase [Streptomyces]	30	13	15	13	531	55	591
	Checked	Confidence	Annotated Sequence	Modifications	# Protein Groups	# Proteins	# PSMs	Master Protein Accessions	Positions in Master Proteins	Modifications in Master Proteins	# Missed Cleavages	Theo. MH+ [Da]	Ions Score (by Search Engine): A2 Mascot
	TRUE	High	[R].SAQGALGR.[E]		1	1	1	WP_148025092.1	WP_148025092.1 [383-390]		0	759.411	46
	TRUE	High	[R].SLSAAGIQTVLR.[Q]		1	1	1	WP_148025092.1	WP_148025092.1 [403-414]		0	1215.71	49
	TRUE	High	[R].THPAPQAVTAYLSWPWSK.[A]		1	1	1	WP_148025092.1	WP_148025092.1 [264-281]		0	2040.03	50
	TRUE	High	[K].TAHQLYNTR.[F]		1	1	1	WP_148025092.1	WP_148025092.1 [88-96]		0	1103.56	42
	TRUE	High	[R].VGGGQAVVGAGAK.[L]		1	1	1	WP_148025092.1	WP_148025092.1 [159-171]		0	1070.6	74
	TRUE	High	[R].TVLSYAK.[S]		1	1	1	WP_148025092.1	WP_148025092.1 [116-122]		0	781.445	31
	TRUE	High	[R].DLDGSLVRPGDAQWK.[T]		1	1	1	WP_148025092.1	WP_148025092.1 [73-87]		0	1656.83	74
	TRUE	High	[K].AYYGDAAAR.[L]		1	1	1	WP_148025092.1	WP_148025092.1 [503-511]		0	957.442	51
	TRUE	High	[R].LAHQAGANATSVSLHR.[R]		1	1	1	WP_148025092.1	WP_148025092.1 [336-351]		0	1632.86	68
	TRUE	High	[R].LIVDVSR.[L]		1	1	1	WP_148025092.1	WP_148025092.1 [147-153]		0	801.483	48
	TRUE	High	[R].HIPVSIR.[N]		1	1	1	WP_148025092.1	WP_148025092.1 [125-131]		0	821.499	28
	TRUE	High	[R].GGAGSVAFTALGGAVNR.[V]		1	1	2	WP_148025092.1	WP_148025092.1 [421-437]		0	1504.79	61
	TRUE	High	[R].FDGLKPAAVAYVAHAADIR.[T]		1	1	2	WP_148025092.1	WP_148025092.1 [97-115]		0	1985.06	53
TRUE	WP_148023959.1	S1 family peptidase [Streptomyces lavendulae]	19	12	15	12	749	74.9	585	Carbamidomethyl [C231]
	Checked	Confidence	Annotated Sequence	Modifications	# Protein Groups	# Proteins	# PSMs	Master Protein Accessions	Positions in Master Proteins	Modifications in Master Proteins	# Missed Cleavages	Theo. MH+ [Da]	Ions Score (by Search Engine): A2 Mascot
	TRUE	High	[R].QVVELAPR.[A]		1	1	1	WP_148023959.1	WP_148023959.1 [118-125]		0	911.531	58
	TRUE	High	[R].LSRPVGGITPVK.[L]		1	1	2	WP_148023959.1	WP_148023959.1 [135-146]		0	1223.75	35
	TRUE	High	[K].LSAAAPAAGETLTVAGYGR.[T]		1	1	1	WP_148023959.1	WP_148023959.1 [147-165]		0	1775.93	77
	TRUE	High	[R].SWQGGCFGQEPAETR.[T]	1xCarbamidomethyl [C6]	1	1	1	WP_148023959.1	WP_148023959.1 [226-240]	WP_148023959.1 1xCarbamidomethyl [C231]	0	1709.73	101
	TRUE	High	[R].TKTEWAPLK.[L]		1	1	2	WP_148023959.1	WP_148023959.1 [166-174]		1	1073.6	32
	TRUE	High	[K].TEWAPLK.[L]		1	1	1	WP_148023959.1	WP_148023959.1 [168-174]		0	844.456	33
	TRUE	High	[R].TDLTSTAGQVR.[Q]		1	1	1	WP_148023959.1	WP_148023959.1 [107-117]		0	1148.59	59
	TRUE	High	[K].DTHFEQQTGTGSINASTPETGDR.[M]		1	1	1	WP_148023959.1	WP_148023959.1 [375-397]		0	2449.09	78
	TRUE	High	[R].AIGGSYELASLNTR.[S]		1	1	2	WP_148023959.1	WP_148023959.1 [212-225]		0	1451.75	70
	TRUE	High	[K].AAVGGDDGAGVVR.[V]		1	1	1	WP_148023959.1	WP_148023959.1 [282-294]		0	1143.58	88
	TRUE	High	[K].ATTAVLGR.[T]		1	1	1	WP_148023959.1	WP_148023959.1 [99-106]		0	788.462	42
	TRUE	High	[K].LHTGSFK.[V]		1	1	1	WP_148023959.1	WP_148023959.1 [175-181]		0	789.425	32
TRUE	WP_148027811.1	dipeptidase [Streptomyces lavendulae]	32	12	16	12	467	50.4	582
	Checked	Confidence	Annotated Sequence	Modifications	# Protein Groups	# Proteins	# PSMs	Master Protein Accessions	Positions in Master Proteins	Modifications in Master Proteins	# Missed Cleavages	Theo. MH+ [Da]	Ions Score (by Search Engine): A2 Mascot
	TRUE	High	[R].LVAALHDER.[G]		1	1	1	WP_148027811.1	WP_148027811.1 [239-247]		0	1023.56	47
	TRUE	High	[R].LVAGQDPDHVEK.[A]		1	1	1	WP_148027811.1	WP_148027811.1 [337-348]		0	1307.66	55
	TRUE	High	[R].IPSVSAQPDHAPDVR.[R]		1	1	1	WP_148027811.1	WP_148027811.1 [30-44]		0	1588.81	39
	TRUE	High	[R].IPSVSAQPDHAPDVRR.[S]		1	1	2	WP_148027811.1	WP_148027811.1 [30-45]		1	1744.91	35
	TRUE	High	[R].LYGPDQDIHSGSFGGAVPNPATAVAR.[L]		1	1	1	WP_148027811.1	WP_148027811.1 [213-238]		0	2597.27	28
	TRUE	High	[K].TIIPSSALVK.[L]		1	1	1	WP_148027811.1	WP_148027811.1 [323-332]		0	1028.64	32
	TRUE	High	[R].TYIEQHR.[A]		1	1	1	WP_148027811.1	WP_148027811.1 [11-17]		0	946.474	41
	TRUE	High	[R].ELFAELPFDEER.[W]		1	1	2	WP_148027811.1	WP_148027811.1 [268-279]		0	1494.71	74
	TRUE	High	[R].EDGWNSEPFEPVVR.[G]		1	1	1	WP_148027811.1	WP_148027811.1 [101-114]		0	1660.76	49
	TRUE	High	[R].ATLGEAGHTTLER.[I]		1	1	2	WP_148027811.1	WP_148027811.1 [288-300]		0	1355.69	65
	TRUE	High	[K].LLIEGEEESGSPHFR.[A]		1	1	1	WP_148027811.1	WP_148027811.1 [155-169]		0	1699.83	86
	TRUE	High	[R].GAADDKGQVFFHTLGVR.[A]		1	1	2	WP_148027811.1	WP_148027811.1 [122-138]		1	1817.93	51
TRUE	WP_148026295.1	M4 family metallopeptidase [Streptomyces lavendulae]	14	7	10	6	773	79.2	563	Oxidation [M483; M666]; Carbamidomethyl [C687]
	Checked	Confidence	Annotated Sequence	Modifications	# Protein Groups	# Proteins	# PSMs	Master Protein Accessions	Positions in Master Proteins	Modifications in Master Proteins	# Missed Cleavages	Theo. MH+ [Da]	Ions Score (by Search Engine): A2 Mascot
	TRUE	High	[R].SGIKNDGVGAYSR.[T]		1	1	2	WP_148026295.1	WP_148026295.1 [287-299]		1	1323.67	49
	TRUE	High	[K].VINGVTYNSPTSDGVAVAGIGR.[D]		1	1	2	WP_148026295.1	WP_148026295.1 [447-468]		0	2147.11	124
	TRUE	High	[R].YMDKPSK.[D]		2	2	1	WP_148026295.1; WP_148027473.1	WP_148026295.1 [402-408]; WP_148027473.1 [429-435]		0	868.423	40
	TRUE	High	[K].TFDLSSLAGQTVTLK.[F]		1	2	1	WP_148026295.1	WP_148026295.1 [736-750]		0	1580.85	83
	TRUE	High	[R].DAALQIWYK.[A]		1	1	1	WP_148026295.1	WP_148026295.1 [469-477]		0	1107.58	40
	TRUE	High	[K].AWMDGYGTSHTDTVSQSVTIPAGCK.[A]	1xCarbamidomethyl [C24]; 1xOxidation [M3]	1	2	1	WP_148026295.1	WP_148026295.1 [664-688]	WP_148026295.1 1xCarbamidomethyl [C687]; 1xOxidation [M666]	0	2685.19	35
	TRUE	High	[K].ALTSYMTSSTNYAAAR.[T]	1xOxidation [M6]	1	1	2	WP_148026295.1	WP_148026295.1 [478-493]	WP_148026295.1 1xOxidation [M483]	0	1723.8	123
TRUE	WP_148026343.1	insulinase family protein [Streptomyces lavendulae]	36	14	16	14	456	48	563
	Checked	Confidence	Annotated Sequence	Modifications	# Protein Groups	# Proteins	# PSMs	Master Protein Accessions	Positions in Master Proteins	Modifications in Master Proteins	# Missed Cleavages	Theo. MH+ [Da]	Ions Score (by Search Engine): A2 Mascot
	TRUE	High	[R].QGTEETVEKIDAAAVR.[A]		1	1	1	WP_148026343.1	WP_148026343.1 [176-191]		1	1716.88	54
	TRUE	High	[R].QLAATGTVEATAAVVNAFPVDR.[L]		1	1	1	WP_148026343.1	WP_148026343.1 [405-426]		0	2201.16	51
	TRUE	High	[R].SFGQVLR.[S]		1	1	1	WP_148026343.1	WP_148026343.1 [309-315]		0	806.452	45
	TRUE	High	[R].ISLEVPASR.[L]		1	1	1	WP_148026343.1	WP_148026343.1 [104-112]		0	971.552	38
	TRUE	High	[R].NRLDEIPHELASPAR.[R]		1	1	2	WP_148026343.1	WP_148026343.1 [140-154]		1	1717.9	45
	TRUE	High	[R].VVIVDRPGAVQTQLLIGR.[V]		1	1	1	WP_148026343.1	WP_148026343.1 [248-265]		0	1934.15	44
	TRUE	High	[R].TLAAEGLTDAER.[D]		1	1	1	WP_148026343.1	WP_148026343.1 [350-361]		0	1246.63	81
	TRUE	High	[K].ELFPATAR.[M]		1	1	1	WP_148026343.1	WP_148026343.1 [163-170]		0	904.489	25
	TRUE	High	[R].DVAVQNLVGVAPLK.[Y]		1	1	1	WP_148026343.1	WP_148026343.1 [362-375]		0	1422.83	85
	TRUE	High	[R].AGATLDAHADHPGVR.[I]		1	1	2	WP_148026343.1	WP_148026343.1 [89-103]		0	1487.73	62
	TRUE	High	[R].APAFAESEIER.[L]		1	1	1	WP_148026343.1	WP_148026343.1 [126-136]		0	1219.6	52
	TRUE	High	[R].LDEIPHELASPAR.[R]		1	1	1	WP_148026343.1	WP_148026343.1 [142-154]		0	1447.75	25
	TRUE	High	[K].GYTYGVR.[S]		1	1	1	WP_148026343.1	WP_148026343.1 [302-308]		0	815.405	20
	TRUE	High	[K].GLGLAADALR.[A]		1	1	1	WP_148026343.1	WP_148026343.1 [116-125]		0	956.552	45
TRUE	WP_148024987.1	phosphoserine transaminase [Streptomyces lavendulae]	41	10	14	10	372	39.7	552	Oxidation [M155; M349]
	Checked	Confidence	Annotated Sequence	Modifications	# Protein Groups	# Proteins	# PSMs	Master Protein Accessions	Positions in Master Proteins	Modifications in Master Proteins	# Missed Cleavages	Theo. MH+ [Da]	Ions Score (by Search Engine): A2 Mascot
	TRUE	High	[K].SQHLNFGEFSSK.[F]		1	1	2	WP_148024987.1	WP_148024987.1 [95-106]		0	1380.65	61
	TRUE	High	[R].TEALDALAATGSSLLGTSHR.[Q]		1	1	1	WP_148024987.1	WP_148024987.1 [26-45]		0	1971.01	76
	TRUE	High	[R].VAMFPAIDPADVEALTK.[C]	1xOxidation [M3]	1	1	2	WP_148024987.1	WP_148024987.1 [347-363]	WP_148024987.1 1xOxidation [M349]	0	1803.92	53
	TRUE	High	[M].ADIQIPADIKPADGR.[F]		1	1	2	WP_148024987.1	WP_148024987.1 [2-16]		0	1579.84	58
	TRUE	High	[R].AEAGVDVYALTHNETSTGVAMPIQR.[V]	1xOxidation [M21]	1	1	1	WP_148024987.1	WP_148024987.1 [135-159]	WP_148024987.1 1xOxidation [M155]	0	2646.28	76
	TRUE	High	[R].ANGIVDTEPYRK.[L]		1	1	1	WP_148024987.1	WP_148024987.1 [328-339]		1	1362.7	20
	TRUE	High	[K].LAPWLAEPTVIASDPGTHPEAR.[A]		1	1	1	WP_148024987.1	WP_148024987.1 [113-134]		0	2328.2	52
	TRUE	High	[K].FASPFVTDPAK.[R]		1	1	1	WP_148024987.1	WP_148024987.1 [293-303]		0	1179.6	64
	TRUE	High	[K].FASPFVTDPAKR.[S]		1	1	1	WP_148024987.1	WP_148024987.1 [293-304]		1	1335.71	33
	TRUE	High	[R].HIPEFFSLPTAIDNSR.[K]		1	1	2	WP_148024987.1	WP_148024987.1 [226-241]		0	1843.93	48
TRUE	WP_148027257.1	DUF839 domain-containing protein [Streptomyces lavendulae]	31	12	16	12	493	52.6	549	Carbamidomethyl [C293]
	Checked	Confidence	Annotated Sequence	Modifications	# Protein Groups	# Proteins	# PSMs	Master Protein Accessions	Positions in Master Proteins	Modifications in Master Proteins	# Missed Cleavages	Theo. MH+ [Da]	Ions Score (by Search Engine): A2 Mascot
	TRUE	High	[K].QFGEGQVTR.[A]		1	1	1	WP_148027257.1	WP_148027257.1 [334-342]		0	1021.51	36
	TRUE	High	[R].NELNIGTSAEPEYSEFTGVTFSPDGR.[T]		1	1	1	WP_148027257.1	WP_148027257.1 [444-469]		0	2817.28	66
	TRUE	High	[R].YAHEAVVVDPR.[R]		1	1	1	WP_148027257.1	WP_148027257.1 [235-245]		0	1255.64	34
	TRUE	High	[R].WTPPTGFR.[H]		1	1	1	WP_148027257.1	WP_148027257.1 [265-272]		0	961.489	21
	TRUE	High	[R].TGTVYGVDWVDVPDR.[D]		1	1	1	WP_148027257.1	WP_148027257.1 [310-324]		0	1678.81	96
	TRUE	High	[R].TRLESGEFTPSNHDGTATFEGPR.[G]		1	1	2	WP_148027257.1	WP_148027257.1 [97-119]		1	2506.16	58
	TRUE	High	[K].DHGYVFEVDPADRR.[A]		1	1	2	WP_148027257.1	WP_148027257.1 [208-221]		1	1675.78	41
	TRUE	High	[K].CFDSGGR.[F]	1xCarbamidomethyl [C1]	1	1	1	WP_148027257.1	WP_148027257.1 [293-299]	WP_148027257.1 1xCarbamidomethyl [C293]	0	798.32	15
	TRUE	High	[R].AESPVQHDGQVWFYDPR.[R]		1	1	1	WP_148027257.1	WP_148027257.1 [365-381]		0	2030.94	21
	TRUE	High	[R].KQFGEGQVTR.[A]		1	1	2	WP_148027257.1	WP_148027257.1 [333-342]		1	1149.6	53
	TRUE	High	[R].GATLLVNNHELAGPR.[A]		1	1	2	WP_148027257.1	WP_148027257.1 [120-134]		0	1561.84	66
	TRUE	High	[R].FVDDLSR.[A]		1	1	1	WP_148027257.1	WP_148027257.1 [300-306]		0	851.426	38
TRUE	WP_148023577.1	cellulose binding domain-containing protein [Streptomyces lavendulae]	29	11	12	11	611	63	541	Carbamidomethyl [C289; C365]; Oxidation [M407]	yeeC1
	Checked	Confidence	Annotated Sequence	Modifications	# Protein Groups	# Proteins	# PSMs	Master Protein Accessions	Positions in Master Proteins	Modifications in Master Proteins	# Missed Cleavages	Theo. MH+ [Da]	Ions Score (by Search Engine): A2 Mascot
	TRUE	High	[K].LVTAAVSADGSNGGK.[I]		1	1	1	WP_148023577.1	WP_148023577.1 [419-433]		0	1346.69	55
	TRUE	High	[K].ITHINYAFGNITGGK.[C]		1	1	1	WP_148023577.1	WP_148023577.1 [274-288]		0	1605.84	63
	TRUE	High	[K].LSWSAATDDK.[G]		1	1	1	WP_148023577.1	WP_148023577.1 [164-173]		0	1093.52	64
	TRUE	High	[K].NLVTSGSAAK.[I]		1	1	1	WP_148023577.1	WP_148023577.1 [264-273]		0	947.516	29
	TRUE	High	[K].NVMAALR.[A]	1xOxidation [M3]	1	1	1	WP_148023577.1	WP_148023577.1 [405-411]	WP_148023577.1 1xOxidation [M407]	0	790.424	21
	TRUE	High	[R].DTAGQTGPASAAVAVHTTGGGSTTPPPAGGK.[V]		1	1	1	WP_148023577.1	WP_148023577.1 [214-244]		0	2719.33	53
	TRUE	High	[K].DPAGFAQSCYNLVNDPR.[W]	1xCarbamidomethyl [C9]	1	1	2	WP_148023577.1	WP_148023577.1 [357-373]	WP_148023577.1 1xCarbamidomethyl [C365]	0	1923.87	87
	TRUE	High	[K].CAIGDSYADYDK.[A]	1xCarbamidomethyl [C1]	1	1	1	WP_148023577.1	WP_148023577.1 [289-300]	WP_148023577.1 1xCarbamidomethyl [C289]	0	1377.56	62
	TRUE	High	[K].LGYFTDWGIYAR.[N]		1	1	1	WP_148023577.1	WP_148023577.1 [247-258]		0	1461.72	63
	TRUE	High	[R].GWTGVTQDAPGGTATGPAAGTYEQGIEDYK.[V]		1	1	1	WP_148023577.1	WP_148023577.1 [512-541]		0	2998.37	96
	TRUE	High	[K].GPTAPHSPLTSYSGIPK.[A]		1	1	1	WP_148023577.1	WP_148023577.1 [464-480]		0	1709.89	43
TRUE	WP_148025591.1	hypothetical protein [Streptomyces lavendulae]	27	8	11	8	470	46.9	521	Carbamidomethyl [C384]
	Checked	Confidence	Annotated Sequence	Modifications	# Protein Groups	# Proteins	# PSMs	Master Protein Accessions	Positions in Master Proteins	Modifications in Master Proteins	# Missed Cleavages	Theo. MH+ [Da]	Ions Score (by Search Engine): A2 Mascot
	TRUE	High	[R].NLLSTAAWPSSSPVVTDYER.[A]		1	1	1	WP_148025591.1	WP_148025591.1 [98-117]		0	2193.08	19
	TRUE	High	[K].VSIDGSAFATATR.[G]		1	1	1	WP_148025591.1	WP_148025591.1 [442-454]		0	1295.66	80
	TRUE	High	[R].YQPGDASPTAYSSIDALR.[A]		1	1	2	WP_148025591.1	WP_148025591.1 [317-334]		0	1911.91	99
	TRUE	High	[K].TPVDFLIAQQFNPGGGFR.[Y]		1	1	3	WP_148025591.1	WP_148025591.1 [299-316]		0	1964	75
	TRUE	High	[K].VCSVALTPAGTTTTLGAVLDAAK.[S]	1xCarbamidomethyl [C2]	1	1	1	WP_148025591.1	WP_148025591.1 [383-405]	WP_148025591.1 1xCarbamidomethyl [C384]	0	2217.18	71
	TRUE	High	[R].AVLNAYAAGIDPAR.[V]		1	1	1	WP_148025591.1	WP_148025591.1 [118-131]		0	1401.75	87
	TRUE	High	[K].ANSGSNTWK.[V]		1	1	1	WP_148025591.1	WP_148025591.1 [433-441]		0	964.448	38
	TRUE	High	[K].LALSVDDGAGGLK.[V]		1	1	1	WP_148025591.1	WP_148025591.1 [370-382]		0	1215.66	67
TRUE	WP_148025233.1	gamma-aminobutyraldehyde dehydrogenase [Streptomyces lavendulae]	33	11	12	11	478	51.6	521	Oxidation [M51; M133; M216; M224; M235]
	Checked	Confidence	Annotated Sequence	Modifications	# Protein Groups	# Proteins	# PSMs	Master Protein Accessions	Positions in Master Proteins	Modifications in Master Proteins	# Missed Cleavages	Theo. MH+ [Da]	Ions Score (by Search Engine): A2 Mascot
	TRUE	High	[K].QVEGFIER.[L]		1	1	1	WP_148025233.1	WP_148025233.1 [335-342]		0	977.505	53
	TRUE	High	[K].QDDEIIQK.[E]		1	1	1	WP_148025233.1	WP_148025233.1 [373-380]		0	988.495	37
	TRUE	High	[R].SAGEYMEGLTSIIR.[R]	1xOxidation [M6]	1	1	1	WP_148025233.1	WP_148025233.1 [128-141]	WP_148025233.1 1xOxidation [M133]	0	1542.75	99
	TRUE	High	[K].TGQPDDEDVLYGPLNNPNQLK.[Q]		1	1	1	WP_148025233.1	WP_148025233.1 [314-334]		0	2327.11	47
	TRUE	High	[R].TTEVVNPATGEAYATAPLSGPADVDAAMEAAAR.[A]	1xOxidation [M28]	1	1	1	WP_148025233.1	WP_148025233.1 [24-56]	WP_148025233.1 1xOxidation [M51]	0	3233.53	75
	TRUE	High	[K].DLSAYGFEDYTR.[I]		1	1	1	WP_148025233.1	WP_148025233.1 [458-469]		0	1436.63	48
	TRUE	High	[R].AGMSVAESASK.[D]		1	1	1	WP_148025233.1	WP_148025233.1 [233-243]		0	1037.49	69
	TRUE	High	[R].AGMSVAESASK.[D]	1xOxidation [M3]	1	1	1	WP_148025233.1	WP_148025233.1 [233-243]	WP_148025233.1 1xOxidation [M235]	0	1053.49	59
	TRUE	High	[K].APVVVFEDTDIPK.[A]		1	1	1	WP_148025233.1	WP_148025233.1 [256-268]		0	1429.76	39
	TRUE	High	[R].LMVEHETPAMASITGSVR.[A]	2xOxidation [M2; M10]	1	1	1	WP_148025233.1	WP_148025233.1 [215-232]	WP_148025233.1 2xOxidation [M216; M224]	0	1960.95	62
	TRUE	High	[R].FFAGAAR.[M]		1	1	1	WP_148025233.1	WP_148025233.1 [116-122]		0	739.389	24
	TRUE	High	[K].GYFFAPTVVSGVK.[Q]		1	1	1	WP_148025233.1	WP_148025233.1 [360-372]		0	1371.73	51
TRUE	WP_111583906.1	MULTISPECIES: TerD family protein [Streptomyces]	53	7	11	6	191	20.2	519	Oxidation [M155]
	Checked	Confidence	Annotated Sequence	Modifications	# Protein Groups	# Proteins	# PSMs	Master Protein Accessions	Positions in Master Proteins	Modifications in Master Proteins	# Missed Cleavages	Theo. MH+ [Da]	Ions Score (by Search Engine): A2 Mascot
	TRUE	High	[K].QTPDSTIVHTGDNR.[T]		1	1	2	WP_111583906.1	WP_111583906.1 [67-80]		0	1540.74	81
	TRUE	High	[K].IVFPVSIYDAENR.[GQ]		2	2	1	WP_111583906.1; WP_037661546.1	WP_111583906.1 [105-117]; WP_037661546.1 [105-117]		0	1522.79	50
	TRUE	High	[R].IVNQAGGAEIAR.[Y]		1	1	1	WP_111583906.1	WP_111583906.1 [131-142]		0	1198.65	54
	TRUE	High	[R].YDLSEDAATETAMVFGELYR.[N]	1xOxidation [M13]	1	1	3	WP_111583906.1	WP_111583906.1 [143-162]	WP_111583906.1 1xOxidation [M155]	0	2297.03	104
	TRUE	High	[K].VYSDAHFVFFNNK.[Q]		1	1	2	WP_111583906.1	WP_111583906.1 [54-66]		0	1587.76	54
	TRUE	High	[R].TTTGTDFDLDASAIAVNAEGK.[V]		1	1	1	WP_111583906.1	WP_111583906.1 [33-53]		0	2097	101
	TRUE	High	[R].GQNFGQVR.[N]		1	1	1	WP_111583906.1	WP_111583906.1 [118-125]		0	905.459	20
TRUE	WP_148023636.1	beta-N-acetylhexosaminidase [Streptomyces lavendulae]	43	18	19	18	533	57.3	516	Carbamidomethyl [C288]; Oxidation [M264; M272; M352]
	Checked	Confidence	Annotated Sequence	Modifications	# Protein Groups	# Proteins	# PSMs	Master Protein Accessions	Positions in Master Proteins	Modifications in Master Proteins	# Missed Cleavages	Theo. MH+ [Da]	Ions Score (by Search Engine): A2 Mascot
	TRUE	High	[R].QLLPAAVEK.[R]		1	1	1	WP_148023636.1	WP_148023636.1 [147-155]		0	968.578	39
	TRUE	High	[R].SGPSGVTLTASAPAGLFHGVQTLR.[Q]		1	1	1	WP_148023636.1	WP_148023636.1 [123-146]		0	2324.24	70
	TRUE	High	[R].LVAYAASR.[Y]		1	1	1	WP_148023636.1	WP_148023636.1 [255-262]		0	850.478	30
	TRUE	High	[R].VQPIVAK.[Y]		1	1	1	WP_148023636.1	WP_148023636.1 [355-361]		0	754.482	24
	TRUE	High	[R].YIDELALYK.[V]		1	1	1	WP_148023636.1	WP_148023636.1 [198-206]		0	1127.6	48
	TRUE	High	[R].YGGASEVGGGK.[G]		1	1	1	WP_148023636.1	WP_148023636.1 [233-243]		0	981.464	56
	TRUE	High	[R].YLHIGGDEAHSTSHADYVTFMDR.[V]	1xOxidation [M21]	1	1	1	WP_148023636.1	WP_148023636.1 [332-354]	WP_148023636.1 1xOxidation [M352]	0	2638.16	14
	TRUE	High	[R].YMEVVPEIDMPGHTNAALASYAK.[L]	2xOxidation [M2; M10]	1	1	1	WP_148023636.1	WP_148023636.1 [263-285]	WP_148023636.1 2xOxidation [M264; M272]	0	2539.18	47
	TRUE	High	[R].SYDWDPGAYLAGVPAAAVR.[G]		1	1	2	WP_148023636.1	WP_148023636.1 [442-460]		0	1978.97	37
	TRUE	High	[R].VDGSAGVRR.[V]		1	1	1	WP_148023636.1	WP_148023636.1 [70-78]		1	916.496	15
	TRUE	High	[K].LNCDGVAPPR.[Y]	1xCarbamidomethyl [C3]	1	1	1	WP_148023636.1	WP_148023636.1 [286-295]	WP_148023636.1 1xCarbamidomethyl [C288]	0	1098.54	73
	TRUE	High	[K].EQVAQAAR.[N]		1	1	1	WP_148023636.1	WP_148023636.1 [397-404]		0	872.458	37
	TRUE	High	[R].ELAALTPGR.[Y]		1	1	1	WP_148023636.1	WP_148023636.1 [323-331]		0	927.526	37
	TRUE	High	[R].IAGGTVQDRPR.[Y]		1	1	1	WP_148023636.1	WP_148023636.1 [165-175]		0	1169.64	29
	TRUE	High	[R].IAVDSWPR.[L]		1	1	1	WP_148023636.1	WP_148023636.1 [222-229]		0	943.5	27
	TRUE	High	[K].GALAQYWGLDSTSAAEKEQVAQAAR.[N]		1	1	1	WP_148023636.1	WP_148023636.1 [380-404]		1	2621.3	63
	TRUE	High	[R].GVEAPLWSETLK.[T]		1	1	1	WP_148023636.1	WP_148023636.1 [461-472]		0	1329.7	50
	TRUE	High	[R].HFFTVAQVER.[Y]		1	1	1	WP_148023636.1	WP_148023636.1 [188-197]		0	1233.64	30
TRUE	WP_111583303.1	MULTISPECIES: 3-hydroxyacyl-CoA dehydrogenase [Streptomyces]	26	13	15	13	504	53.8	514	Oxidation [M415; M475]; Carbamidomethyl [C185]
	Checked	Confidence	Annotated Sequence	Modifications	# Protein Groups	# Proteins	# PSMs	Master Protein Accessions	Positions in Master Proteins	Modifications in Master Proteins	# Missed Cleavages	Theo. MH+ [Da]	Ions Score (by Search Engine): A2 Mascot
	TRUE	High	[R].LYDTAPGR.[A]		1	1	1	WP_111583303.1	WP_111583303.1 [35-42]		0	892.452	43
	TRUE	High	[K].TPVACADTPGFIVNR.[I]	1xCarbamidomethyl [C5]	1	1	1	WP_111583303.1	WP_111583303.1 [181-195]	WP_111583303.1 1xCarbamidomethyl [C185]	0	1617.81	73
	TRUE	High	[R].EAAAAIGAR.[L]		1	1	1	WP_111583303.1	WP_111583303.1 [45-53]		0	829.453	65
	TRUE	High	[R].EAGIQVR.[T]		1	1	1	WP_111583303.1	WP_111583303.1 [326-332]		0	772.431	51
	TRUE	High	[K].DVSVIGDVPGMIVAR.[T]	1xOxidation [M11]	1	1	1	WP_111583303.1	WP_111583303.1 [405-419]	WP_111583303.1 1xOxidation [M415]	0	1543.81	36
	TRUE	High	[R].IIDLAHDAVAK.[G]		1	1	2	WP_111583303.1	WP_111583303.1 [424-434]		0	1165.66	60
	TRUE	High	[R].LGDEFAYDVLDAMHER.[D]		1	1	1	WP_111583303.1	WP_111583303.1 [463-478]		0	1880.85	52
	TRUE	High	[R].LGDEFAYDVLDAMHER.[D]	1xOxidation [M13]	1	1	1	WP_111583303.1	WP_111583303.1 [463-478]	WP_111583303.1 1xOxidation [M475]	0	1896.84	37
	TRUE	High	[R].LGDEFAYDVLDAMHERDPSGR.[Y]	1xOxidation [M13]	1	1	1	WP_111583303.1	WP_111583303.1 [463-483]	WP_111583303.1 1xOxidation [M475]	1	2409.08	17
	TRUE	High	[R].LGVSYPLGPFEWDR.[R]		1	1	1	WP_111583303.1	WP_111583303.1 [448-461]		0	1635.82	43
	TRUE	High	[R].LGVSYPLGPFEWDRR.[L]		1	1	1	WP_111583303.1	WP_111583303.1 [448-462]		1	1791.92	28
	TRUE	High	[R].FTPSLAQR.[R]		1	1	1	WP_111583303.1	WP_111583303.1 [261-268]		0	919.5	18
	TRUE	High	[K].GVATEEDVDTAMR.[L]		1	1	1	WP_111583303.1	WP_111583303.1 [435-447]		0	1393.63	86
	TRUE	High	[K].GRLDAAAR.[D]		1	1	1	WP_111583303.1	WP_111583303.1 [61-68]		1	829.464	51
TRUE	WP_148025943.1	N-acetylmuramoyl-L-alanine amidase [Streptomyces lavendulae]	32	14	17	14	656	70.2	497	Oxidation [M556; M608]; Carbamidomethyl [C262; C268]
	Checked	Confidence	Annotated Sequence	Modifications	# Protein Groups	# Proteins	# PSMs	Master Protein Accessions	Positions in Master Proteins	Modifications in Master Proteins	# Missed Cleavages	Theo. MH+ [Da]	Ions Score (by Search Engine): A2 Mascot
	TRUE	High	[K].QYGIPLDR.[Q]		1	1	1	WP_148025943.1	WP_148025943.1 [391-398]		0	961.51	39
	TRUE	High	[R].STDGLIAQHVK.[A]		1	1	2	WP_148025943.1	WP_148025943.1 [330-340]		0	1168.63	47
	TRUE	High	[K].SVSCEWLPAAYAQFGDDDYGNHDLGDRPASQAIK.[Y]	1xCarbamidomethyl [C4]	1	1	1	WP_148025943.1	WP_148025943.1 [265-298]	WP_148025943.1 1xCarbamidomethyl [C268]	0	3753.69	28
	TRUE	High	[K].SAYPAGVPVQSVVPLPYTVPAGQK.[Y]		1	1	2	WP_148025943.1	WP_148025943.1 [578-601]		0	2425.31	32
	TRUE	High	[R].LYADHDVNAPLITDVGR.[G]		1	1	1	WP_148025943.1	WP_148025943.1 [483-499]		0	1868.95	22
	TRUE	High	[K].YVIGDEMPGEYYYSVTFTPDSHQVVR.[G]	1xOxidation [M7]	1	1	1	WP_148025943.1	WP_148025943.1 [602-627]	WP_148025943.1 1xOxidation [M608]	0	3068.4	36
	TRUE	High	[R].TARDDGAECPK.[S]	1xCarbamidomethyl [C9]	1	1	1	WP_148025943.1	WP_148025943.1 [254-264]	WP_148025943.1 1xCarbamidomethyl [C262]	1	1219.54	27
	TRUE	High	[K].AWFQNPAK.[H]		1	1	1	WP_148025943.1	WP_148025943.1 [539-546]		0	961.489	28
	TRUE	High	[K].DVAWHAGNWDINAR.[S]		1	1	1	WP_148025943.1	WP_148025943.1 [343-356]		0	1624.76	73
	TRUE	High	[K].EGLTSIPVYGR.[A]		1	1	1	WP_148025943.1	WP_148025943.1 [562-572]		0	1191.64	51
	TRUE	High	[R].AADVTVENSAS.[-]		1	1	1	WP_148025943.1	WP_148025943.1 [646-656]		0	1063.49	14
	TRUE	High	[R].GDDLYYEIQYGHR.[V]		1	1	2	WP_148025943.1	WP_148025943.1 [628-640]		0	1628.73	68
	TRUE	High	[R].GTAPTIDVNDVSSR.[A]		1	1	1	WP_148025943.1	WP_148025943.1 [500-513]		0	1431.71	86
	TRUE	High	[K].GMVITPK.[E]	1xOxidation [M2]	1	1	1	WP_148025943.1	WP_148025943.1 [555-561]	WP_148025943.1 1xOxidation [M556]	0	761.423	34
TRUE	WP_148026586.1	bifunctional phosphoribosylaminoimidazolecarboxamide formyltransferase/IMP cyclohydrolase [Streptomyces lavendulae]	28	9	10	9	520	54.9	486	Oxidation [M137; M253; M438; M510]; Carbamidomethyl [C126; C285]
	Checked	Confidence	Annotated Sequence	Modifications	# Protein Groups	# Proteins	# PSMs	Master Protein Accessions	Positions in Master Proteins	Modifications in Master Proteins	# Missed Cleavages	Theo. MH+ [Da]	Ions Score (by Search Engine): A2 Mascot
	TRUE	High	[R].YADVLAAVK.[D]		1	1	1	WP_148026586.1	WP_148026586.1 [157-165]		0	949.535	41
	TRUE	High	[R].DGASVGVGMGQVNR.[V]	1xOxidation [M9]	1	1	1	WP_148026586.1	WP_148026586.1 [430-443]	WP_148026586.1 1xOxidation [M438]	0	1362.64	62
	TRUE	High	[K].EMSYNNYTDTDAAR.[R]	1xOxidation [M2]	1	1	1	WP_148026586.1	WP_148026586.1 [252-265]	WP_148026586.1 1xOxidation [M253]	0	1666.66	72
	TRUE	High	[R].ETVASGASADECVEQIDIGGPSMVR.[A]	1xCarbamidomethyl [C12]; 1xOxidation [M23]	1	1	1	WP_148026586.1	WP_148026586.1 [115-139]	WP_148026586.1 1xCarbamidomethyl [C126]; 1xOxidation [M137]	0	2594.17	64
	TRUE	High	[K].AGVTMYFTGTR.[H]		1	1	1	WP_148026586.1	WP_148026586.1 [506-516]		0	1203.58	47
	TRUE	High	[K].AGVTMYFTGTR.[H]	1xOxidation [M5]	1	1	1	WP_148026586.1	WP_148026586.1 [506-516]	WP_148026586.1 1xOxidation [M510]	0	1219.58	60
	TRUE	High	[K].AEGGPANAVEAKPVDGGLLLQAADR.[L]		1	1	1	WP_148026586.1	WP_148026586.1 [359-383]		0	2419.26	76
	TRUE	High	[R].IAAAGVPVTK.[V]		1	1	1	WP_148026586.1	WP_148026586.1 [47-56]		0	926.567	44
	TRUE	High	[K].HANPCGIAVGADVAEAHR.[K]	1xCarbamidomethyl [C5]	1	1	1	WP_148026586.1	WP_148026586.1 [281-298]	WP_148026586.1 1xCarbamidomethyl [C285]	0	1844.88	76
	TRUE	High	[R].GLHEAGVELVSTGSTASR.[I]		1	1	1	WP_148026586.1	WP_148026586.1 [29-46]		0	1770.9	61
TRUE	WP_148023663.1	alpha/beta hydrolase [Streptomyces lavendulae]	37	12	14	12	404	44.3	485	Oxidation [M139; M205; M327]
	Checked	Confidence	Annotated Sequence	Modifications	# Protein Groups	# Proteins	# PSMs	Master Protein Accessions	Positions in Master Proteins	Modifications in Master Proteins	# Missed Cleavages	Theo. MH+ [Da]	Ions Score (by Search Engine): A2 Mascot
	TRUE	High	[R].QMLWQHYDKDTGK.[I]	1xOxidation [M2]	1	1	1	WP_148023663.1	WP_148023663.1 [204-216]	WP_148023663.1 1xOxidation [M205]	1	1665.77	28
	TRUE	High	[R].LVVGGFSMGGLVTR.[Y]	1xOxidation [M8]	1	1	1	WP_148023663.1	WP_148023663.1 [132-145]	WP_148023663.1 1xOxidation [M139]	0	1408.76	91
	TRUE	High	[R].IYPGTTFYTQAQGDDVTAAYLNR.[R]		1	1	1	WP_148023663.1	WP_148023663.1 [270-292]		0	2565.23	62
	TRUE	High	[R].TAAIQTNAQAATAAILR.[A]		1	1	2	WP_148023663.1	WP_148023663.1 [105-121]		0	1684.93	40
	TRUE	High	[K].DVILLGYNER.[T]		1	1	1	WP_148023663.1	WP_148023663.1 [95-104]		0	1191.64	34
	TRUE	High	[R].IDHQTGIYFSFDTPHR.[G]		1	1	1	WP_148023663.1	WP_148023663.1 [156-171]		0	1933.92	39
	TRUE	High	[R].KDLLDELAR.[L]		1	1	1	WP_148023663.1	WP_148023663.1 [224-232]		1	1072.6	56
	TRUE	High	[R].ILANAMEK.[G]	1xOxidation [M6]	1	1	1	WP_148023663.1	WP_148023663.1 [322-329]	WP_148023663.1 1xOxidation [M327]	0	905.476	37
	TRUE	High	[R].LLGVASGR.[G]		1	1	1	WP_148023663.1	WP_148023663.1 [242-249]		0	772.468	36
	TRUE	High	[K].IGVAQER.[K]		1	1	1	WP_148023663.1	WP_148023663.1 [217-223]		0	772.431	39
	TRUE	High	[R].GATIPVGVQAFSYVIPVPDNDFAR.[Q]		1	1	2	WP_148023663.1	WP_148023663.1 [172-195]		0	2533.31	90
	TRUE	High	[R].GKDVILLGYNER.[T]		1	1	1	WP_148023663.1	WP_148023663.1 [93-104]		1	1376.75	41
TRUE	WP_111585671.1	MULTISPECIES: polyribonucleotide nucleotidyltransferase [Streptomyces]	24	16	19	16	738	79.4	471	Carbamidomethyl [C99]; Oxidation [M1; M382; M385; M401]
	Checked	Confidence	Annotated Sequence	Modifications	# Protein Groups	# Proteins	# PSMs	Master Protein Accessions	Positions in Master Proteins	Modifications in Master Proteins	# Missed Cleavages	Theo. MH+ [Da]	Ions Score (by Search Engine): A2 Mascot
	TRUE	High	[K].IPGSFFR.[R]		1	1	1	WP_111585671.1	WP_111585671.1 [80-86]		0	823.446	25
	TRUE	High	[R].MEQQLDTLSPVTR.[K]		1	1	1	WP_111585671.1	WP_111585671.1 [385-397]		0	1517.76	62
	TRUE	High	[R].MEQQLDTLSPVTR.[K]	1xOxidation [M1]	1	1	1	WP_111585671.1	WP_111585671.1 [385-397]	WP_111585671.1 1xOxidation [M385]	0	1533.76	92
	TRUE	High	[-].MENETHYAEAVIDNGAFGTR.[T]	1xOxidation [M1]	1	1	1	WP_111585671.1	WP_111585671.1 [1-20]	WP_111585671.1 1xOxidation [M1]	0	2240.99	20
	TRUE	High	[R].YMHNYNFPPYSTGETGR.[V]	1xOxidation [M2]	1	1	1	WP_111585671.1	WP_111585671.1 [400-416]	WP_111585671.1 1xOxidation [M401]	0	2049.88	22
	TRUE	High	[R].TLAAEVEAIPR.[V]		1	1	1	WP_111585671.1	WP_111585671.1 [350-360]		0	1169.65	49
	TRUE	High	[R].EIGHGALAER.[A]		1	1	2	WP_111585671.1	WP_111585671.1 [424-433]		0	1052.55	43
	TRUE	High	[K].EISAAYR.[S]		1	1	1	WP_111585671.1	WP_111585671.1 [316-322]		0	809.415	23
	TRUE	High	[R].EGRPSEDAILTCR.[L]	1xCarbamidomethyl [C12]	1	1	1	WP_111585671.1	WP_111585671.1 [88-100]	WP_111585671.1 1xCarbamidomethyl [C99]	0	1503.72	17
	TRUE	High	[R].EKEISAAYR.[S]		1	1	2	WP_111585671.1	WP_111585671.1 [314-322]		1	1066.55	40
	TRUE	High	[R].EEFPYAIR.[Q]		1	1	1	WP_111585671.1	WP_111585671.1 [443-450]		0	1024.51	28
	TRUE	High	[K].AAKPTGEFPIFLDYQDDVLK.[A]		1	1	1	WP_111585671.1	WP_111585671.1 [250-269]		0	2267.16	39
	TRUE	High	[R].AQADLAAK.[A]		1	1	1	WP_111585671.1	WP_111585671.1 [242-249]		0	787.431	41
	TRUE	High	[K].ALTAAVKPELAQALTIAGK.[Q]		1	1	1	WP_111585671.1	WP_111585671.1 [270-288]		0	1866.11	79
	TRUE	High	[R].ALVPVLPTR.[E]		1	1	1	WP_111585671.1	WP_111585671.1 [434-442]		0	965.614	39
	TRUE	High	[R].ALVPVLPTREEFPYAIR.[Q]		1	1	1	WP_111585671.1	WP_111585671.1 [434-450]		1	1971.11	14
	TRUE	High	[R].GETQILGVTTLNMLR.[M]	1xOxidation [M13]	1	1	1	WP_111585671.1	WP_111585671.1 [370-384]	WP_111585671.1 1xOxidation [M382]	0	1661.89	29
TRUE	WP_148026741.1	FAD-dependent oxidoreductase [Streptomyces lavendulae]	23	7	9	7	461	48.9	471	Oxidation [M20; M194; M201; M209; M216; M385]; Carbamidomethyl [C344]
	Checked	Confidence	Annotated Sequence	Modifications	# Protein Groups	# Proteins	# PSMs	Master Protein Accessions	Positions in Master Proteins	Modifications in Master Proteins	# Missed Cleavages	Theo. MH+ [Da]	Ions Score (by Search Engine): A2 Mascot
	TRUE	High	[R].LVVVGGDAAGMSAASQAR.[R]		1	1	1	WP_148026741.1	WP_148026741.1 [10-27]		0	1659.85	89
	TRUE	High	[R].LVVVGGDAAGMSAASQAR.[R]	1xOxidation [M11]	1	1	2	WP_148026741.1	WP_148026741.1 [10-27]	WP_148026741.1 1xOxidation [M20]	0	1675.84	114
	TRUE	High	[K].VCDLEIAR.[T]	1xCarbamidomethyl [C2]	1	1	1	WP_148026741.1	WP_148026741.1 [343-350]	WP_148026741.1 1xCarbamidomethyl [C344]	0	975.493	54
	TRUE	High	[R].AGYYPDASPMTVK.[M]	1xOxidation [M10]	1	1	1	WP_148026741.1	WP_148026741.1 [376-388]	WP_148026741.1 1xOxidation [M385]	0	1415.65	23
	TRUE	High	[R].AMEGLGITMVNGTEVTK.[I]	2xOxidation [M2; M9]	1	1	1	WP_148026741.1	WP_148026741.1 [208-224]	WP_148026741.1 2xOxidation [M209; M216]	0	1782.86	88
	TRUE	High	[R].GEQPMSTLDPDMGR.[L]	2xOxidation [M5; M12]	1	1	1	WP_148026741.1	WP_148026741.1 [190-203]	WP_148026741.1 2xOxidation [M194; M201]	0	1565.66	44
	TRUE	High	[R].GFEVTVVNR.[G]		1	1	1	WP_148026741.1	WP_148026741.1 [181-189]		0	1020.55	41
	TRUE	High	[K].HGQVIGTNAGGGYATFPGVVGTAVSK.[V]		1	1	1	WP_148026741.1	WP_148026741.1 [317-342]		0	2445.25	95
TRUE	WP_148027210.1	TldD/PmbA family protein [Streptomyces lavendulae]	41	15	15	15	463	49.5	471	Oxidation [M361; M446]; Carbamidomethyl [C24]
	Checked	Confidence	Annotated Sequence	Modifications	# Protein Groups	# Proteins	# PSMs	Master Protein Accessions	Positions in Master Proteins	Modifications in Master Proteins	# Missed Cleavages	Theo. MH+ [Da]	Ions Score (by Search Engine): A2 Mascot
	TRUE	High	[R].RVELPAGR.[Y]		1	1	1	WP_148027210.1	WP_148027210.1 [221-228]		1	897.526	17
	TRUE	High	[R].QGTASGVVSR.[S]		1	1	1	WP_148027210.1	WP_148027210.1 [64-73]		0	961.506	72
	TRUE	High	[R].SNKPHEIVEQALALSR.[A]		1	1	1	WP_148027210.1	WP_148027210.1 [5-20]		0	1791.97	64
	TRUE	High	[R].SVFDNGLAAPATDWIER.[G]		1	1	1	WP_148027210.1	WP_148027210.1 [306-322]		0	1861.91	35
	TRUE	High	[R].SAVTADELEPLVR.[A]		1	1	1	WP_148027210.1	WP_148027210.1 [74-86]		0	1399.74	38
	TRUE	High	[R].SLDEMVADTER.[G]	1xOxidation [M5]	1	1	1	WP_148027210.1	WP_148027210.1 [357-367]	WP_148027210.1 1xOxidation [M361]	0	1281.56	50
	TRUE	High	[R].LRHDQPTGTLELNAK.[S]		1	1	1	WP_148027210.1	WP_148027210.1 [168-182]		1	1692.9	62
	TRUE	High	[R].LSELPLTLR.[S]		1	1	1	WP_148027210.1	WP_148027210.1 [274-282]		0	1041.63	47
	TRUE	High	[R].TVFSRPGGGTR.[T]		1	1	1	WP_148027210.1	WP_148027210.1 [259-269]		0	1134.6	21
	TRUE	High	[R].EWGDWFTR.[A]		1	1	1	WP_148027210.1	WP_148027210.1 [436-443]		0	1096.48	42
	TRUE	High	[R].EVDPATLLLTGLTR.[D]		1	1	1	WP_148027210.1	WP_148027210.1 [379-392]		0	1498.85	77
	TRUE	High	[R].AAMPPLR.[V]	1xOxidation [M3]	1	1	1	WP_148027210.1	WP_148027210.1 [444-450]	WP_148027210.1 1xOxidation [M446]	0	771.418	29
	TRUE	High	[R].ADGCLVIADETSTANLR.[W]	1xCarbamidomethyl [C4]	1	1	1	WP_148027210.1	WP_148027210.1 [21-37]	WP_148027210.1 1xCarbamidomethyl [C24]	0	1805.87	24
	TRUE	High	[R].HSAALTGLPVTPAADNLILDGGDR.[S]		1	1	1	WP_148027210.1	WP_148027210.1 [333-356]		0	2374.24	60
	TRUE	High	[R].FNESPVELLR.[R]		1	1	1	WP_148027210.1	WP_148027210.1 [412-421]		0	1203.64	16
TRUE	WP_148025219.1	gamma-aminobutyraldehyde dehydrogenase [Streptomyces lavendulae]	27	10	11	10	511	54.3	469	Oxidation [M1]
	Checked	Confidence	Annotated Sequence	Modifications	# Protein Groups	# Proteins	# PSMs	Master Protein Accessions	Positions in Master Proteins	Modifications in Master Proteins	# Missed Cleavages	Theo. MH+ [Da]	Ions Score (by Search Engine): A2 Mascot
	TRUE	High	[-].MHNPGTASQER.[F]	1xOxidation [M1]	1	1	1	WP_148025219.1	WP_148025219.1 [1-11]	WP_148025219.1 1xOxidation [M1]	0	1243.55	45
	TRUE	High	[R].VVTGGEAPGGDLAK.[G]		1	1	1	WP_148025219.1	WP_148025219.1 [364-377]		0	1270.66	29
	TRUE	High	[R].VAGFVDR.[A]		1	1	1	WP_148025219.1	WP_148025219.1 [351-357]		0	763.41	31
	TRUE	High	[R].VAEVATATVK.[R]		1	1	1	WP_148025219.1	WP_148025219.1 [252-261]		0	988.567	56
	TRUE	High	[R].FAAVLAER.[A]		1	1	1	WP_148025219.1	WP_148025219.1 [89-96]		0	876.494	46
	TRUE	High	[R].EFDVPGTVDNTAFFAGAAR.[H]		1	1	1	WP_148025219.1	WP_148025219.1 [117-135]		0	1984.94	44
	TRUE	High	[R].FAEGAQFIAGR.[L]		1	1	1	WP_148025219.1	WP_148025219.1 [18-28]		0	1166.6	63
	TRUE	High	[R].LANDTPYGLAASAWSGSVYR.[A]		1	1	1	WP_148025219.1	WP_148025219.1 [419-438]		0	2099.02	92
	TRUE	High	[R].HLQGQSAGEYSGDHTSYVR.[R]		1	1	2	WP_148025219.1	WP_148025219.1 [136-154]		0	2091.95	80
	TRUE	High	[R].LGDPFAPGTDLGPLISHAQR.[D]		1	1	1	WP_148025219.1	WP_148025219.1 [329-348]		0	2062.07	51
TRUE	WP_037657541.1	MULTISPECIES: elongation factor Tu [Streptomyces]	36	9	11	9	397	43.7	468	Oxidation [M94; M101; M115; M215]
	Checked	Confidence	Annotated Sequence	Modifications	# Protein Groups	# Proteins	# PSMs	Master Protein Accessions	Positions in Master Proteins	Modifications in Master Proteins	# Missed Cleavages	Theo. MH+ [Da]	Ions Score (by Search Engine): A2 Mascot
	TRUE	High	[R].QVGVPYIVVALNK.[A]		1	1	1	WP_037657541.1	WP_037657541.1 [127-139]		0	1399.83	19
	TRUE	High	[K].NMITGAAQMDGAILVVAATDGPMPQTK.[E]	3xOxidation [M2; M9; M23]	1	1	1	WP_037657541.1	WP_037657541.1 [93-119]	WP_037657541.1 3xOxidation [M94; M101; M115]	0	2749.32	55
	TRUE	High	[K].VLHDAYPELNEATPFDNIDKAPEER.[Q]		1	1	2	WP_037657541.1	WP_037657541.1 [35-59]		1	2883.38	54
	TRUE	High	[K].VNETVDIIGIK.[T]		1	1	1	WP_037657541.1	WP_037657541.1 [241-251]		0	1200.68	83
	TRUE	High	[K].TTLTAAITK.[V]		1	2	1	WP_037657541.1	WP_037657541.1 [26-34]		0	919.546	40
	TRUE	High	[R].ELLSEYEFPGDDLPVVR.[V]		1	1	1	WP_037657541.1	WP_037657541.1 [158-174]		0	1977.98	77
	TRUE	High	[R].DVDKPFLMPIEDVFTITGR.[G]	1xOxidation [M8]	1	1	1	WP_037657541.1	WP_037657541.1 [208-226]	WP_037657541.1 1xOxidation [M215]	0	2209.12	56
	TRUE	High	[K].EHVLLAR.[Q]		1	1	1	WP_037657541.1	WP_037657541.1 [120-126]		0	837.494	29
	TRUE	High	[K].LLDEGQAGENVGLLLR.[G]		1	1	2	WP_037657541.1	WP_037657541.1 [268-283]		0	1696.92	98
TRUE	WP_148027209.1	TldD/PmbA family protein [Streptomyces lavendulae]	35	14	14	14	507	54.5	462	Carbamidomethyl [C365; C488]; Oxidation [M209; M309]
	Checked	Confidence	Annotated Sequence	Modifications	# Protein Groups	# Proteins	# PSMs	Master Protein Accessions	Positions in Master Proteins	Modifications in Master Proteins	# Missed Cleavages	Theo. MH+ [Da]	Ions Score (by Search Engine): A2 Mascot
	TRUE	High	[R].SNGCAYADSPAHVPVQR.[M]	1xCarbamidomethyl [C4]	1	1	1	WP_148027209.1	WP_148027209.1 [362-378]	WP_148027209.1 1xCarbamidomethyl [C365]	0	1828.84	42
	TRUE	High	[R].IPELLAEK.[M]		1	1	1	WP_148027209.1	WP_148027209.1 [237-244]		0	912.54	49
	TRUE	High	[K].LSAQVIK.[A]		1	1	1	WP_148027209.1	WP_148027209.1 [99-105]		0	758.477	18
	TRUE	High	[M].PHSIDEAFTALPLR.[S]		1	1	1	WP_148027209.1	WP_148027209.1 [2-15]		0	1566.83	51
	TRUE	High	[R].YGSELMNVTGDR.[T]	1xOxidation [M6]	1	1	1	WP_148027209.1	WP_148027209.1 [304-315]	WP_148027209.1 1xOxidation [M309]	0	1357.61	79
	TRUE	High	[R].YNFQFTGQR.[F]		1	1	1	WP_148027209.1	WP_148027209.1 [419-427]		0	1160.55	35
	TRUE	High	[R].TLAPPAGR.[G]		1	1	1	WP_148027209.1	WP_148027209.1 [211-218]		0	782.452	23
	TRUE	High	[R].VASQAVAMAK.[L]		1	1	1	WP_148027209.1	WP_148027209.1 [89-98]		0	975.529	30
	TRUE	High	[R].TWVSSYEIDPFTVPAEEK.[A]		1	1	1	WP_148027209.1	WP_148027209.1 [125-142]		0	2098	70
	TRUE	High	[R].DARPSGSSDTTDLGYAVR.[V]		1	1	1	WP_148027209.1	WP_148027209.1 [49-66]		0	1867.88	58
	TRUE	High	[K].AALLADWSAR.[L]		1	1	1	WP_148027209.1	WP_148027209.1 [143-152]		0	1073.57	57
	TRUE	High	[K].AQPGQVAAVSHGCPSALFR.[G]	1xCarbamidomethyl [C13]	1	1	1	WP_148027209.1	WP_148027209.1 [476-494]	WP_148027209.1 1xCarbamidomethyl [C488]	0	1952.98	35
	TRUE	High	[R].LHPELTAVSVDGSSGEFDSMR.[T]	1xOxidation [M20]	1	1	1	WP_148027209.1	WP_148027209.1 [190-210]	WP_148027209.1 1xOxidation [M209]	0	2250.03	69
	TRUE	High	[R].GIYVVGDR.[S]		1	1	1	WP_148027209.1	WP_148027209.1 [403-410]		0	878.473	16
TRUE	WP_111586118.1	MULTISPECIES: GuaB3 family IMP dehydrogenase-related protein [Streptomyces]	36	9	12	9	374	40	453	Carbamidomethyl [C277]; Oxidation [M55; M283; M284; M349]
	Checked	Confidence	Annotated Sequence	Modifications	# Protein Groups	# Proteins	# PSMs	Master Protein Accessions	Positions in Master Proteins	Modifications in Master Proteins	# Missed Cleavages	Theo. MH+ [Da]	Ions Score (by Search Engine): A2 Mascot
	TRUE	High	[M].TEIEIGR.[G]		1	1	1	WP_111586118.1	WP_111586118.1 [2-8]		0	817.441	28
	TRUE	High	[R].TGAAGVLVGFGGGAAHTTR.[N]		1	1	1	WP_111586118.1	WP_111586118.1 [207-225]		0	1699.89	58
	TRUE	High	[R].VEVTVADSQHK.[R]		1	1	2	WP_111586118.1	WP_111586118.1 [363-373]		0	1212.62	48
	TRUE	High	[R].DSGVVTAAALSPQR.[T]		1	1	1	WP_111586118.1	WP_111586118.1 [129-142]		0	1371.72	71
	TRUE	High	[R].AYAFDDIAVVPSR.[R]		1	1	1	WP_111586118.1	WP_111586118.1 [15-27]		0	1423.72	87
	TRUE	High	[K].AIACGADAVMMGSPLAR.[A]	1xCarbamidomethyl [C4]; 2xOxidation [M10; M11]	1	1	1	WP_111586118.1	WP_111586118.1 [274-290]	WP_111586118.1 1xCarbamidomethyl [C277]; 2xOxidation [M283; M284]	0	1722.8	69
	TRUE	High	[R].AMSTTGYSELKEFQR.[V]	1xOxidation [M2]	1	1	1	WP_111586118.1	WP_111586118.1 [348-362]	WP_111586118.1 1xOxidation [M349]	1	1763.83	27
	TRUE	High	[R].FELPFLAAPMDSVVSPATAIR.[I]	1xOxidation [M10]	1	1	2	WP_111586118.1	WP_111586118.1 [46-66]	WP_111586118.1 1xOxidation [M55]	0	2248.17	60
	TRUE	High	[R].GTTVSAEHVSSSHEPLNLK.[Q]		1	1	2	WP_111586118.1	WP_111586118.1 [162-180]		0	1993	50
TRUE	WP_187279318.1	GH92 family glycosyl hydrolase [Streptomyces lavendulae]	12	14	14	14	1267	137.1	450		yeeA1
	Checked	Confidence	Annotated Sequence	Modifications	# Protein Groups	# Proteins	# PSMs	Master Protein Accessions	Positions in Master Proteins	Modifications in Master Proteins	# Missed Cleavages	Theo. MH+ [Da]	Ions Score (by Search Engine): A2 Mascot
	TRUE	High	[R].TGETFSER.[F]		1	1	1	WP_187279318.1	WP_187279318.1 [173-180]		0	926.421	52
	TRUE	High	[R].VGGDTQLSYR.[I]		1	1	1	WP_187279318.1	WP_187279318.1 [282-291]		0	1095.54	68
	TRUE	High	[K].VFDVNVR.[V]		1	1	1	WP_187279318.1	WP_187279318.1 [275-281]		0	848.462	14
	TRUE	High	[R].TYALTSANDHAER.[D]		1	1	1	WP_187279318.1	WP_187279318.1 [138-150]		0	1448.68	24
	TRUE	High	[K].ENLADGESGTK.[W]		1	1	1	WP_187279318.1	WP_187279318.1 [106-116]		0	1120.51	57
	TRUE	High	[R].DWTLLGSTDGKDWK.[S]		1	1	1	WP_187279318.1	WP_187279318.1 [154-167]		1	1621.79	32
	TRUE	High	[R].AGFTGTR.[A]		1	1	1	WP_187279318.1	WP_187279318.1 [249-255]		0	709.363	34
	TRUE	High	[K].AAYEAALK.[N]		1	1	1	WP_187279318.1	WP_187279318.1 [802-809]		0	836.451	28
	TRUE	High	[R].ASGENAGAGEVK.[E]		1	1	1	WP_187279318.1	WP_187279318.1 [94-105]		0	1089.52	69
	TRUE	High	[R].ASGENAGAGEVKENLADGESGTK.[W]		1	1	1	WP_187279318.1	WP_187279318.1 [94-116]		1	2191.01	75
	TRUE	High	[R].ASGVDGGYSTGIPGNVNDHVTEVR.[A]		1	1	1	WP_187279318.1	WP_187279318.1 [70-93]		0	2401.14	31
	TRUE	High	[R].FQTTSYDLAQPAEYQHFR.[L]		1	1	1	WP_187279318.1	WP_187279318.1 [181-198]		0	2202.03	36
	TRUE	High	[R].GTNSSGSFSR.[G]		1	1	1	WP_187279318.1	WP_187279318.1 [411-420]		0	999.449	58
	TRUE	High	[R].GLADLYGGR.[K]		1	1	1	WP_187279318.1	WP_187279318.1 [939-947]		0	921.479	40
TRUE	WP_148023938.1	MULTISPECIES: amidase domain-containing protein [Streptomyces]	34	11	14	11	370	39.8	447	Oxidation [M219; M316; M328]
	Checked	Confidence	Annotated Sequence	Modifications	# Protein Groups	# Proteins	# PSMs	Master Protein Accessions	Positions in Master Proteins	Modifications in Master Proteins	# Missed Cleavages	Theo. MH+ [Da]	Ions Score (by Search Engine): A2 Mascot
	TRUE	High	[R].SVASLVASYPTAYYYAYR.[T]		1	1	2	WP_148023938.1	WP_148023938.1 [352-369]		0	2045	76
	TRUE	High	[K].LTGGAYDYK.[A]		1	1	1	WP_148023938.1	WP_148023938.1 [209-217]		0	987.478	46
	TRUE	High	[R].VTPLADVYQADLGDVIQMDFNR.[D]	1xOxidation [M18]	1	1	1	WP_148023938.1	WP_148023938.1 [299-320]	WP_148023938.1 1xOxidation [M316]	0	2496.21	22
	TRUE	High	[K].TPATSDDGPPTAPR.[A]		1	1	1	WP_148023938.1	WP_148023938.1 [182-195]		0	1382.65	104
	TRUE	High	[K].DHTMVVTYR.[D]	1xOxidation [M4]	1	1	1	WP_148023938.1	WP_148023938.1 [325-333]	WP_148023938.1 1xOxidation [M328]	0	1137.54	23
	TRUE	High	[K].DKTPATSDDGPPTAPR.[A]		1	1	1	WP_148023938.1	WP_148023938.1 [180-195]		1	1625.78	41
	TRUE	High	[R].DGSKDHTMVVTYR.[D]	1xOxidation [M8]	1	1	1	WP_148023938.1	WP_148023938.1 [321-333]	WP_148023938.1 1xOxidation [M328]	1	1524.71	27
	TRUE	High	[R].DGSKDHTMVVTYR.[D]		1	1	1	WP_148023938.1	WP_148023938.1 [321-333]		1	1508.72	35
	TRUE	High	[R].DAAGVPYVTYHSTNTYNR.[S]		1	1	1	WP_148023938.1	WP_148023938.1 [334-351]		0	2028.94	56
	TRUE	High	[R].AAISYPGPANPK.[K]		1	1	1	WP_148023938.1	WP_148023938.1 [196-207]		0	1185.63	33
	TRUE	High	[K].AMVTYAQK.[Y]		1	1	1	WP_148023938.1	WP_148023938.1 [218-225]		0	911.466	21
	TRUE	High	[K].AMVTYAQK.[Y]	1xOxidation [M2]	1	1	1	WP_148023938.1	WP_148023938.1 [218-225]	WP_148023938.1 1xOxidation [M219]	0	927.46	50
	TRUE	High	[K].HVPGYTDDYTK.[W]		1	1	1	WP_148023938.1	WP_148023938.1 [261-271]		0	1295.59	42
TRUE	WP_148026720.1	histidine ammonia-lyase [Streptomyces lavendulae]	31	12	14	12	512	53.3	444	Carbamidomethyl [C286]; Oxidation [M414; M421]
	Checked	Confidence	Annotated Sequence	Modifications	# Protein Groups	# Proteins	# PSMs	Master Protein Accessions	Positions in Master Proteins	Modifications in Master Proteins	# Missed Cleavages	Theo. MH+ [Da]	Ions Score (by Search Engine): A2 Mascot
	TRUE	High	[R].VQDAYSVR.[C]		1	1	1	WP_148026720.1	WP_148026720.1 [278-285]		0	937.474	46
	TRUE	High	[R].TAVDNLTR.[I]		1	1	1	WP_148026720.1	WP_148026720.1 [431-438]		0	889.474	46
	TRUE	High	[R].CAPQVAGAGR.[D]	1xCarbamidomethyl [C1]	1	1	1	WP_148026720.1	WP_148026720.1 [286-295]	WP_148026720.1 1xCarbamidomethyl [C286]	0	986.484	29
	TRUE	High	[R].EIVDALAAKPDPVYGVSTGFGALATR.[H]		1	1	2	WP_148026720.1	WP_148026720.1 [41-66]		0	2618.38	31
	TRUE	High	[R].ELASAVDNPVVLPDGR.[V]		1	1	1	WP_148026720.1	WP_148026720.1 [308-323]		0	1651.86	91
	TRUE	High	[R].EGLSPAPASR.[A]		1	1	1	WP_148026720.1	WP_148026720.1 [455-464]		0	984.511	38
	TRUE	High	[R].AAGVQGPGPDR.[F]		1	1	1	WP_148026720.1	WP_148026720.1 [472-482]		0	1024.52	49
	TRUE	High	[R].AVIEAAR.[A]		1	1	1	WP_148026720.1	WP_148026720.1 [465-471]		0	729.425	46
	TRUE	High	[R].LAVPASADSIPSSAMQEDHVSMGWSAAR.[K]	2xOxidation [M15; M22]	1	1	1	WP_148026720.1	WP_148026720.1 [400-427]	WP_148026720.1 2xOxidation [M414; M421]	0	2903.33	24
	TRUE	High	[R].HISPELR.[A]		1	1	1	WP_148026720.1	WP_148026720.1 [67-73]		0	851.473	40
	TRUE	High	[R].IELSEEAVAALAAAR.[E]		1	1	1	WP_148026720.1	WP_148026720.1 [26-40]		0	1513.82	25
	TRUE	High	[R].FLAPDLAAADAFVR.[G]		1	1	2	WP_148026720.1	WP_148026720.1 [483-496]		0	1476.78	74
TRUE	WP_148027504.1	MULTISPECIES: alanine dehydrogenase [Streptomyces]	24	8	12	8	374	39.6	441	Oxidation [M136; M153]
	Checked	Confidence	Annotated Sequence	Modifications	# Protein Groups	# Proteins	# PSMs	Master Protein Accessions	Positions in Master Proteins	Modifications in Master Proteins	# Missed Cleavages	Theo. MH+ [Da]	Ions Score (by Search Engine): A2 Mascot
	TRUE	High	[K].LVTNELVAR.[M]		1	1	1	WP_148027504.1	WP_148027504.1 [252-260]		0	1014.59	71
	TRUE	High	[K].VKEPIAEEYHR.[L]		1	1	1	WP_148027504.1	WP_148027504.1 [77-87]		1	1370.71	37
	TRUE	High	[R].VAITPAGVHELAR.[H]		1	1	2	WP_148027504.1	WP_148027504.1 [19-31]		0	1333.76	73
	TRUE	High	[R].EADKIFGTK.[V]		1	1	1	WP_148027504.1	WP_148027504.1 [209-217]		1	1008.54	53
	TRUE	High	[R].ALPLLAPMSEVAGR.[L]		1	1	1	WP_148027504.1	WP_148027504.1 [129-142]		0	1424.79	37
	TRUE	High	[R].ALPLLAPMSEVAGR.[L]	1xOxidation [M8]	1	1	1	WP_148027504.1	WP_148027504.1 [129-142]	WP_148027504.1 1xOxidation [M136]	0	1440.79	62
	TRUE	High	[R].LAPQVGAYQLMR.[A]	1xOxidation [M11]	1	1	2	WP_148027504.1	WP_148027504.1 [143-154]	WP_148027504.1 1xOxidation [M153]	0	1362.72	50
	TRUE	High	[R].GVLPGGVPGVTPAK.[A]		1	1	1	WP_148027504.1	WP_148027504.1 [160-173]		0	1248.73	41
	TRUE	High	[R].HGHQVVIER.[G]		1	1	2	WP_148027504.1	WP_148027504.1 [32-40]		0	1074.58	49
TRUE	WP_148026646.1	thymidine phosphorylase [Streptomyces lavendulae]	31	10	13	10	427	44.2	441	Oxidation [M3; M64; M71; M210; M223; M302; M308]
	Checked	Confidence	Annotated Sequence	Modifications	# Protein Groups	# Proteins	# PSMs	Master Protein Accessions	Positions in Master Proteins	Modifications in Master Proteins	# Missed Cleavages	Theo. MH+ [Da]	Ions Score (by Search Engine): A2 Mascot
	TRUE	High	[R].MIAAQGGDPDAALPTSR.[E]	1xOxidation [M1]	1	1	1	WP_148026646.1	WP_148026646.1 [308-324]	WP_148026646.1 1xOxidation [M308]	0	1686.81	81
	TRUE	High	[R].MDFSALSRPTADK.[H]	1xOxidation [M1]	1	1	1	WP_148026646.1	WP_148026646.1 [71-83]	WP_148026646.1 1xOxidation [M71]	0	1454.69	15
	TRUE	High	[K].VGTGAFMK.[N]	1xOxidation [M7]	1	1	1	WP_148026646.1	WP_148026646.1 [204-211]	WP_148026646.1 1xOxidation [M210]	0	826.413	44
	TRUE	High	[R].WTAAMIASGER.[M]	1xOxidation [M5]	1	1	1	WP_148026646.1	WP_148026646.1 [60-70]	WP_148026646.1 1xOxidation [M64]	0	1208.57	37
	TRUE	High	[R].EQHVVTAPSSGVLTR.[L]		1	1	2	WP_148026646.1	WP_148026646.1 [325-339]		0	1580.84	48
	TRUE	High	[R].ELASTMVGLGTDHGVR.[T]		1	1	1	WP_148026646.1	WP_148026646.1 [218-233]		0	1642.82	30
	TRUE	High	[R].ELASTMVGLGTDHGVR.[T]	1xOxidation [M6]	1	1	1	WP_148026646.1	WP_148026646.1 [218-233]	WP_148026646.1 1xOxidation [M223]	0	1658.82	41
	TRUE	High	[K].ALADGSAMDAWR.[R]	1xOxidation [M8]	1	1	1	WP_148026646.1	WP_148026646.1 [295-306]	WP_148026646.1 1xOxidation [M302]	0	1279.57	77
	TRUE	High	[M].AMDAISVIR.[T]	1xOxidation [M2]	1	1	1	WP_148026646.1	WP_148026646.1 [2-10]	WP_148026646.1 1xOxidation [M3]	0	991.524	42
	TRUE	High	[R].LDAYDIGIGAWR.[L]		1	1	1	WP_148026646.1	WP_148026646.1 [340-351]		0	1349.68	67
	TRUE	High	[R].GLGHTGGTLDKLESISGWR.[A]		1	1	2	WP_148026646.1	WP_148026646.1 [115-133]		1	1984.02	42
TRUE	WP_111585277.1	MULTISPECIES: glycerophosphodiester phosphodiesterase [Streptomyces]	37	11	13	11	393	42.6	433	Oxidation [M338]
	Checked	Confidence	Annotated Sequence	Modifications	# Protein Groups	# Proteins	# PSMs	Master Protein Accessions	Positions in Master Proteins	Modifications in Master Proteins	# Missed Cleavages	Theo. MH+ [Da]	Ions Score (by Search Engine): A2 Mascot
	TRUE	High	[K].QVWIYPETK.[H]		1	1	1	WP_111585277.1	WP_111585277.1 [197-205]		0	1163.61	34
	TRUE	High	[R].NSPVILQSFEPTSIQR.[L]		1	1	2	WP_111585277.1	WP_111585277.1 [234-249]		0	1815.96	62
	TRUE	High	[R].WEIPTFEEVLK.[W]		1	1	1	WP_111585277.1	WP_111585277.1 [175-185]		0	1390.73	35
	TRUE	High	[R].VGLILHPYTMR.[N]	1xOxidation [M10]	1	1	1	WP_111585277.1	WP_111585277.1 [329-339]	WP_111585277.1 1xOxidation [M338]	0	1315.72	20
	TRUE	High	[R].TVADLITPK.[G]		1	1	1	WP_111585277.1	WP_111585277.1 [280-288]		0	957.562	61
	TRUE	High	[R].EIAGYAQGIGPTLDLVIPK.[K]		1	1	2	WP_111585277.1	WP_111585277.1 [292-310]		0	1955.08	50
	TRUE	High	[K].KADGSLGEPSTLVSDAHR.[V]		1	1	1	WP_111585277.1	WP_111585277.1 [311-328]		1	1839.92	67
	TRUE	High	[K].LGLALEER.[V]		1	1	1	WP_111585277.1	WP_111585277.1 [213-220]		0	900.515	50
	TRUE	High	[K].GGAADGYGDPFGAFK.[A]		1	1	1	WP_111585277.1	WP_111585277.1 [352-366]		0	1429.64	63
	TRUE	High	[R].HEPEIGGTTDVADHPEFAAR.[K]		1	1	1	WP_111585277.1	WP_111585277.1 [109-128]		0	2148.99	51
	TRUE	High	[K].GLPVPAIVGHR.[G]		1	1	1	WP_111585277.1	WP_111585277.1 [57-67]		0	1115.67	36
TRUE	WP_111585271.1	MULTISPECIES: argininosuccinate lyase [Streptomyces]	23	10	12	10	475	51.1	427
	Checked	Confidence	Annotated Sequence	Modifications	# Protein Groups	# Proteins	# PSMs	Master Protein Accessions	Positions in Master Proteins	Modifications in Master Proteins	# Missed Cleavages	Theo. MH+ [Da]	Ions Score (by Search Engine): A2 Mascot
	TRUE	High	[R].SRNDQVATLFR.[M]		1	1	1	WP_111585271.1	WP_111585271.1 [115-125]		1	1306.69	29
	TRUE	High	[K].ISAHLTPEVR.[T]		1	1	1	WP_111585271.1	WP_111585271.1 [421-430]		0	1122.63	47
	TRUE	High	[K].NPDIAELAR.[G]		1	1	1	WP_111585271.1	WP_111585271.1 [293-301]		0	998.527	52
	TRUE	High	[R].VLHQAGLLTEDELTR.[M]		1	1	1	WP_111585271.1	WP_111585271.1 [50-64]		0	1694.91	74
	TRUE	High	[K].TDVAQQHVWAAAK.[K]		1	1	2	WP_111585271.1	WP_111585271.1 [462-474]		0	1424.73	82
	TRUE	High	[R].TVLDVPGALASR.[N]		1	1	1	WP_111585271.1	WP_111585271.1 [431-442]		0	1198.68	22
	TRUE	High	[K].ALPLAYNR.[D]		1	1	1	WP_111585271.1	WP_111585271.1 [320-327]		0	917.52	35
	TRUE	High	[K].KNPDIAELAR.[G]		1	1	1	WP_111585271.1	WP_111585271.1 [292-301]		1	1126.62	44
	TRUE	High	[R].GGTAPSAVAVQLAEVK.[T]		1	1	1	WP_111585271.1	WP_111585271.1 [446-461]		0	1497.83	62
	TRUE	High	[R].GSAANSIDGTASR.[D]		1	1	2	WP_111585271.1	WP_111585271.1 [228-240]		0	1206.57	71
TRUE	WP_037661546.1	MULTISPECIES: calcium homeostasis/redox stress adaptation protein [Streptomyces]	59	8	10	7	191	20.4	418	Oxidation [M155]
	Checked	Confidence	Annotated Sequence	Modifications	# Protein Groups	# Proteins	# PSMs	Master Protein Accessions	Positions in Master Proteins	Modifications in Master Proteins	# Missed Cleavages	Theo. MH+ [Da]	Ions Score (by Search Engine): A2 Mascot
	TRUE	High	[R].QQSFGQVR.[N]		1	1	1	WP_037661546.1	WP_037661546.1 [118-125]		0	949.485	61
	TRUE	High	[K].SPDGSVEHTGDNITGEGEGDDEQIK.[I]		1	1	2	WP_037661546.1	WP_037661546.1 [68-92]		0	2586.11	69
	TRUE	High	[K].IVFPVSIYDAENR.[GQ]		2	2	1	WP_111583906.1; WP_037661546.1	WP_111583906.1 [105-117]; WP_037661546.1 [105-117]		0	1522.79	50
	TRUE	High	[R].VVNQAGEAEIAR.[Y]		1	1	1	WP_037661546.1	WP_037661546.1 [131-142]		0	1256.66	68
	TRUE	High	[K].VISDQHFVFFNNLK.[S]		1	1	2	WP_037661546.1	WP_037661546.1 [54-67]		0	1707.89	67
	TRUE	High	[R].YDLSEDASTETAMVFGELYR.[N]	1xOxidation [M13]	1	1	1	WP_037661546.1	WP_037661546.1 [143-162]	WP_037661546.1 1xOxidation [M155]	0	2313.02	42
	TRUE	High	[R].AIGQGYASGLR.[G]		1	1	1	WP_037661546.1	WP_037661546.1 [171-181]		0	1092.58	48
	TRUE	High	[R].GIAQDFGVNV.[-]		1	1	1	WP_037661546.1	WP_037661546.1 [182-191]		0	1019.52	29
TRUE	WP_187279124.1	lactonase family protein [Streptomyces lavendulae]	39	11	12	11	397	40.9	401	Carbamidomethyl [C393]
	Checked	Confidence	Annotated Sequence	Modifications	# Protein Groups	# Proteins	# PSMs	Master Protein Accessions	Positions in Master Proteins	Modifications in Master Proteins	# Missed Cleavages	Theo. MH+ [Da]	Ions Score (by Search Engine): A2 Mascot
	TRUE	High	[R].QDGGVTAVR.[L]		1	1	1	WP_187279124.1	WP_187279124.1 [117-125]		0	902.469	74
	TRUE	High	[R].QIAFSPDGR.[L]		1	1	1	WP_187279124.1	WP_187279124.1 [347-355]		0	990.5	46
	TRUE	High	[R].SAGGPFASPVAVCALPL.[-]	1xCarbamidomethyl [C13]	1	1	1	WP_187279124.1	WP_187279124.1 [381-397]	WP_187279124.1 1xCarbamidomethyl [C393]	0	1613.84	22
	TRUE	High	[R].SGTVTVFHVDTER.[G]		1	1	1	WP_187279124.1	WP_187279124.1 [364-376]		0	1447.72	42
	TRUE	High	[R].LTIGEPQSTGATGDVTNYPAQLLVTADGR.[Y]		1	1	1	WP_187279124.1	WP_187279124.1 [280-308]		0	2945.49	71
	TRUE	High	[R].YAFLANR.[G]		1	1	1	WP_187279124.1	WP_187279124.1 [309-315]		0	854.452	35
	TRUE	High	[R].YAVEAEGAR.[L]		1	1	1	WP_187279124.1	WP_187279124.1 [323-331]		0	965.469	45
	TRUE	High	[R].TDLVTHTSPAPGPGQEGPHAHQFR.[T]		1	1	1	WP_187279124.1	WP_187279124.1 [179-202]		0	2537.23	38
	TRUE	High	[R].LLFAANQR.[S]		1	1	1	WP_187279124.1	WP_187279124.1 [356-363]		0	932.531	42
	TRUE	High	[R].LLGTVPVGGDFPR.[Q]		1	1	1	WP_187279124.1	WP_187279124.1 [334-346]		0	1327.74	48
	TRUE	High	[R].GTLGEVSQAHTRPGAGPR.[H]		1	1	2	WP_187279124.1	WP_187279124.1 [230-247]		0	1790.93	43
TRUE	WP_111586150.1	MULTISPECIES: pyridoxal phosphate-dependent aminotransferase [Streptomyces]	29	8	8	8	408	43.4	391	Carbamidomethyl [C325]; Oxidation [M316]
	Checked	Confidence	Annotated Sequence	Modifications	# Protein Groups	# Proteins	# PSMs	Master Protein Accessions	Positions in Master Proteins	Modifications in Master Proteins	# Missed Cleavages	Theo. MH+ [Da]	Ions Score (by Search Engine): A2 Mascot
	TRUE	High	[M].SAATPPTER.[R]		1	1	1	WP_111586150.1	WP_111586150.1 [2-10]		0	929.469	39
	TRUE	High	[R].LSYALGDEDLVEGVSR.[I]		1	1	1	WP_111586150.1	WP_111586150.1 [383-398]		0	1722.85	87
	TRUE	High	[R].MLNEIDGVLCPEPEGAFYAYPSVK.[A]	1xCarbamidomethyl [C10]; 1xOxidation [M1]	1	1	1	WP_111586150.1	WP_111586150.1 [316-339]	WP_111586150.1 1xCarbamidomethyl [C325]; 1xOxidation [M316]	0	2715.27	62
	TRUE	High	[R].VSVEQLEAAR.[T]		1	1	1	WP_111586150.1	WP_111586150.1 [161-170]		0	1101.59	53
	TRUE	High	[K].VVLFVSPSNPTGAVYSEAETEAIGR.[W]		1	1	1	WP_111586150.1	WP_111586150.1 [176-200]		0	2593.31	107
	TRUE	High	[R].VGWIIGPK.[D]		1	1	1	WP_111586150.1	WP_111586150.1 [256-263]		0	869.524	44
	TRUE	High	[R].LAGGVPVEVVADETTGYR.[V]		1	1	1	WP_111586150.1	WP_111586150.1 [143-160]		0	1832.94	55
	TRUE	High	[K].LLAEARD.[-]		1	1	1	WP_111586150.1	WP_111586150.1 [402-408]		1	787.431	35
TRUE	WP_111587118.1	MULTISPECIES: ketol-acid reductoisomerase [Streptomyces]	28	9	12	9	332	36.1	391	Carbamidomethyl [C126]; Oxidation [M127; M292]
	Checked	Confidence	Annotated Sequence	Modifications	# Protein Groups	# Proteins	# PSMs	Master Protein Accessions	Positions in Master Proteins	Modifications in Master Proteins	# Missed Cleavages	Theo. MH+ [Da]	Ions Score (by Search Engine): A2 Mascot
	TRUE	High	[K].QVLAEIQDGTFAK.[N]		1	1	2	WP_111587118.1	WP_111587118.1 [277-289]		0	1419.75	79
	TRUE	High	[K].QDSEHLLETTGK.[Q]		1	1	2	WP_111587118.1	WP_111587118.1 [308-319]		0	1357.66	66
	TRUE	High	[K].NWMDEYHGGLKK.[Y]	1xOxidation [M3]	1	1	1	WP_111587118.1	WP_111587118.1 [290-301]	WP_111587118.1 1xOxidation [M292]	1	1493.68	19
	TRUE	High	[R].DSGVDVR.[V]		1	1	1	WP_111587118.1	WP_111587118.1 [38-44]		0	747.363	50
	TRUE	High	[K].DGDALFFGHGFNIR.[F]		1	1	2	WP_111587118.1	WP_111587118.1 [100-113]		0	1565.75	48
	TRUE	High	[K].AKAEEQGLR.[V]		1	1	1	WP_111587118.1	WP_111587118.1 [55-63]		1	1001.54	46
	TRUE	High	[K].KQDSEHLLETTGK.[Q]		1	1	1	WP_111587118.1	WP_111587118.1 [307-319]		1	1485.75	57
	TRUE	High	[R].FGFIKPPAGVDVCMVAPK.[G]	1xCarbamidomethyl [C13]; 1xOxidation [M14]	1	1	1	WP_111587118.1	WP_111587118.1 [114-131]	WP_111587118.1 1xCarbamidomethyl [C126]; 1xOxidation [M127]	0	1949	49
	TRUE	High	[K].GPGHLVR.[R]		1	1	1	WP_111587118.1	WP_111587118.1 [132-138]		0	735.426	32
TRUE	WP_148023768.1	aminopeptidase N [Streptomyces lavendulae]	16	11	12	11	856	94.5	387	Oxidation [M351; M368]; Carbamidomethyl [C103]
	Checked	Confidence	Annotated Sequence	Modifications	# Protein Groups	# Proteins	# PSMs	Master Protein Accessions	Positions in Master Proteins	Modifications in Master Proteins	# Missed Cleavages	Theo. MH+ [Da]	Ions Score (by Search Engine): A2 Mascot
	TRUE	High	[R].QGFDWFQEK.[F]		1	1	1	WP_148023768.1	WP_148023768.1 [235-243]		0	1184.54	49
	TRUE	High	[R].QDQLPSTHPIMADIR.[D]	1xOxidation [M11]	1	1	1	WP_148023768.1	WP_148023768.1 [358-372]	WP_148023768.1 1xOxidation [M368]	0	1737.86	28
	TRUE	High	[R].QEAPALPAGAQGEPTLRPHR.[I]		1	1	1	WP_148023768.1	WP_148023768.1 [473-492]		0	2096.1	28
	TRUE	High	[K].QLVAYVGEDEFFK.[G]		1	1	1	WP_148023768.1	WP_148023768.1 [395-407]		0	1544.76	63
	TRUE	High	[R].ITLPGLLEGR.[N]		1	1	1	WP_148023768.1	WP_148023768.1 [85-94]		0	1068.64	60
	TRUE	High	[R].LSDLLGALEETSGR.[D]		1	1	2	WP_148023768.1	WP_148023768.1 [423-436]		0	1460.76	80
	TRUE	High	[M].PGTNLTR.[E]		1	1	1	WP_148023768.1	WP_148023768.1 [2-8]		0	758.416	50
	TRUE	High	[K].VTDAAYELR.[A]		1	1	1	WP_148023768.1	WP_148023768.1 [284-292]		0	1037.53	55
	TRUE	High	[R].VVADCAYTNTGEGLHR.[F]	1xCarbamidomethyl [C5]	1	1	1	WP_148023768.1	WP_148023768.1 [99-114]	WP_148023768.1 1xCarbamidomethyl [C103]	0	1762.82	47
	TRUE	High	[R].WPHSWTTFANSMK.[T]	1xOxidation [M12]	1	1	1	WP_148023768.1	WP_148023768.1 [340-352]	WP_148023768.1 1xOxidation [M351]	0	1608.73	17
	TRUE	High	[K].GVQAYFK.[R]		1	1	1	WP_148023768.1	WP_148023768.1 [408-414]		0	812.43	22
TRUE	WP_148027796.1	3-phosphoshikimate 1-carboxyvinyltransferase [Streptomyces lavendulae]	26	10	10	10	446	46.5	385	Oxidation [M115; M221; M225]
	Checked	Confidence	Annotated Sequence	Modifications	# Protein Groups	# Proteins	# PSMs	Master Protein Accessions	Positions in Master Proteins	Modifications in Master Proteins	# Missed Cleavages	Theo. MH+ [Da]	Ions Score (by Search Engine): A2 Mascot
	TRUE	High	[R].MTVDMLR.[A]	2xOxidation [M1; M5]	1	1	1	WP_148027796.1	WP_148027796.1 [221-227]	WP_148027796.1 2xOxidation [M221; M225]	0	897.417	22
	TRUE	High	[K].VVIPDWPER.[T]		1	1	1	WP_148027796.1	WP_148027796.1 [280-288]		0	1110.59	41
	TRUE	High	[R].VTPGALLGR.[D]		1	1	1	WP_148027796.1	WP_148027796.1 [247-255]		0	883.536	54
	TRUE	High	[R].VLPTGLR.[G]		1	1	1	WP_148027796.1	WP_148027796.1 [95-101]		0	755.477	35
	TRUE	High	[K].EINELGGDVTETADGLHIRPR.[T]		1	1	1	WP_148027796.1	WP_148027796.1 [372-392]		0	2292.16	55
	TRUE	High	[R].AVGAQVDTPESGGEPNVWR.[V]		1	1	1	WP_148027796.1	WP_148027796.1 [228-246]		0	1968.94	95
	TRUE	High	[R].IENIGTTAK.[T]		1	1	1	WP_148027796.1	WP_148027796.1 [423-431]		0	946.52	43
	TRUE	High	[R].FLPPVAALADGPIR.[F]		1	1	1	WP_148027796.1	WP_148027796.1 [117-130]		0	1436.83	34
	TRUE	High	[R].FNQGVEVR.[H]		1	1	1	WP_148027796.1	WP_148027796.1 [200-207]		0	948.49	54
	TRUE	High	[R].GPATVDVGNAGTVMR.[F]	1xOxidation [M14]	1	1	1	WP_148027796.1	WP_148027796.1 [102-116]	WP_148027796.1 1xOxidation [M115]	0	1460.72	68
TRUE	WP_111582620.1	MULTISPECIES: EF-hand domain-containing protein [Streptomyces]	41	6	9	6	178	19.5	383	Oxidation [M52]
	Checked	Confidence	Annotated Sequence	Modifications	# Protein Groups	# Proteins	# PSMs	Master Protein Accessions	Positions in Master Proteins	Modifications in Master Proteins	# Missed Cleavages	Theo. MH+ [Da]	Ions Score (by Search Engine): A2 Mascot
	TRUE	High	[R].RVVEAVPEAGDGAK.[H]		1	1	2	WP_111582620.1	WP_111582620.1 [36-49]		1	1397.74	77
	TRUE	High	[K].SGIPGDHLTTGTAQ.[-]		1	1	1	WP_111582620.1	WP_111582620.1 [165-178]		0	1354.66	38
	TRUE	High	[R].MVEAFQGYWDTLR.[T]	1xOxidation [M1]	1	1	2	WP_111582620.1	WP_111582620.1 [52-64]	WP_111582620.1 1xOxidation [M52]	0	1631.75	69
	TRUE	High	[R].VVEAVPEAGDGAK.[H]		1	1	1	WP_111582620.1	WP_111582620.1 [37-49]		0	1241.64	51
	TRUE	High	[R].TELDADGDGQVSPEEFNAIVLDPQR.[F]		1	1	2	WP_111582620.1	WP_111582620.1 [65-89]		0	2715.27	91
	TRUE	High	[R].DYYRPEK.[S]		1	1	1	WP_111582620.1	WP_111582620.1 [158-164]		0	970.463	24
TRUE	WP_148024810.1	discoidin domain-containing protein [Streptomyces lavendulae]	18	7	9	7	454	48.5	382
	Checked	Confidence	Annotated Sequence	Modifications	# Protein Groups	# Proteins	# PSMs	Master Protein Accessions	Positions in Master Proteins	Modifications in Master Proteins	# Missed Cleavages	Theo. MH+ [Da]	Ions Score (by Search Engine): A2 Mascot
	TRUE	High	[K].VLAQTQAPYR.[I]		1	1	1	WP_148024810.1	WP_148024810.1 [323-332]		0	1146.63	55
	TRUE	High	[K].WEAAYAK.[A]		1	1	1	WP_148024810.1	WP_148024810.1 [107-113]		0	838.409	15
	TRUE	High	[R].VDAWGLPLAIR.[L]		1	1	1	WP_148024810.1	WP_148024810.1 [274-284]		0	1210.69	50
	TRUE	High	[R].DQVFQNFQSSVPQQFK.[V]		1	1	2	WP_148024810.1	WP_148024810.1 [307-322]		0	1926.93	66
	TRUE	High	[R].HTANLPAAQQQDPSK.[F]		1	1	2	WP_148024810.1	WP_148024810.1 [388-402]		0	1605.8	87
	TRUE	High	[R].IIAPGSDPSFR.[A]		1	1	1	WP_148024810.1	WP_148024810.1 [333-343]		0	1159.61	48
	TRUE	High	[K].FYGGDPANWYAK.[Y]		1	1	1	WP_148024810.1	WP_148024810.1 [403-414]		0	1388.63	58
TRUE	WP_148025537.1	methionyl-tRNA formyltransferase [Streptomyces lavendulae]	44	10	10	10	315	35.1	371	Oxidation [M136; M137]
	Checked	Confidence	Annotated Sequence	Modifications	# Protein Groups	# Proteins	# PSMs	Master Protein Accessions	Positions in Master Proteins	Modifications in Master Proteins	# Missed Cleavages	Theo. MH+ [Da]	Ions Score (by Search Engine): A2 Mascot
	TRUE	High	[R].RGTLNVHDSLLPK.[Y]		1	1	1	WP_148025537.1	WP_148025537.1 [100-112]		1	1449.82	26
	TRUE	High	[R].SQATFFHK.[R]		1	1	1	WP_148025537.1	WP_148025537.1 [195-202]		0	965.484	22
	TRUE	High	[K].IWSDSVADLAAEHGVPVVIR.[N]		1	1	1	WP_148025537.1	WP_148025537.1 [42-61]		0	2134.13	54
	TRUE	High	[R].NRPDDEELLTLLK.[E]		1	1	1	WP_148025537.1	WP_148025537.1 [62-74]		0	1555.83	57
	TRUE	High	[R].YGGTPGR.[V]		1	1	1	WP_148025537.1	WP_148025537.1 [254-260]		0	707.347	41
	TRUE	High	[K].EVGVTAHMMNEELDAGDIVAQR.[A]	2xOxidation [M8; M9]	1	1	1	WP_148025537.1	WP_148025537.1 [129-150]	WP_148025537.1 2xOxidation [M136; M137]	0	2417.11	59
	TRUE	High	[K].EADPDIIVANNWR.[T]		1	1	1	WP_148025537.1	WP_148025537.1 [75-87]		0	1512.74	63
	TRUE	High	[R].AQSAPYPAAFTYHR.[G]		1	1	1	WP_148025537.1	WP_148025537.1 [225-238]		0	1579.77	48
	TRUE	High	[R].AVAVGPSDTATDLFHK.[T]		1	1	1	WP_148025537.1	WP_148025537.1 [151-166]		0	1628.83	57
	TRUE	High	[R].IDWTWPAEDLER.[L]		1	1	1	WP_148025537.1	WP_148025537.1 [210-221]		0	1530.72	61
TRUE	WP_148023856.1	FAD-dependent oxidoreductase [Streptomyces lavendulae]	32	10	13	10	421	45.6	369	Carbamidomethyl [C111]; Oxidation [M383]
	Checked	Confidence	Annotated Sequence	Modifications	# Protein Groups	# Proteins	# PSMs	Master Protein Accessions	Positions in Master Proteins	Modifications in Master Proteins	# Missed Cleavages	Theo. MH+ [Da]	Ions Score (by Search Engine): A2 Mascot
	TRUE	High	[R].RLDIPGTGLAGVHHLR.[R]		1	1	2	WP_148023856.1	WP_148023856.1 [118-133]		1	1711.97	40
	TRUE	High	[R].NDIELHLGQSVDR.[V]		1	1	1	WP_148023856.1	WP_148023856.1 [74-86]		0	1495.75	23
	TRUE	High	[R].VLAGMNVNVWNVTEQIQR.[L]	1xOxidation [M5]	1	1	1	WP_148023856.1	WP_148023856.1 [379-396]	WP_148023856.1 1xOxidation [M383]	0	2087.07	50
	TRUE	High	[R].YGDDGTLVR.[Y]		1	1	1	WP_148023856.1	WP_148023856.1 [96-104]		0	995.479	57
	TRUE	High	[R].DSVFVHEPAWYAR.[N]		1	1	2	WP_148023856.1	WP_148023856.1 [61-73]		0	1576.75	28
	TRUE	High	[R].EFIAFWVGEGR.[V]		1	1	1	WP_148023856.1	WP_148023856.1 [368-378]		0	1310.65	50
	TRUE	High	[R].AALAEAAGLEIADR.[A]		1	1	1	WP_148023856.1	WP_148023856.1 [253-266]		0	1370.73	87
	TRUE	High	[R].AQVDTDALADPHLPLEQLAP.[-]		1	1	2	WP_148023856.1	WP_148023856.1 [402-421]		0	2114.08	33
[truncated: 983 more rows]

## Sheet: Proteomics-media with yeast
Checked	Accession	Description	Coverage [%]	# Peptides	# PSMs	# Unique Peptides	# AAs	MW [kDa]	Score Mascot: A2 Mascot	Modifications	Our annotation
TRUE	WP_206669418.1	GMC family oxidoreductase [Streptomyces lavendulae]	78	57	417	57	547	58.9	15937	Carbamidomethyl [C94; C320; C483; C490]; Oxidation [M76; M79; M96; M142; M160; M181; M238; M363]	choD
	Checked	Confidence	Annotated Sequence	Modifications	# Protein Groups	# Proteins	# PSMs	Master Protein Accessions	Positions in Master Proteins	Modifications in Master Proteins	# Missed Cleavages	Theo. MH+ [Da]	Ions Score (by Search Engine): A2 Mascot
	TRUE	High	[R].RSYFQEVLPQVDADEMYGTYFPR.[A]		1	1	7	WP_206669418.1	WP_206669418.1 [166-188]		1	2811.31	80
	TRUE	High	[R].RSYFQEVLPQVDADEMYGTYFPR.[A]	1xOxidation [M16]	1	1	24	WP_206669418.1	WP_206669418.1 [166-188]	WP_206669418.1 1xOxidation [M181]	1	2827.3	99
	TRUE	High	[K].SALAAEVIYGNNHGK.[V]		1	1	5	WP_206669418.1	WP_206669418.1 [249-263]		0	1543.79	77
	TRUE	High	[R].QQAENAGLK.[T]		1	1	9	WP_206669418.1	WP_206669418.1 [217-225]		0	958.495	71
	TRUE	High	[K].QIKAFADDFCYHPLGGCVLGK.[A]	2xCarbamidomethyl [C10; C17]	1	1	1	WP_206669418.1	WP_206669418.1 [474-494]	WP_206669418.1 2xCarbamidomethyl [C483; C490]	1	2396.15	20
	TRUE	High	[R].QQNDGTYLLTVEQKDPDGK.[L]		1	1	5	WP_206669418.1	WP_206669418.1 [293-311]		1	2149.04	110
	TRUE	High	[R].QQNDGTYLLTVEQK.[D]		1	1	9	WP_206669418.1	WP_206669418.1 [293-306]		0	1636.82	97
	TRUE	High	[R].QQNDGTYLLTVEQKDPDGKLLGTK.[E]		1	1	2	WP_206669418.1	WP_206669418.1 [293-316]		2	2661.37	61
	TRUE	High	[K].SYLAAALGTGK.[V]		1	1	7	WP_206669418.1	WP_206669418.1 [269-279]		0	1051.58	61
	TRUE	High	[R].SYFQEVLPQVDADEMYGTYFPR.[A]	1xOxidation [M15]	1	1	29	WP_206669418.1	WP_206669418.1 [167-188]	WP_206669418.1 1xOxidation [M181]	0	2671.2	87
	TRUE	High	[R].SYFQEVLPQVDADEMYGTYFPR.[A]		1	1	6	WP_206669418.1	WP_206669418.1 [167-188]		0	2655.21	97
	TRUE	High	[K].SYLAAALGTGKVTIETLHQVK.[T]		1	1	2	WP_206669418.1	WP_206669418.1 [269-289]		1	2200.23	59
	TRUE	High	[K].SLFDRVNKANTTIYR.[Y]		1	1	2	WP_206669418.1	WP_206669418.1 [453-467]		2	1797.96	24
	TRUE	High	[K].SLFDRVNK.[A]		1	1	1	WP_206669418.1	WP_206669418.1 [453-460]		1	978.537	18
	TRUE	High	[R].SSWFKTR.[T]		1	1	1	WP_206669418.1	WP_206669418.1 [103-109]		1	911.473	37
	TRUE	High	[R].NVERVIKEDIAGS.[-]		1	1	1	WP_206669418.1	WP_206669418.1 [535-547]		2	1429.76	34
	TRUE	High	[K].NPERGTFVYDAAK.[D]		1	1	1	WP_206669418.1	WP_206669418.1 [420-432]		1	1467.72	25
	TRUE	High	[K].NLYVTDGSLIPGSIGVNPFVTITALAER.[N]		1	1	2	WP_206669418.1	WP_206669418.1 [507-534]		0	2917.57	28
	TRUE	High	[K].VTIETLHQVK.[T]		1	1	4	WP_206669418.1	WP_206669418.1 [280-289]		0	1167.67	63
	TRUE	High	[K].VTIETLHQVKTIR.[Q]		1	1	2	WP_206669418.1	WP_206669418.1 [280-292]		1	1537.91	54
	TRUE	High	[R].VNNIDKDWFEQTEWYTFAR.[V]		1	1	23	WP_206669418.1	WP_206669418.1 [195-213]		1	2462.14	111
	TRUE	High	[R].VNKANTTIYR.[Y]		1	1	2	WP_206669418.1	WP_206669418.1 [458-467]		1	1179.65	53
	TRUE	High	[R].VNFDQMSVYVGR.[G]	1xOxidation [M6]	1	1	25	WP_206669418.1	WP_206669418.1 [137-148]	WP_206669418.1 1xOxidation [M142]	0	1430.67	88
	TRUE	High	[R].VNFDQMSVYVGR.[G]		1	1	14	WP_206669418.1	WP_206669418.1 [137-148]		0	1414.68	108
	TRUE	High	[K].VSLDKSYLAAALGTGKVTIETLHQVK.[T]		1	1	2	WP_206669418.1	WP_206669418.1 [264-289]		2	2742.54	58
	TRUE	High	[K].VSLDKSYLAAALGTGK.[V]		1	1	3	WP_206669418.1	WP_206669418.1 [264-279]		1	1593.88	69
	TRUE	High	[R].YDLFGKQIK.[A]		1	1	2	WP_206669418.1	WP_206669418.1 [468-476]		1	1111.61	30
	TRUE	High	[R].WTRDQNAPAVAAAK.[S]		1	1	2	WP_206669418.1	WP_206669418.1 [439-452]		1	1498.78	57
	TRUE	High	[K].TIRQQNDGTYLLTVEQKDPDGK.[L]		1	1	2	WP_206669418.1	WP_206669418.1 [290-311]		2	2519.27	74
	TRUE	High	[K].TIRQQNDGTYLLTVEQK.[D]		1	1	2	WP_206669418.1	WP_206669418.1 [290-306]		1	2007.05	64
	TRUE	High	[K].TRTEAPLGSFLWLDLANR.[D]		1	1	2	WP_206669418.1	WP_206669418.1 [108-125]		1	2060.09	116
	TRUE	High	[R].TEAPLGSFLWLDLANR.[D]		1	1	19	WP_206669418.1	WP_206669418.1 [110-125]		0	1802.94	112
	TRUE	High	[R].VIKEDIAGS.[-]		1	1	4	WP_206669418.1	WP_206669418.1 [539-547]		1	931.509	22
	TRUE	High	[R].VARQQAENAGLK.[T]		1	1	2	WP_206669418.1	WP_206669418.1 [214-225]		1	1284.7	55
	TRUE	High	[K].TTFVPNVYDWDYMRGEADGTNPK.[S]	1xOxidation [M13]	1	1	5	WP_206669418.1	WP_206669418.1 [226-248]	WP_206669418.1 1xOxidation [M238]	1	2692.2	34
	TRUE	High	[K].TTFVPNVYDWDYMR.[G]	1xOxidation [M13]	1	1	15	WP_206669418.1	WP_206669418.1 [226-239]	WP_206669418.1 1xOxidation [M238]	0	1822.81	64
	TRUE	High	[K].TTFVPNVYDWDYMR.[G]		1	1	9	WP_206669418.1	WP_206669418.1 [226-239]		0	1806.82	84
	TRUE	High	[K].TTFVPNVYDWDYMRGEADGTNPK.[S]		1	1	4	WP_206669418.1	WP_206669418.1 [226-248]		1	2676.2	35
	TRUE	High	[R].DIDPYAGVLDRVNFDQMSVYVGR.[G]	1xOxidation [M17]	1	1	4	WP_206669418.1	WP_206669418.1 [126-148]	WP_206669418.1 1xOxidation [M142]	1	2645.27	34
	TRUE	High	[R].DIDPYAGVLDR.[V]		1	1	16	WP_206669418.1	WP_206669418.1 [126-136]		0	1233.61	61
	TRUE	High	[R].DQNAPAVAAAK.[S]		1	1	12	WP_206669418.1	WP_206669418.1 [442-452]		0	1055.55	62
	TRUE	High	[K].DPDGKLLGTK.[E]		1	1	1	WP_206669418.1	WP_206669418.1 [307-316]		1	1043.57	38
	TRUE	High	[R].DQNAPAVAAAKSLFDR.[V]		1	1	3	WP_206669418.1	WP_206669418.1 [442-457]		1	1673.86	93
	TRUE	High	[R].ETGTLPGLSSEIGGGWGPNGNIMTAR.[A]	1xOxidation [M23]	1	1	6	WP_206669418.1	WP_206669418.1 [341-366]	WP_206669418.1 1xOxidation [M363]	0	2588.24	73
	TRUE	High	[R].ETGTLPGLSSEIGGGWGPNGNIMTAR.[A]		1	1	3	WP_206669418.1	WP_206669418.1 [341-366]		0	2572.25	116
	TRUE	High	[K].DWFEQTEWYTFAR.[V]		1	1	1	WP_206669418.1	WP_206669418.1 [201-213]		0	1778.78	86
	TRUE	High	[K].AFADDFCYHPLGGCVLGKATDNYGR.[V]	2xCarbamidomethyl [C7; C14]	1	1	1	WP_206669418.1	WP_206669418.1 [477-501]	WP_206669418.1 2xCarbamidomethyl [C483; C490]	1	2804.26	29
	TRUE	High	[K].AFADDFCYHPLGGCVLGK.[A]	2xCarbamidomethyl [C7; C14]	1	1	8	WP_206669418.1	WP_206669418.1 [477-494]	WP_206669418.1 2xCarbamidomethyl [C483; C490]	0	2026.91	47
	TRUE	High	[K].ATDNYGR.[V]		1	1	3	WP_206669418.1	WP_206669418.1 [495-501]		0	796.358	43
	TRUE	High	[R].ANHVWNPTGSK.[Q]		1	1	8	WP_206669418.1	WP_206669418.1 [367-377]		0	1210.6	69
	TRUE	High	[K].ANTTIYR.[Y]		1	1	6	WP_206669418.1	WP_206669418.1 [461-467]		0	838.442	67
	TRUE	High	[K].ANTTIYRYDLFGK.[Q]		1	1	2	WP_206669418.1	WP_206669418.1 [461-473]		1	1561.8	43
	TRUE	High	[K].ANTTIYRYDLFGKQIK.[A]		1	1	2	WP_206669418.1	WP_206669418.1 [461-476]		2	1931.04	45
	TRUE	High	[R].ARETGTLPGLSSEIGGGWGPNGNIMTAR.[A]	1xOxidation [M25]	1	1	3	WP_206669418.1	WP_206669418.1 [339-366]	WP_206669418.1 1xOxidation [M363]	1	2815.38	84
	TRUE	High	[R].ARETGTLPGLSSEIGGGWGPNGNIMTAR.[A]		1	1	3	WP_206669418.1	WP_206669418.1 [339-366]		1	2799.38	94
	TRUE	High	[R].LGEAGVSTLMLEMGQLWNQPGPDGNVFCGMLKPDKR.[S]	1xCarbamidomethyl [C28]; 3xOxidation [M10; M13; M30]	1	1	4	WP_206669418.1	WP_206669418.1 [67-102]	WP_206669418.1 1xCarbamidomethyl [C94]; 3xOxidation [M76; M79; M96]	1	3993.9	34
	TRUE	High	[R].LGEAGVSTLMLEMGQLWNQPGPDGNVFCGMLKPDKR.[S]	1xCarbamidomethyl [C28]; 2xOxidation [M]	1	1	10	WP_206669418.1	WP_206669418.1 [67-102]	WP_206669418.1 1xCarbamidomethyl [C94]; 2xOxidation [M]	1	3977.9	35
	TRUE	High	[R].LGEAGVSTLMLEMGQLWNQPGPDGNVFCGMLKPDKR.[S]	1xCarbamidomethyl [C28]; 1xOxidation [M]	1	1	5	WP_206669418.1	WP_206669418.1 [67-102]	WP_206669418.1 1xCarbamidomethyl [C94]; 1xOxidation [M]	1	3961.91	39
	TRUE	High	[R].LGEAGVSTLMLEMGQLWNQPGPDGNVFCGMLKPDK.[R]	1xCarbamidomethyl [C28]; 3xOxidation [M10; M13; M30]	1	1	5	WP_206669418.1	WP_206669418.1 [67-101]	WP_206669418.1 1xCarbamidomethyl [C94]; 3xOxidation [M76; M79; M96]	0	3837.8	51
	TRUE	High	[R].LGEAGVSTLMLEMGQLWNQPGPDGNVFCGMLKPDK.[R]	1xCarbamidomethyl [C28]; 2xOxidation [M13; M]	1	1	2	WP_206669418.1	WP_206669418.1 [67-101]	WP_206669418.1 1xCarbamidomethyl [C94]; 2xOxidation [M79; M]	0	3821.8	29
	TRUE	High	[R].LGEAGVSTLMLEMGQLWNQPGPDGNVFCGMLKPDK.[R]	1xCarbamidomethyl [C28]; 1xOxidation [M13]	1	1	1	WP_206669418.1	WP_206669418.1 [67-101]	WP_206669418.1 1xCarbamidomethyl [C94]; 1xOxidation [M79]	0	3805.81	38
	TRUE	High	[K].LLGTKEISCR.[H]	1xCarbamidomethyl [C9]	1	1	2	WP_206669418.1	WP_206669418.1 [312-321]	WP_206669418.1 1xCarbamidomethyl [C320]	1	1176.64	52
	TRUE	High	[R].GEADGTNPKSALAAEVIYGNNHGK.[V]		1	1	1	WP_206669418.1	WP_206669418.1 [240-263]		1	2413.17	57
	TRUE	High	[R].GEADGTNPK.[S]		1	1	5	WP_206669418.1	WP_206669418.1 [240-248]		0	888.406	41
	TRUE	High	[R].HLFLGAGSLGSTELLLR.[A]		1	1	27	WP_206669418.1	WP_206669418.1 [322-338]		0	1784.01	97
	TRUE	High	[R].GTFVYDAAK.[D]		1	1	8	WP_206669418.1	WP_206669418.1 [424-432]		0	971.483	47
	TRUE	High	[R].GTFVYDAAKDR.[A]		1	1	2	WP_206669418.1	WP_206669418.1 [424-434]		1	1242.61	47
	TRUE	High	[R].GVGGGSLVNGGMAVTPR.[R]	1xOxidation [M12]	1	1	5	WP_206669418.1	WP_206669418.1 [149-165]	WP_206669418.1 1xOxidation [M160]	0	1544.78	102
	TRUE	High	[R].GVGGGSLVNGGMAVTPR.[R]		1	1	1	WP_206669418.1	WP_206669418.1 [149-165]		0	1528.79	67
TRUE	WP_148023658.1	MULTISPECIES: phospholipase [Streptomyces]	66	32	126	32	475	52.5	4139	Oxidation [M54; M134; M153; M191; M193; M290]; Carbamidomethyl [C243]
	Checked	Confidence	Annotated Sequence	Modifications	# Protein Groups	# Proteins	# PSMs	Master Protein Accessions	Positions in Master Proteins	Modifications in Master Proteins	# Missed Cleavages	Theo. MH+ [Da]	Ions Score (by Search Engine): A2 Mascot
	TRUE	High	[R].SFDHYFGTLSGVR.[G]		1	1	5	WP_148023658.1	WP_148023658.1 [59-71]		0	1485.71	52
	TRUE	High	[R].RDTFGDLASAFR.[F]		1	1	3	WP_148023658.1	WP_148023658.1 [412-423]		1	1355.67	49
	TRUE	High	[R].SVFYQPDAENPKGYLLPFHLDTHK.[S]		1	1	1	WP_148023658.1	WP_148023658.1 [86-109]		1	2816.4	18
	TRUE	High	[R].SVFYQPDAENPK.[G]		1	1	2	WP_148023658.1	WP_148023658.1 [86-97]		0	1394.66	56
	TRUE	High	[K].SSAQAIPSTSHAWSVQHQALNGGK.[M]		1	1	3	WP_148023658.1	WP_148023658.1 [110-133]		0	2462.22	92
	TRUE	High	[K].MDQWLPAHR.[K]	1xOxidation [M1]	1	1	2	WP_148023658.1	WP_148023658.1 [134-142]	WP_148023658.1 1xOxidation [M134]	0	1169.55	64
	TRUE	High	[K].MDQWLPAHR.[K]		1	1	2	WP_148023658.1	WP_148023658.1 [134-142]		0	1153.56	57
	TRUE	High	[K].NAQPGSDLYER.[G]		1	1	2	WP_148023658.1	WP_148023658.1 [254-264]		0	1249.58	49
	TRUE	High	[R].NDRLPAVSWIMPTSYQSEHPDYLPAAGADFVASK.[I]	1xOxidation [M11]	1	1	4	WP_148023658.1	WP_148023658.1 [280-313]	WP_148023658.1 1xOxidation [M290]	1	3749.79	61
	TRUE	High	[K].VYQQDDDYGCNLLEQFATFK.[N]	1xCarbamidomethyl [C10]	1	1	5	WP_148023658.1	WP_148023658.1 [234-253]	WP_148023658.1 1xCarbamidomethyl [C243]	0	2454.09	71
	TRUE	High	[R].WTTYAER.[L]		1	1	3	WP_148023658.1	WP_148023658.1 [218-224]		0	926.437	28
	TRUE	High	[R].LQAAGVSWK.[V]		1	1	1	WP_148023658.1	WP_148023658.1 [225-233]		0	959.531	82
	TRUE	High	[R].DIEHVVLLMQENR.[S]	1xOxidation [M9]	1	1	7	WP_148023658.1	WP_148023658.1 [46-58]	WP_148023658.1 1xOxidation [M54]	0	1611.82	59
	TRUE	High	[R].DIEHVVLLMQENR.[S]		1	1	3	WP_148023658.1	WP_148023658.1 [46-58]		0	1595.82	63
	TRUE	High	[R].DTFGDLASAFR.[F]		1	1	9	WP_148023658.1	WP_148023658.1 [413-423]		0	1199.57	62
	TRUE	High	[R].DTFGDLASAFRFSR.[T]		1	1	1	WP_148023658.1	WP_148023658.1 [413-426]		1	1589.77	29
	TRUE	High	[K].EEVATLPAPR.[L]		1	1	1	WP_148023658.1	WP_148023658.1 [447-456]		0	1082.58	41
	TRUE	High	[K].AKEEVATLPAPR.[L]		1	1	5	WP_148023658.1	WP_148023658.1 [445-456]		1	1281.72	55
	TRUE	High	[K].ADGVNGPYVMGYYTR.[E]	1xOxidation [M10]	1	1	2	WP_148023658.1	WP_148023658.1 [144-158]	WP_148023658.1 1xOxidation [M153]	0	1678.75	69
	TRUE	High	[K].ADGVNGPYVMGYYTR.[E]		1	1	1	WP_148023658.1	WP_148023658.1 [144-158]		0	1662.76	57
	TRUE	High	[K].AVAADAPR.[H]		1	1	1	WP_148023658.1	WP_148023658.1 [33-40]		0	770.416	18
	TRUE	High	[K].IEAIAANPKVWR.[K]		1	1	1	WP_148023658.1	WP_148023658.1 [314-325]		1	1367.78	29
	TRUE	High	[K].IEAIAANPK.[V]		1	1	1	WP_148023658.1	WP_148023658.1 [314-322]		0	926.531	65
	TRUE	High	[R].KADGVNGPYVMGYYTR.[E]	1xOxidation [M11]	1	1	1	WP_148023658.1	WP_148023658.1 [143-158]	WP_148023658.1 1xOxidation [M153]	1	1806.85	56
	TRUE	High	[R].KADGVNGPYVMGYYTR.[E]		1	1	2	WP_148023658.1	WP_148023658.1 [143-158]		1	1790.85	116
	TRUE	High	[R].LMWMTGSIDPGGTQGGPIISNSAPTPYR.[W]	2xOxidation [M2; M4]	1	1	4	WP_148023658.1	WP_148023658.1 [190-217]	WP_148023658.1 2xOxidation [M191; M193]	0	2936.39	122
	TRUE	High	[R].LMWMTGSIDPGGTQGGPIISNSAPTPYR.[W]	1xOxidation [M]	1	1	5	WP_148023658.1	WP_148023658.1 [190-217]	WP_148023658.1 1xOxidation [M]	0	2920.4	122
	TRUE	High	[R].LMWMTGSIDPGGTQGGPIISNSAPTPYR.[W]		1	1	2	WP_148023658.1	WP_148023658.1 [190-217]		0	2904.4	62
	TRUE	High	[R].LPDDTAEQLEKAKEEVATLPAPR.[L]		1	1	1	WP_148023658.1	WP_148023658.1 [434-456]		2	2521.31	39
	TRUE	High	[R].LPDDTAEQLEK.[A]		1	1	3	WP_148023658.1	WP_148023658.1 [434-444]		0	1258.62	66
	TRUE	High	[R].LPDADQTFPHQER.[G]		1	1	5	WP_148023658.1	WP_148023658.1 [457-469]		0	1553.73	79
	TRUE	High	[R].LPAVSWIMPTSYQSEHPDYLPAAGADFVASK.[I]		1	1	2	WP_148023658.1	WP_148023658.1 [283-313]		0	3348.62	45
	TRUE	High	[R].LPAVSWIMPTSYQSEHPDYLPAAGADFVASK.[I]	1xOxidation [M8]	1	1	3	WP_148023658.1	WP_148023658.1 [283-313]	WP_148023658.1 1xOxidation [M290]	0	3364.62	45
	TRUE	High	[R].FTGVEEPNVSDWRR.[D]		1	1	4	WP_148023658.1	WP_148023658.1 [399-412]		1	1691.81	33
	TRUE	High	[R].FTGVEEPNVSDWR.[R]		1	1	4	WP_148023658.1	WP_148023658.1 [399-411]		0	1535.71	71
	TRUE	High	[K].GYLLPFHLDTHK.[S]		1	1	10	WP_148023658.1	WP_148023658.1 [98-109]		0	1440.76	41
	TRUE	High	[R].HSSLRDIEHVVLLMQENR.[S]	1xOxidation [M14]	1	1	1	WP_148023658.1	WP_148023658.1 [41-58]	WP_148023658.1 1xOxidation [M54]	1	2192.12	29
	TRUE	High	[R].GVRPQPEGTFEDDARNDR.[L]		1	1	7	WP_148023658.1	WP_148023658.1 [265-282]		1	2058.96	45
	TRUE	High	[R].GVRPQPEGTFEDDAR.[N]		1	1	7	WP_148023658.1	WP_148023658.1 [265-279]		0	1673.79	62
TRUE	WP_148023336.1	phospholipase C, phosphocholine-specific [Streptomyces lavendulae]	65	40	94	40	682	73.7	3549	Carbamidomethyl [C408; C440]; Oxidation [M51; M139; M178; M395]
	Checked	Confidence	Annotated Sequence	Modifications	# Protein Groups	# Proteins	# PSMs	Master Protein Accessions	Positions in Master Proteins	Modifications in Master Proteins	# Missed Cleavages	Theo. MH+ [Da]	Ions Score (by Search Engine): A2 Mascot
	TRUE	High	[K].SATTMAYLNR.[R]		1	1	1	WP_148023336.1	WP_148023336.1 [135-144]		0	1127.55	49
	TRUE	High	[R].SFDHYFGSLR.[G]		1	1	3	WP_148023336.1	WP_148023336.1 [56-65]		0	1228.57	34
	TRUE	High	[K].SATTMAYLNRR.[D]	1xOxidation [M5]	1	1	1	WP_148023336.1	WP_148023336.1 [135-145]	WP_148023336.1 1xOxidation [M139]	1	1299.65	20
	TRUE	High	[K].SATTMAYLNR.[R]	1xOxidation [M5]	1	1	2	WP_148023336.1	WP_148023336.1 [135-144]	WP_148023336.1 1xOxidation [M139]	0	1143.55	62
	TRUE	High	[R].RAVCGDLTSAFDFSR.[K]	1xCarbamidomethyl [C4]	1	1	1	WP_148023336.1	WP_148023336.1 [437-451]	WP_148023336.1 1xCarbamidomethyl [C440]	1	1701.8	50
	TRUE	High	[R].SVWQQSDGTR.[D]		1	1	1	WP_148023336.1	WP_148023336.1 [82-91]		0	1163.54	43
	TRUE	High	[K].STVDPSADLYPGGAGYAAGPYGLGQR.[V]		1	1	4	WP_148023336.1	WP_148023336.1 [367-392]		0	2540.21	108
	TRUE	High	[K].TALFLTYDENDGFFDHVLPPFPAASGAQGK.[S]		1	1	1	WP_148023336.1	WP_148023336.1 [337-366]		0	3225.55	39
	TRUE	High	[K].TAGPEAR.[A]		1	1	1	WP_148023336.1	WP_148023336.1 [585-591]		0	701.358	57
	TRUE	High	[K].SLSDTWNSAYSGGSYDLAVHGPNGFLR.[A]		1	1	1	WP_148023336.1	WP_148023336.1 [551-577]		0	2871.33	51
	TRUE	High	[K].IYQDIGDGLDANGGWGWIGDAYR.[G]		1	1	3	WP_148023336.1	WP_148023336.1 [219-241]		0	2512.15	148
	TRUE	High	[R].LWYDLTVTSADDPAFLR.[G]		1	1	1	WP_148023336.1	WP_148023336.1 [645-661]		0	1982.99	72
	TRUE	High	[R].VPMLVVSPWSK.[G]	1xOxidation [M3]	1	1	4	WP_148023336.1	WP_148023336.1 [393-403]	WP_148023336.1 1xOxidation [M395]	0	1258.69	56
	TRUE	High	[R].VPMLVVSPWSK.[G]		1	1	1	WP_148023336.1	WP_148023336.1 [393-403]		0	1242.69	57
	TRUE	High	[R].YYMWSGYVGNDGK.[G]	1xOxidation [M3]	1	1	2	WP_148023336.1	WP_148023336.1 [176-188]	WP_148023336.1 1xOxidation [M178]	0	1555.65	59
	TRUE	High	[R].YYMWSGYVGNDGK.[G]		1	1	1	WP_148023336.1	WP_148023336.1 [176-188]		0	1539.66	61
	TRUE	High	[K].YDKWVPAK.[S]		1	1	1	WP_148023336.1	WP_148023336.1 [127-134]		1	1006.54	40
	TRUE	High	[R].TGSVEDVEHIVVLMQENR.[S]	1xOxidation [M14]	1	1	3	WP_148023336.1	WP_148023336.1 [38-55]	WP_148023336.1 1xOxidation [M51]	0	2071.01	101
	TRUE	High	[R].TGSVEDVEHIVVLMQENR.[S]		1	1	3	WP_148023336.1	WP_148023336.1 [38-55]		0	2055.02	116
	TRUE	High	[R].DAKPGDPLYDKAR.[T]		1	1	3	WP_148023336.1	WP_148023336.1 [257-269]		1	1445.74	32
	TRUE	High	[R].DAKPGDPLYDK.[A]		1	1	5	WP_148023336.1	WP_148023336.1 [257-267]		0	1218.6	46
	TRUE	High	[K].DAAPVSLPSTAGYLPPDHDR.[H]		1	1	2	WP_148023336.1	WP_148023336.1 [453-472]		0	2079.01	55
	TRUE	High	[R].FGVREPNISPWR.[R]		1	1	1	WP_148023336.1	WP_148023336.1 [425-436]		1	1457.76	31
	TRUE	High	[R].EPNISPWR.[R]		1	1	2	WP_148023336.1	WP_148023336.1 [429-436]		0	998.505	34
	TRUE	High	[K].AGEGFFDR.[L]		1	1	4	WP_148023336.1	WP_148023336.1 [276-283]		0	898.405	80
	TRUE	High	[R].ADGPWTYTTEAGK.[S]		1	1	5	WP_148023336.1	WP_148023336.1 [538-550]		0	1396.64	92
	TRUE	High	[R].AVCGDLTSAFDFSR.[K]	1xCarbamidomethyl [C3]	1	1	2	WP_148023336.1	WP_148023336.1 [438-451]	WP_148023336.1 1xCarbamidomethyl [C440]	0	1545.7	80
	TRUE	High	[R].ARHTGDHVELTLTNK.[G]		1	1	5	WP_148023336.1	WP_148023336.1 [592-606]		1	1691.88	62
	TRUE	High	[R].YYMWSGYVGNDGKGGGPVLGNDEK.[G]	1xOxidation [M3]	1	1	1	WP_148023336.1	WP_148023336.1 [176-199]	WP_148023336.1 1xOxidation [M178]	1	2579.15	48
	TRUE	High	[K].IASGYGGTPATVSVRPGATVR.[H]		1	1	3	WP_148023336.1	WP_148023336.1 [615-635]		0	2017.08	28
	TRUE	High	[R].LEQAGVSWK.[I]		1	1	1	WP_148023336.1	WP_148023336.1 [210-218]		0	1017.54	55
	TRUE	High	[R].KDAAPVSLPSTAGYLPPDHDRHPDYVPKPPANPSLPR.[Q]		1	1	3	WP_148023336.1	WP_148023336.1 [452-488]		2	3973.04	17
	TRUE	High	[R].KDAAPVSLPSTAGYLPPDHDR.[H]		1	1	2	WP_148023336.1	WP_148023336.1 [452-472]		1	2207.11	55
	TRUE	High	[R].HTVDLTNSR.[L]		1	1	1	WP_148023336.1	WP_148023336.1 [636-644]		0	1042.53	29
	TRUE	High	[R].HTGDHVELTLTNKGSGTAR.[L]		1	1	1	WP_148023336.1	WP_148023336.1 [594-612]		1	1994	24
	TRUE	High	[R].LKIASGYGGTPATVSVRPGATVR.[H]		1	1	1	WP_148023336.1	WP_148023336.1 [613-635]		1	2258.26	36
	TRUE	High	[R].HTGDHVELTLTNK.[G]		1	1	3	WP_148023336.1	WP_148023336.1 [594-606]		0	1464.74	81
	TRUE	High	[K].GGYVCSETFDHTSIIR.[F]	1xCarbamidomethyl [C5]	1	1	3	WP_148023336.1	WP_148023336.1 [404-419]	WP_148023336.1 1xCarbamidomethyl [C408]	0	1841.85	95
	TRUE	High	[K].GGGPVLGNDEKGYGWTTYPER.[L]		1	1	2	WP_148023336.1	WP_148023336.1 [189-209]		1	2253.06	125
	TRUE	High	[K].GGGPVLGNDEK.[G]		1	1	2	WP_148023336.1	WP_148023336.1 [189-199]		0	1042.52	57
	TRUE	High	[R].GFAGHVENGQPGVSDPALAR.[Q]		1	1	3	WP_148023336.1	WP_148023336.1 [662-681]		0	1978.97	98
	TRUE	High	[R].GNYGDNSLLYFNQYR.[D]		1	1	2	WP_148023336.1	WP_148023336.1 [242-256]		0	1823.83	97
	TRUE	High	[K].GYGWTTYPER.[L]		1	1	1	WP_148023336.1	WP_148023336.1 [200-209]		0	1229.56	29
	TRUE	High	[R].HPDYVPKPPANPSLPR.[Q]		1	1	1	WP_148023336.1	WP_148023336.1 [473-488]		0	1784.94	37
TRUE	WP_148027473.1	peptidase M4 [Streptomyces lavendulae]	44	20	56	16	551	56.6	2830
	Checked	Confidence	Annotated Sequence	Modifications	# Protein Groups	# Proteins	# PSMs	Master Protein Accessions	Positions in Master Proteins	Modifications in Master Proteins	# Missed Cleavages	Theo. MH+ [Da]	Ions Score (by Search Engine): A2 Mascot
	TRUE	High	[R].SGIKNNGVGAYSR.[V]		1	1	1	WP_148027473.1	WP_148027473.1 [314-326]		1	1322.68	39
	TRUE	High	[K].NNGVGAYSR.[V]		2	2	1	WP_148027473.1; WP_148024868.1	WP_148027473.1 [318-326]; WP_148024868.1 [316-324]		0	937.449	52
	TRUE	High	[R].YMDKPSK.[D]		2	2	1	WP_148026295.1; WP_148027473.1	WP_148026295.1 [402-408]; WP_148027473.1 [429-435]		0	868.423	39
	TRUE	High	[K].TINGVSYNSPTSNGSTVTGIGR.[D]		1	1	2	WP_148027473.1	WP_148027473.1 [474-495]		0	2182.07	152
	TRUE	High	[K].TLYSGSVSLTTTQSGSSYQLTDASR.[G]		1	1	2	WP_148027473.1	WP_148027473.1 [228-252]		0	2610.25	180
	TRUE	High	[R].TGTLSAASALYGSSSAEYK.[A]		1	1	18	WP_148027473.1	WP_148027473.1 [521-539]		0	1863.9	115
	TRUE	High	[K].TSGKGSLFTDADNVWGTGK.[A]		1	1	1	WP_148027473.1	WP_148027473.1 [264-282]		1	1940.93	21
	TRUE	High	[R].DKALQIWYK.[A]		1	1	2	WP_148027473.1	WP_148027473.1 [496-504]		1	1164.64	35
	TRUE	High	[K].DGGSADSWSSSVGNLDVHYSSGVANHFFYLLSEGSGAK.[T]		1	1	1	WP_148027473.1	WP_148027473.1 [436-473]		0	3904.77	14
	TRUE	High	[K].ALQIWYK.[A]		2	2	4	WP_148027473.1; WP_148024868.1	WP_148027473.1 [498-504]; WP_148024868.1 [496-502]		0	921.519	31
	TRUE	High	[K].ALQIWYKALTTYFTSTTNYK.[S]		1	1	1	WP_148027473.1	WP_148027473.1 [498-517]		1	2413.24	64
	TRUE	High	[K].AVAAAWSAVNVN.[-]		1	1	2	WP_148027473.1	WP_148027473.1 [540-551]		0	1172.61	72
	TRUE	High	[K].ASSSTTDQTAAADAAYGAQETWDFYKSTFGR.[S]		1	1	1	WP_148027473.1	WP_148027473.1 [283-313]		1	3304.47	78
	TRUE	High	[K].ASSSTTDQTAAADAAYGAQETWDFYK.[S]		1	1	4	WP_148027473.1	WP_148027473.1 [283-308]		0	2756.2	164
	TRUE	High	[K].ALTTYFTSTTNYKSAR.[T]		1	1	1	WP_148027473.1	WP_148027473.1 [505-520]		1	1824.91	38
	TRUE	High	[K].ALTTYFTSTTNYK.[S]		1	1	2	WP_148027473.1	WP_148027473.1 [505-517]		0	1510.74	71
	TRUE	High	[K].IDINGDGTPLR.[Y]		1	1	2	WP_148027473.1	WP_148027473.1 [418-428]		0	1170.61	61
	TRUE	High	[R].GGHSTYNLAHK.[T]		1	1	5	WP_148027473.1	WP_148027473.1 [253-263]		0	1184.58	50
	TRUE	High	[K].GDYLIGEK.[I]		2	2	1	WP_148027473.1; WP_148024868.1	WP_148027473.1 [410-417]; WP_148024868.1 [408-415]		0	894.457	28
	TRUE	High	[K].GSLFTDADNVWGTGK.[A]		1	1	4	WP_148027473.1	WP_148027473.1 [268-282]		0	1567.74	90
TRUE	WP_111582322.1	MULTISPECIES: dihydrolipoyl dehydrogenase [Streptomyces]	61	33	75	33	462	48.9	2699	Oxidation [M283; M294; M407]; Carbamidomethyl [C46; C347]
	Checked	Confidence	Annotated Sequence	Modifications	# Protein Groups	# Proteins	# PSMs	Master Protein Accessions	Positions in Master Proteins	Modifications in Master Proteins	# Missed Cleavages	Theo. MH+ [Da]	Ions Score (by Search Engine): A2 Mascot
	TRUE	High	[K].SFGSDVTVIEGLK.[H]		1	1	2	WP_111582322.1	WP_111582322.1 [193-205]		0	1351.71	60
	TRUE	High	[K].SLPGLEIDGNR.[I]		1	1	2	WP_111582322.1	WP_111582322.1 [148-158]		0	1170.61	52
	TRUE	High	[K].VTYIEGEGR.[L]		1	1	1	WP_111582322.1	WP_111582322.1 [111-119]		0	1023.51	39
	TRUE	High	[R].VTYCHPEVASVGITEAK.[A]	1xCarbamidomethyl [C4]	1	1	1	WP_111582322.1	WP_111582322.1 [344-360]	WP_111582322.1 1xCarbamidomethyl [C347]	0	1860.92	61
	TRUE	High	[K].VTLADGKEFEAEVLLVAVGR.[G]		1	1	1	WP_111582322.1	WP_111582322.1 [248-267]		1	2116.16	77
	TRUE	High	[K].YKDGVIAGLYK.[G]		1	1	4	WP_111582322.1	WP_111582322.1 [90-100]		1	1226.68	79
	TRUE	High	[K].VGGTCLHR.[G]	1xCarbamidomethyl [C5]	1	1	1	WP_111582322.1	WP_111582322.1 [42-49]	WP_111582322.1 1xCarbamidomethyl [C46]	0	899.452	65
	TRUE	High	[K].TVPIDYDGVPR.[V]		1	1	6	WP_111582322.1	WP_111582322.1 [333-343]		0	1231.63	46
	TRUE	High	[K].DKVGGTCLHR.[G]	1xCarbamidomethyl [C7]	1	1	2	WP_111582322.1	WP_111582322.1 [40-49]	WP_111582322.1 1xCarbamidomethyl [C46]	1	1142.57	58
	TRUE	High	[K].DGVIAGLYK.[G]		1	1	1	WP_111582322.1	WP_111582322.1 [92-100]		0	935.52	49
	TRUE	High	[K].DGAVVGVHMVGDR.[M]		1	1	2	WP_111582322.1	WP_111582322.1 [399-411]		0	1311.65	49
	TRUE	High	[K].DGAVVGVHMVGDR.[M]	1xOxidation [M9]	1	1	4	WP_111582322.1	WP_111582322.1 [399-411]	WP_111582322.1 1xOxidation [M407]	0	1327.64	57
	TRUE	High	[R].ESEQFGVK.[A]		1	1	2	WP_111582322.1	WP_111582322.1 [69-76]		0	923.447	45
	TRUE	High	[K].EIYGADKVVALK.[Y]		1	1	2	WP_111582322.1	WP_111582322.1 [363-374]		1	1305.74	60
	TRUE	High	[K].EIYGADK.[V]		1	1	1	WP_111582322.1	WP_111582322.1 [363-369]		0	795.388	30
	TRUE	High	[K].EFEAEVLLVAVGR.[G]		1	1	1	WP_111582322.1	WP_111582322.1 [255-267]		0	1431.78	67
	TRUE	High	[K].ALLHAGEIADQAR.[E]		1	1	2	WP_111582322.1	WP_111582322.1 [56-68]		0	1364.73	61
	TRUE	High	[K].AKEIYGADKVVALK.[Y]		1	1	3	WP_111582322.1	WP_111582322.1 [361-374]		2	1504.87	49
	TRUE	High	[K].AKEIYGADK.[V]		1	1	1	WP_111582322.1	WP_111582322.1 [361-369]		1	994.52	67
	TRUE	High	[K].AEYTQDGVK.[V]		1	1	1	WP_111582322.1	WP_111582322.1 [239-247]		0	1010.48	28
	TRUE	High	[K].ATFEGIDVPAVHK.[Y]		1	1	4	WP_111582322.1	WP_111582322.1 [77-89]		0	1383.73	70
	TRUE	High	[R].HVLLATGSVPK.[S]		1	1	3	WP_111582322.1	WP_111582322.1 [137-147]		0	1121.67	61
	TRUE	High	[R].KVTYIEGEGR.[L]		1	1	4	WP_111582322.1	WP_111582322.1 [110-119]		1	1151.61	48
	TRUE	High	[R].IISSDHALVLDRVPK.[S]		1	1	2	WP_111582322.1	WP_111582322.1 [159-173]		1	1662.95	32
	TRUE	High	[R].IISSDHALVLDR.[V]		1	1	2	WP_111582322.1	WP_111582322.1 [159-170]		0	1338.74	81
	TRUE	High	[K].ILNTSGEIK.[L]		1	1	1	WP_111582322.1	WP_111582322.1 [385-393]		0	974.552	42
	TRUE	High	[K].GLQGLIASR.[K]		1	1	2	WP_111582322.1	WP_111582322.1 [101-109]		0	914.542	61
	TRUE	High	[R].GIKFSLGTFFQK.[A]		1	1	1	WP_111582322.1	WP_111582322.1 [227-238]		1	1372.76	18
	TRUE	High	[K].FSLGTFFQK.[A]		1	1	1	WP_111582322.1	WP_111582322.1 [230-238]		0	1074.56	56
	TRUE	High	[R].GAQLGLDVALIEKDK.[V]		1	1	2	WP_111582322.1	WP_111582322.1 [27-41]		1	1569.88	52
	TRUE	High	[R].GAQLGLDVALIEK.[D]		1	1	1	WP_111582322.1	WP_111582322.1 [27-39]		0	1326.76	62
	TRUE	High	[R].GYVLVDEYMR.[T]	1xOxidation [M9]	1	1	2	WP_111582322.1	WP_111582322.1 [286-295]	WP_111582322.1 1xOxidation [M294]	0	1260.59	41
	TRUE	High	[R].GYVLVDEYMR.[T]		1	1	1	WP_111582322.1	WP_111582322.1 [286-295]		0	1244.6	51
	TRUE	High	[K].HLVPVEDENSSK.[L]		1	1	5	WP_111582322.1	WP_111582322.1 [206-217]		0	1353.66	74
	TRUE	High	[R].GPVSQGLGYEEQGVAMDR.[G]	1xOxidation [M16]	1	1	2	WP_111582322.1	WP_111582322.1 [268-285]	WP_111582322.1 1xOxidation [M283]	0	1908.88	88
	TRUE	High	[R].GPVSQGLGYEEQGVAMDR.[G]		1	1	2	WP_111582322.1	WP_111582322.1 [268-285]		0	1892.88	115
TRUE	WP_148026803.1	DUF11 domain-containing protein [Streptomyces lavendulae]	51	42	67	42	1078	111.8	2637	Oxidation [M381; M465; M755]; Carbamidomethyl [C580; C584; C627]
	Checked	Confidence	Annotated Sequence	Modifications	# Protein Groups	# Proteins	# PSMs	Master Protein Accessions	Positions in Master Proteins	Modifications in Master Proteins	# Missed Cleavages	Theo. MH+ [Da]	Ions Score (by Search Engine): A2 Mascot
	TRUE	High	[K].RPQIYLR.[A]		1	1	1	WP_148026803.1	WP_148026803.1 [113-119]		0	945.563	20
	TRUE	High	[R].QNYTPDGRR.[I]		1	1	2	WP_148026803.1	WP_148026803.1 [425-433]		1	1106.53	33
	TRUE	High	[R].QNYTPDGR.[R]		1	1	1	WP_148026803.1	WP_148026803.1 [425-432]		0	950.433	58
	TRUE	High	[R].QQLPDTTVTGPHQPR.[D]		1	1	2	WP_148026803.1	WP_148026803.1 [644-658]		0	1674.86	66
	TRUE	High	[R].RDDKRPQIYLR.[A]		1	1	4	WP_148026803.1	WP_148026803.1 [109-119]		2	1459.81	30
	TRUE	High	[K].STHLRVDVVNNGPAASPGTR.[L]		1	1	2	WP_148026803.1	WP_148026803.1 [733-752]		1	2048.06	51
	TRUE	High	[R].QKEPSVEQSVDLAVHAPGTAPPVTVGK.[S]		1	1	2	WP_148026803.1	WP_148026803.1 [706-732]		1	2741.45	40
	TRUE	High	[K].LTSGRDAAHPR.[L]		1	1	1	WP_148026803.1	WP_148026803.1 [128-138]		1	1180.62	23
	TRUE	High	[R].MDGSDPR.[D]	1xOxidation [M1]	1	1	1	WP_148026803.1	WP_148026803.1 [381-387]	WP_148026803.1 1xOxidation [M381]	0	793.314	20
	TRUE	High	[R].IWTTDADGLDQK.[A]		1	1	2	WP_148026803.1	WP_148026803.1 [452-463]		0	1362.65	48
	TRUE	High	[R].IYARPLAGGTATALTGTLGGTATEPVFNPVNDDAHR.[N]		1	1	2	WP_148026803.1	WP_148026803.1 [209-244]		0	3624.84	30
	TRUE	High	[R].LTPDGGSVVFDSAEPGGPDGGKQR.[D]		1	1	1	WP_148026803.1	WP_148026803.1 [139-162]		1	2343.12	17
	TRUE	High	[R].LSEPAPAVK.[G]		1	1	1	WP_148026803.1	WP_148026803.1 [355-363]		0	911.52	51
	TRUE	High	[R].LTPDGGSVVFDSAEPGGPDGGK.[Q]		1	1	4	WP_148026803.1	WP_148026803.1 [139-160]		0	2058.96	81
	TRUE	High	[R].LTMAPPAGVTVTK.[V]	1xOxidation [M3]	1	1	3	WP_148026803.1	WP_148026803.1 [753-765]	WP_148026803.1 1xOxidation [M755]	0	1301.71	50
	TRUE	High	[R].LTMAPPAGVTVTK.[V]		1	1	1	WP_148026803.1	WP_148026803.1 [753-765]		0	1285.72	49
	TRUE	High	[R].LTDTPYDEQSPTVSADGQR.[L]		1	1	2	WP_148026803.1	WP_148026803.1 [177-195]		0	2079.95	118
	TRUE	High	[R].QKDLSAANCPGDCSVIDDSPAFSPDGR.[S]	2xCarbamidomethyl [C9; C13]	1	1	1	WP_148026803.1	WP_148026803.1 [572-598]	WP_148026803.1 2xCarbamidomethyl [C580; C584]	1	2879.26	129
	TRUE	High	[R].NAVIDGKGGNK.[H]		1	1	1	WP_148026803.1	WP_148026803.1 [549-559]		1	1072.57	16
	TRUE	High	[R].NAVIDGK.[G]		1	1	1	WP_148026803.1	WP_148026803.1 [549-555]		0	716.394	35
	TRUE	High	[R].NGLVLASVSGDSCQVLLPAAAR.[G]	1xCarbamidomethyl [C13]	1	1	2	WP_148026803.1	WP_148026803.1 [615-636]	WP_148026803.1 1xCarbamidomethyl [C627]	0	2198.16	125
	TRUE	High	[R].VTFAGTGHR.[G]		1	1	1	WP_148026803.1	WP_148026803.1 [62-70]		0	945.49	56
	TRUE	High	[R].VVVTYTVR.[N]		1	1	1	WP_148026803.1	WP_148026803.1 [884-891]		0	936.551	35
	TRUE	High	[R].TDGTGLTR.[L]		1	1	1	WP_148026803.1	WP_148026803.1 [169-176]		0	820.416	56
	TRUE	High	[R].VDVVNNGPAASPGTR.[L]		1	1	1	WP_148026803.1	WP_148026803.1 [738-752]		0	1453.74	79
	TRUE	High	[R].VATLQDVR.[M]		1	1	1	WP_148026803.1	WP_148026803.1 [373-380]		0	901.51	59
	TRUE	High	[R].TSPGGVGSASGPGR.[I]		1	1	1	WP_148026803.1	WP_148026803.1 [493-506]		0	1186.58	65
	TRUE	High	[R].DLGVPVLQEDPAADTNTDPAKDPLFQPAAGYDPWTER.[Q]		1	1	1	WP_148026803.1	WP_148026803.1 [388-424]		1	4009.91	36
	TRUE	High	[K].DLSAANCPGDCSVIDDSPAFSPDGR.[S]	2xCarbamidomethyl [C7; C11]	1	1	2	WP_148026803.1	WP_148026803.1 [574-598]	WP_148026803.1 2xCarbamidomethyl [C580; C584]	0	2623.1	136
	TRUE	High	[R].DAAWTADGSQIVFSAR.[D]		1	1	2	WP_148026803.1	WP_148026803.1 [659-674]		0	1694.81	109
	TRUE	High	[R].DDKRPQIYLR.[A]		1	1	1	WP_148026803.1	WP_148026803.1 [110-119]		1	1303.71	38
	TRUE	High	[R].FEDAPSGQGR.[I]		1	1	1	WP_148026803.1	WP_148026803.1 [439-448]		0	1063.48	50
	TRUE	High	[R].DVSSVTWVGPQDGGYPVVDR.[L]		1	1	2	WP_148026803.1	WP_148026803.1 [335-354]		0	2133.02	74
	TRUE	High	[K].AGPGVTVTAQPNPGYVGGR.[V]		1	1	1	WP_148026803.1	WP_148026803.1 [865-883]		0	1797.92	54
	TRUE	High	[R].AVLAPDHALTGR.[A]		1	1	1	WP_148026803.1	WP_148026803.1 [941-952]		0	1220.67	39
	TRUE	High	[K].AMPLAGR.[G]	1xOxidation [M2]	1	1	1	WP_148026803.1	WP_148026803.1 [464-470]	WP_148026803.1 1xOxidation [M465]	0	731.387	24
	TRUE	High	[K].AMPLAGR.[G]		1	1	1	WP_148026803.1	WP_148026803.1 [464-470]		0	715.392	20
	TRUE	High	[R].APQDPAQHPDPDLVLSENRDVSSVTWVGPQDGGYPVVDR.[L]		1	1	1	WP_148026803.1	WP_148026803.1 [316-354]		1	4213.02	16
	TRUE	High	[R].APQDPAQHPDPDLVLSENR.[D]		1	1	2	WP_148026803.1	WP_148026803.1 [316-334]		0	2099.02	108
	TRUE	High	[R].LAYSADPDAAGAR.[I]		1	1	1	WP_148026803.1	WP_148026803.1 [196-208]		0	1277.61	68
	TRUE	High	[R].KNGGGLVDER.[N]		1	1	1	WP_148026803.1	WP_148026803.1 [605-614]		1	1044.54	58
	TRUE	High	[R].ILIADAGTGAIVHEVVPPAGQQNGSDAQPTWSPDGTQLAFTR.[N]		1	1	1	WP_148026803.1	WP_148026803.1 [507-548]		0	4286.15	26
	TRUE	High	[K].HIWTVPVDDLNR.[Q]		1	1	1	WP_148026803.1	WP_148026803.1 [560-571]		0	1464.76	51
	TRUE	High	[R].GPQDWDTDPTFSPDGK.[Y]		1	1	4	WP_148026803.1	WP_148026803.1 [471-486]		0	1762.76	104
TRUE	WP_148023577.1	cellulose binding domain-containing protein [Streptomyces lavendulae]	56	26	54	26	611	63	2490	Carbamidomethyl [C289; C365; C547; C561]; Oxidation [M407]	yeeC1
	Checked	Confidence	Annotated Sequence	Modifications	# Protein Groups	# Proteins	# PSMs	Master Protein Accessions	Positions in Master Proteins	Modifications in Master Proteins	# Missed Cleavages	Theo. MH+ [Da]	Ions Score (by Search Engine): A2 Mascot
	TRUE	High	[K].SSDWGTGFGGQWTIK.[N]		1	1	1	WP_148023577.1	WP_148023577.1 [45-59]		0	1626.75	73
	TRUE	High	[K].SSCPVTGTVAGTAYAHCGSNWWSYDTPSTIAGK.[M]	2xCarbamidomethyl [C3; C17]	1	1	2	WP_148023577.1	WP_148023577.1 [545-577]	WP_148023577.1 2xCarbamidomethyl [C547; C561]	0	3489.55	48
	TRUE	High	[K].LVTAAVSADGSNGGK.[I]		1	1	3	WP_148023577.1	WP_148023577.1 [419-433]		0	1346.69	80
	TRUE	High	[K].LSWSAATDDK.[G]		1	1	2	WP_148023577.1	WP_148023577.1 [164-173]		0	1093.52	65
	TRUE	High	[K].LSWSAATDDKGIK.[N]		1	1	1	WP_148023577.1	WP_148023577.1 [164-176]		1	1391.72	40
	TRUE	High	[K].ITHINYAFGNITGGK.[C]		1	1	3	WP_148023577.1	WP_148023577.1 [274-288]		0	1605.84	111
	TRUE	High	[K].NVMAALR.[A]	1xOxidation [M3]	1	1	1	WP_148023577.1	WP_148023577.1 [405-411]	WP_148023577.1 1xOxidation [M407]	0	790.424	34
	TRUE	High	[K].NVMAALR.[A]		1	1	1	WP_148023577.1	WP_148023577.1 [405-411]		0	774.429	46
	TRUE	High	[K].NYDVLRDGK.[V]		1	1	2	WP_148023577.1	WP_148023577.1 [177-185]		1	1079.55	52
	TRUE	High	[K].NLVTSGSAAK.[I]		1	1	1	WP_148023577.1	WP_148023577.1 [264-273]		0	947.516	41
	TRUE	High	[K].NLVTSGSAAKITHINYAFGNITGGK.[C]		1	1	1	WP_148023577.1	WP_148023577.1 [264-288]		1	2534.34	31
	TRUE	High	[K].VVATVTTTSYTDTGLTAGSDYSYSVQAR.[D]		1	1	1	WP_148023577.1	WP_148023577.1 [186-213]		0	2914.4	64
	TRUE	High	[K].VIWSFGGWTWSGGFADAAK.[D]		1	1	1	WP_148023577.1	WP_148023577.1 [338-356]		0	2042.98	88
	TRUE	High	[K].VKLGYFTDWGIYAR.[N]		1	1	1	WP_148023577.1	WP_148023577.1 [245-258]		1	1688.88	37
	TRUE	High	[K].DPAGFAQSCYNLVNDPR.[W]	1xCarbamidomethyl [C9]	1	1	2	WP_148023577.1	WP_148023577.1 [357-373]	WP_148023577.1 1xCarbamidomethyl [C365]	0	1923.87	65
	TRUE	High	[R].DTAGQTGPASAAVAVHTTGGGSTTPPPAGGK.[V]		1	1	10	WP_148023577.1	WP_148023577.1 [214-244]		0	2719.33	135
	TRUE	High	[R].DTAGQTGPASAAVAVHTTGGGSTTPPPAGGKVK.[L]		1	1	1	WP_148023577.1	WP_148023577.1 [214-246]		1	2946.49	15
	TRUE	High	[K].AGFTTADAIAK.[Y]		1	1	3	WP_148023577.1	WP_148023577.1 [481-491]		0	1065.56	75
	TRUE	High	[K].AKYPNLK.[V]		1	1	1	WP_148023577.1	WP_148023577.1 [331-337]		1	833.488	30
	TRUE	High	[K].AFTADQAVNGTADTWDQPLR.[G]		1	1	1	WP_148023577.1	WP_148023577.1 [301-320]		0	2177.03	101
	TRUE	High	[K].CAIGDSYADYDK.[A]	1xCarbamidomethyl [C1]	1	1	1	WP_148023577.1	WP_148023577.1 [289-300]	WP_148023577.1 1xCarbamidomethyl [C289]	0	1377.56	67
	TRUE	High	[K].LGYFTDWGIYAR.[N]		1	1	1	WP_148023577.1	WP_148023577.1 [247-258]		0	1461.72	72
	TRUE	High	[K].LLIGIGFYGR.[G]		1	1	1	WP_148023577.1	WP_148023577.1 [502-511]		0	1108.65	58
	TRUE	High	[R].GNFNQLR.[E]		1	1	2	WP_148023577.1	WP_148023577.1 [321-327]		0	848.437	30
	TRUE	High	[R].GWTGVTQDAPGGTATGPAAGTYEQGIEDYKVLK.[S]		1	1	1	WP_148023577.1	WP_148023577.1 [512-544]		1	3338.62	55
	TRUE	High	[R].GWTGVTQDAPGGTATGPAAGTYEQGIEDYK.[V]		1	1	4	WP_148023577.1	WP_148023577.1 [512-541]		0	2998.37	149
	TRUE	High	[K].GPTAPHSPLTSYSGIPK.[A]		1	1	5	WP_148023577.1	WP_148023577.1 [464-480]		0	1709.89	60
TRUE	WP_148025704.1	peptidase [Streptomyces lavendulae]	43	24	47	24	895	89.3	2467	Carbamidomethyl [C93; C285; C298; C356]; Oxidation [M123]
	Checked	Confidence	Annotated Sequence	Modifications	# Protein Groups	# Proteins	# PSMs	Master Protein Accessions	Positions in Master Proteins	Modifications in Master Proteins	# Missed Cleavages	Theo. MH+ [Da]	Ions Score (by Search Engine): A2 Mascot
	TRUE	High	[K].SAALDKVTGYLAAHTADFAYPDGTGQAPDATAVAR.[L]		1	1	2	WP_148025704.1	WP_148025704.1 [222-256]		1	3492.7	66
	TRUE	High	[K].SGGFGFEEGATDPAVYATSPAVLAGTGTSLVTLTTK.[T]		1	1	1	WP_148025704.1	WP_148025704.1 [441-476]		0	3473.73	106
	TRUE	High	[R].SGEYCDPDPATTGLVALVLHR.[A]	1xCarbamidomethyl [C5]	1	1	2	WP_148025704.1	WP_148025704.1 [352-372]	WP_148025704.1 1xCarbamidomethyl [C356]	0	2271.11	112
	TRUE	High	[K].VTGYLAAHTADFAYPDGTGQAPDATAVAR.[L]		1	1	3	WP_148025704.1	WP_148025704.1 [228-256]		0	2907.39	111
	TRUE	High	[R].VVDDGATTSDYSLTADTAFALAAANGK.[S]		1	1	2	WP_148025704.1	WP_148025704.1 [195-221]		0	2645.26	182
	TRUE	High	[K].DGSFTSILIR.[S]		1	1	3	WP_148025704.1	WP_148025704.1 [342-351]		0	1108.6	60
	TRUE	High	[K].ESCVLTPPATAYWSYWIASPGQK.[D]	1xCarbamidomethyl [C3]	1	1	2	WP_148025704.1	WP_148025704.1 [91-113]	WP_148025704.1 1xCarbamidomethyl [C93]	0	2612.25	50
	TRUE	High	[K].DWTYSPYGAMDR.[K]	1xOxidation [M10]	1	1	1	WP_148025704.1	WP_148025704.1 [114-125]	WP_148025704.1 1xOxidation [M123]	0	1477.61	44
	TRUE	High	[K].DWTYSPYGAMDR.[K]		1	1	1	WP_148025704.1	WP_148025704.1 [114-125]		0	1461.61	51
	TRUE	High	[K].DWTYSPYGAMDRK.[L]	1xOxidation [M10]	1	1	1	WP_148025704.1	WP_148025704.1 [114-126]	WP_148025704.1 1xOxidation [M123]	1	1605.7	24
	TRUE	High	[R].AGVTPPAAAVDR.[L]		1	1	2	WP_148025704.1	WP_148025704.1 [323-334]		0	1124.61	49
	TRUE	High	[R].AGGHEDAVSAAR.[A]		1	1	4	WP_148025704.1	WP_148025704.1 [373-384]		0	1140.54	68
	TRUE	High	[K].AAATWLTGQLTDGER.[V]		1	1	5	WP_148025704.1	WP_148025704.1 [180-194]		0	1589.79	103
	TRUE	High	[R].AFGGHDLLAALTANVCAAGPESGEATPGCTAK.[G]	2xCarbamidomethyl [C16; C29]	1	1	2	WP_148025704.1	WP_148025704.1 [270-301]	WP_148025704.1 2xCarbamidomethyl [C285; C298]	0	3114.46	76
	TRUE	High	[R].ATAAVGWLSR.[Q]		1	1	2	WP_148025704.1	WP_148025704.1 [427-436]		0	1031.56	64
	TRUE	High	[R].ASSYTEGQALAVLALLR.[A]		1	1	3	WP_148025704.1	WP_148025704.1 [306-322]		0	1762.97	127
	TRUE	High	[R].AYLGGAQGADGAFPGYTGSTTGSVNATAYAAQALAALGDTTR.[A]		1	1	1	WP_148025704.1	WP_148025704.1 [385-426]		0	3964.89	104
	TRUE	High	[R].LALLAEITGRDPR.[A]		1	1	1	WP_148025704.1	WP_148025704.1 [257-269]		1	1424.82	25
	TRUE	High	[R].LALLAEITGR.[D]		1	1	2	WP_148025704.1	WP_148025704.1 [257-266]		0	1056.64	73
	TRUE	High	[R].KLKDGDVDAWVYGGTDVQGSTGRPTFTPDDVR.[G]		1	1	1	WP_148025704.1	WP_148025704.1 [126-157]		2	3452.67	24
	TRUE	High	[R].IGYGSFDSGTQYPTSDKESCVLTPPATAYWSYWIASPGQK.[D]	1xCarbamidomethyl [C20]	1	1	2	WP_148025704.1	WP_148025704.1 [74-113]	WP_148025704.1 1xCarbamidomethyl [C93]	1	4416.04	36
	TRUE	High	[R].IGYGSFDSGTQYPTSDK.[E]		1	1	1	WP_148025704.1	WP_148025704.1 [74-90]		0	1822.81	136
	TRUE	High	[K].LKDGDVDAWVYGGTDVQGSTGRPTFTPDDVR.[G]		1	1	1	WP_148025704.1	WP_148025704.1 [127-157]		1	3324.58	17
	TRUE	High	[R].GVDPTGPGPTGPTGAPGKVDTK.[A]		1	1	1	WP_148025704.1	WP_148025704.1 [158-179]		1	2006.02	41
	TRUE	High	[R].GVDPTGPGPTGPTGAPGK.[V]		1	1	1	WP_148025704.1	WP_148025704.1 [158-175]		0	1562.78	67
TRUE	WP_148025289.1	glycoside hydrolase family 3 C-terminal domain-containing protein [Streptomyces lavendulae]	52	40	55	40	1006	105.9	2045	Carbamidomethyl [C474; C476]; Oxidation [M184; M201; M400; M436; M500; M503; M579; M603; M646; M647; M648]	yeeB2
	Checked	Confidence	Annotated Sequence	Modifications	# Protein Groups	# Proteins	# PSMs	Master Protein Accessions	Positions in Master Proteins	Modifications in Master Proteins	# Missed Cleavages	Theo. MH+ [Da]	Ions Score (by Search Engine): A2 Mascot
	TRUE	High	[K].RVADLLSR.[M]		1	1	1	WP_148025289.1	WP_148025289.1 [342-349]		1	929.553	40
	TRUE	High	[R].SESQLPINVGDASYDPQFPYGWGLTTR.[T]		1	1	1	WP_148025289.1	WP_148025289.1 [897-923]		0	2998.42	54
	TRUE	High	[K].RGIGTVMPSYSSLDLTGDGKGPVK.[M]	1xOxidation [M7]	1	1	1	WP_148025289.1	WP_148025289.1 [573-596]	WP_148025289.1 1xOxidation [M579]	2	2451.25	44
	TRUE	High	[R].QQLEDIHLAPYK.[S]		1	1	1	WP_148025289.1	WP_148025289.1 [557-568]		0	1454.76	48
	TRUE	High	[R].RAAAESQVLLK.[N]		1	1	2	WP_148025289.1	WP_148025289.1 [715-725]		1	1185.69	56
	TRUE	High	[R].SYESFGEDPALVESMETMIQGLQGR.[A]	2xOxidation [M15; M18]	1	1	2	WP_148025289.1	WP_148025289.1 [486-510]	WP_148025289.1 2xOxidation [M500; M503]	0	2806.25	118
	TRUE	High	[R].SYESFGEDPALVESMETMIQGLQGR.[A]	1xOxidation [M18]	1	1	1	WP_148025289.1	WP_148025289.1 [486-510]	WP_148025289.1 1xOxidation [M503]	0	2790.26	82
	TRUE	High	[K].LTVDGAK.[A]		1	1	2	WP_148025289.1	WP_148025289.1 [309-315]		0	703.398	36
	TRUE	High	[R].MIDGFQLQAR.[A]	1xOxidation [M1]	1	1	2	WP_148025289.1	WP_148025289.1 [400-409]	WP_148025289.1 1xOxidation [M400]	0	1194.59	61
	TRUE	High	[R].QAGGDVTYSK.[D]		1	1	1	WP_148025289.1	WP_148025289.1 [779-788]		0	1025.49	65
	TRUE	High	[K].NDGGLLPLKK.[S]		1	1	2	WP_148025289.1	WP_148025289.1 [726-735]		1	1054.63	32
	TRUE	High	[K].NDGGLLPLK.[K]		1	1	1	WP_148025289.1	WP_148025289.1 [726-734]		0	926.531	46
	TRUE	High	[R].MWGYAVTLPVGLK.[G]	1xOxidation [M1]	1	1	1	WP_148025289.1	WP_148025289.1 [184-196]	WP_148025289.1 1xOxidation [M184]	0	1450.78	55
	TRUE	High	[R].MWGYAVTLPVGLK.[G]		1	1	1	WP_148025289.1	WP_148025289.1 [184-196]		0	1434.78	45
	TRUE	High	[R].VTLATTGAKPVDDPVTVTYATGGGTATAGQDYTPVSGTLTFPAGTPSGSTR.[T]		1	1	1	WP_148025289.1	WP_148025289.1 [237-287]		0	4913.43	78
	TRUE	High	[R].TIAVPTRK.[D]		1	1	1	WP_148025289.1	WP_148025289.1 [288-295]		1	885.552	21
	TRUE	High	[R].TIAVPTR.[K]		1	1	1	WP_148025289.1	WP_148025289.1 [288-294]		0	757.457	14
	TRUE	High	[R].TAVNAGVDMMMVPYTYKDFSSTLADEVK.[A]	3xOxidation [M9; M10; M11]	1	1	1	WP_148025289.1	WP_148025289.1 [638-665]	WP_148025289.1 3xOxidation [M646; M647; M648]	1	3131.43	52
	TRUE	High	[R].TAVNAGVDMMMVPYTYK.[D]	3xOxidation [M9; M10; M11]	1	1	1	WP_148025289.1	WP_148025289.1 [638-654]	WP_148025289.1 3xOxidation [M646; M647; M648]	0	1938.86	67
	TRUE	High	[R].TDYQPVGGIDHILGLTR.[M]		1	1	2	WP_148025289.1	WP_148025289.1 [167-183]		0	1854.97	54
	TRUE	High	[R].TGAVTAAEVR.[A]		1	1	1	WP_148025289.1	WP_148025289.1 [454-463]		0	974.527	78
	TRUE	High	[R].VADLLSR.[M]		1	1	1	WP_148025289.1	WP_148025289.1 [343-349]		0	773.452	42
	TRUE	High	[K].DRAAESAETIPLK.[L]		1	1	1	WP_148025289.1	WP_148025289.1 [296-308]		1	1400.74	46
	TRUE	High	[K].DFSSTLADEVK.[A]		1	1	1	WP_148025289.1	WP_148025289.1 [655-665]		0	1211.58	53
	TRUE	High	[R].DDKVLATAK.[H]		1	1	1	WP_148025289.1	WP_148025289.1 [519-527]		1	960.536	54
	TRUE	High	[K].FELGLFEHPYADTSGAAAIGSPAHR.[A]		1	1	2	WP_148025289.1	WP_148025289.1 [686-710]		0	2614.27	54
	TRUE	High	[K].AGQMTQAER.[A]		1	1	1	WP_148025289.1	WP_148025289.1 [356-364]		0	991.463	76
	TRUE	High	[R].AGLTTPGDIAAYDLGSLLSGGGSTPTPNTAEGWAR.[M]		1	1	1	WP_148025289.1	WP_148025289.1 [365-399]		0	3374.65	19
	TRUE	High	[R].ADGGDLSRDDK.[V]		1	1	2	WP_148025289.1	WP_148025289.1 [511-521]		1	1148.52	59
	TRUE	High	[R].ADAPEGAK.[V]		1	1	1	WP_148025289.1	WP_148025289.1 [72-79]		0	758.368	53
	TRUE	High	[R].ADGGDLSRDDKVLATAK.[H]		1	1	1	WP_148025289.1	WP_148025289.1 [511-527]		2	1731.89	15
	TRUE	High	[R].AAAESQVLLK.[N]		1	1	1	WP_148025289.1	WP_148025289.1 [716-725]		0	1029.59	71
	TRUE	High	[K].ADQALHASVATDASVYPVTEGGTAHVR.[V]		1	1	2	WP_148025289.1	WP_148025289.1 [210-236]		0	2723.34	72
	TRUE	High	[R].ATGVPWDFAPCLCVSR.[D]	2xCarbamidomethyl [C11; C13]	1	1	2	WP_148025289.1	WP_148025289.1 [464-479]	WP_148025289.1 2xCarbamidomethyl [C474; C476]	0	1835.86	34
	TRUE	High	[R].IDDAVSR.[I]		1	1	1	WP_148025289.1	WP_148025289.1 [674-680]		0	775.394	55
	TRUE	High	[R].IPFGDFTYR.[T]		1	1	1	WP_148025289.1	WP_148025289.1 [158-166]		0	1115.55	45
	TRUE	High	[R].GIGTVMPSYSSLDLTGDGKGPVK.[M]		1	1	1	WP_148025289.1	WP_148025289.1 [574-596]		1	2279.16	52
	TRUE	High	[R].GIGTVMPSYSSLDLTGDGK.[G]	1xOxidation [M6]	1	1	2	WP_148025289.1	WP_148025289.1 [574-592]	WP_148025289.1 1xOxidation [M579]	0	1913.92	39
	TRUE	High	[R].GIGTVMPSYSSLDLTGDGKGPVK.[M]	1xOxidation [M6]	1	1	1	WP_148025289.1	WP_148025289.1 [574-596]	WP_148025289.1 1xOxidation [M579]	1	2295.15	38
	TRUE	High	[R].GDMINGELK.[G]	1xOxidation [M3]	1	1	1	WP_148025289.1	WP_148025289.1 [601-609]	WP_148025289.1 1xOxidation [M603]	0	992.472	28
	TRUE	High	[K].GDFAMDDVELYGK.[A]	1xOxidation [M5]	1	1	1	WP_148025289.1	WP_148025289.1 [197-209]	WP_148025289.1 1xOxidation [M201]	0	1475.64	70
	TRUE	High	[K].GDFAMDDVELYGK.[A]		1	1	1	WP_148025289.1	WP_148025289.1 [197-209]		0	1459.64	56
	TRUE	High	[K].HFVGDGGTAYGSSTTGSYTIDQGVTTVTR.[Q]		1	1	1	WP_148025289.1	WP_148025289.1 [528-556]		0	2935.37	126
	TRUE	High	[R].FQIPLIYGVDAVHGHNNLYGATVMPHNIGIGATR.[D]	1xOxidation [M24]	1	1	1	WP_148025289.1	WP_148025289.1 [413-446]	WP_148025289.1 1xOxidation [M436]	0	3661.87	14
TRUE	WP_111585277.1	MULTISPECIES: glycerophosphodiester phosphodiesterase [Streptomyces]	61	21	56	21	393	42.6	2024	Carbamidomethyl [C107]; Oxidation [M338]
	Checked	Confidence	Annotated Sequence	Modifications	# Protein Groups	# Proteins	# PSMs	Master Protein Accessions	Positions in Master Proteins	Modifications in Master Proteins	# Missed Cleavages	Theo. MH+ [Da]	Ions Score (by Search Engine): A2 Mascot
	TRUE	High	[K].QVWIYPETK.[H]		1	1	2	WP_111585277.1	WP_111585277.1 [197-205]		0	1163.61	47
	TRUE	High	[R].LVDNPLVVLLSTADSRPFDFVEAGDPR.[T]		1	1	1	WP_111585277.1	WP_111585277.1 [253-279]		0	2942.53	23
	TRUE	High	[R].NSPVILQSFEPTSIQR.[L]		1	1	4	WP_111585277.1	WP_111585277.1 [234-249]		0	1815.96	62
	TRUE	High	[R].NENPFLPAEFRK.[G]		1	1	3	WP_111585277.1	WP_111585277.1 [340-351]		1	1461.75	56
	TRUE	High	[R].NENPFLPAEFR.[K]		1	1	1	WP_111585277.1	WP_111585277.1 [340-350]		0	1333.65	43
	TRUE	High	[K].WQDEQTRK.[R]		1	1	1	WP_111585277.1	WP_111585277.1 [186-193]		1	1090.53	22
	TRUE	High	[R].WEIPTFEEVLK.[W]		1	1	2	WP_111585277.1	WP_111585277.1 [175-185]		0	1390.73	37
	TRUE	High	[R].VGLILHPYTMR.[N]	1xOxidation [M10]	1	1	2	WP_111585277.1	WP_111585277.1 [329-339]	WP_111585277.1 1xOxidation [M338]	0	1315.72	47
	TRUE	High	[R].VGLILHPYTMR.[N]		1	1	2	WP_111585277.1	WP_111585277.1 [329-339]		0	1299.72	51
	TRUE	High	[R].TVADLITPK.[G]		1	1	5	WP_111585277.1	WP_111585277.1 [280-288]		0	957.562	61
	TRUE	High	[K].DGHLVCR.[H]	1xCarbamidomethyl [C6]	1	1	1	WP_111585277.1	WP_111585277.1 [102-108]	WP_111585277.1 1xCarbamidomethyl [C107]	0	856.409	41
	TRUE	High	[R].EIAGYAQGIGPTLDLVIPK.[K]		1	1	2	WP_111585277.1	WP_111585277.1 [292-310]		0	1955.08	53
	TRUE	High	[K].ADGSLGEPSTLVSDAHR.[V]		1	1	1	WP_111585277.1	WP_111585277.1 [312-328]		0	1711.82	42
	TRUE	High	[K].AYFATGIDGVFTDNADTGVLAR.[A]		1	1	4	WP_111585277.1	WP_111585277.1 [367-388]		0	2274.1	145
	TRUE	High	[K].KADGSLGEPSTLVSDAHR.[V]		1	1	4	WP_111585277.1	WP_111585277.1 [311-328]		1	1839.92	117
	TRUE	High	[R].KGGAADGYGDPFGAFK.[A]		1	1	2	WP_111585277.1	WP_111585277.1 [351-366]		1	1557.73	47
	TRUE	High	[R].KLGLALEER.[V]		1	1	1	WP_111585277.1	WP_111585277.1 [212-220]		1	1028.61	59
	TRUE	High	[R].IPANRPHNTLYNGR.[W]		1	1	4	WP_111585277.1	WP_111585277.1 [161-174]		0	1622.85	41
	TRUE	High	[K].LGLALEER.[V]		1	1	2	WP_111585277.1	WP_111585277.1 [213-220]		0	900.515	61
	TRUE	High	[K].GGAADGYGDPFGAFK.[A]		1	1	3	WP_111585277.1	WP_111585277.1 [352-366]		0	1429.64	72
	TRUE	High	[K].GLPVPAIVGHR.[G]		1	1	4	WP_111585277.1	WP_111585277.1 [57-67]		0	1115.67	43
	TRUE	High	[R].HEPEIGGTTDVADHPEFAAR.[K]		1	1	5	WP_111585277.1	WP_111585277.1 [109-128]		0	2148.99	100
TRUE	WP_148023959.1	S1 family peptidase [Streptomyces lavendulae]	54	23	35	23	749	74.9	1975	Oxidation [M190; M357; M398; M538; M590; M625; M632]; Carbamidomethyl [C201; C231]
	Checked	Confidence	Annotated Sequence	Modifications	# Protein Groups	# Proteins	# PSMs	Master Protein Accessions	Positions in Master Proteins	Modifications in Master Proteins	# Missed Cleavages	Theo. MH+ [Da]	Ions Score (by Search Engine): A2 Mascot
	TRUE	High	[K].SDAGNVITFR.[L]		1	1	1	WP_148023959.1	WP_148023959.1 [571-580]		0	1079.55	73
	TRUE	High	[R].QVVELAPR.[A]		1	1	1	WP_148023959.1	WP_148023959.1 [118-125]		0	911.531	34
	TRUE	High	[R].SWQGGCFGQEPAETR.[T]	1xCarbamidomethyl [C6]	1	1	1	WP_148023959.1	WP_148023959.1 [226-240]	WP_148023959.1 1xCarbamidomethyl [C231]	0	1709.73	78
	TRUE	High	[K].SLAMVPYRPSGAASATDSILAVGAPGEDLDIDGVNK.[S]	1xOxidation [M4]	1	1	1	WP_148023959.1	WP_148023959.1 [535-570]	WP_148023959.1 1xOxidation [M538]	0	3573.77	72
	TRUE	High	[K].LSAAAPAAGETLTVAGYGR.[T]		1	1	2	WP_148023959.1	WP_148023959.1 [147-165]		0	1775.93	77
	TRUE	High	[R].MGQALAAGTTASGEPFLVIGAPGEAIGSVPK.[A]	1xOxidation [M1]	1	1	3	WP_148023959.1	WP_148023959.1 [398-428]	WP_148023959.1 1xOxidation [M398]	0	2913.5	111
	TRUE	High	[K].VTTVESGTMEISGQNGAAVCAGDTGAPALR.[A]	1xCarbamidomethyl [C20]; 1xOxidation [M9]	1	1	1	WP_148023959.1	WP_148023959.1 [182-211]	WP_148023959.1 1xCarbamidomethyl [C201]; 1xOxidation [M190]	0	2936.37	127
	TRUE	High	[R].VSGGAEAGDQFGK.[S]		1	1	1	WP_148023959.1	WP_148023959.1 [522-534]		0	1222.57	75
	TRUE	High	[K].YGALHALPLANVTAGGSNAAITSYQPGQGGLPNTGGR.[F]		1	1	2	WP_148023959.1	WP_148023959.1 [707-743]		0	3551.8	88
	TRUE	High	[R].TKTEWAPLK.[L]		1	1	2	WP_148023959.1	WP_148023959.1 [166-174]		1	1073.6	58
	TRUE	High	[K].TEWAPLK.[L]		1	1	1	WP_148023959.1	WP_148023959.1 [168-174]		0	844.456	35
	TRUE	High	[R].FGQTLAAVNTTPGMASTAATMK.[L]	2xOxidation [M14; M21]	1	1	2	WP_148023959.1	WP_148023959.1 [612-633]	WP_148023959.1 2xOxidation [M625; M632]	0	2201.06	73
	TRUE	High	[K].DTHFEQQTGTGSINASTPETGDR.[M]		1	1	2	WP_148023959.1	WP_148023959.1 [375-397]		0	2449.09	116
	TRUE	High	[R].AIGGSYELASLNTR.[S]		1	1	2	WP_148023959.1	WP_148023959.1 [212-225]		0	1451.75	81
	TRUE	High	[K].AAVGGDDGAGVVR.[V]		1	1	2	WP_148023959.1	WP_148023959.1 [282-294]		0	1143.58	62
	TRUE	High	[K].AGAITTFSLLGSPGASDR.[W]		1	1	1	WP_148023959.1	WP_148023959.1 [649-666]		0	1720.89	80
	TRUE	High	[K].ATTAVLGR.[T]		1	1	1	WP_148023959.1	WP_148023959.1 [99-106]		0	788.462	57
	TRUE	High	[K].ATDAGMVDVLYGAPGGIGTGTVK.[D]	1xOxidation [M6]	1	1	1	WP_148023959.1	WP_148023959.1 [352-374]	WP_148023959.1 1xOxidation [M357]	0	2166.07	97
	TRUE	High	[K].ATDAGMVDVLYGAPGGIGTGTVK.[D]		1	1	2	WP_148023959.1	WP_148023959.1 [352-374]		0	2150.08	78
	TRUE	High	[K].LAVGAPGEAVGTATK.[A]		1	1	1	WP_148023959.1	WP_148023959.1 [634-648]		0	1341.74	57
	TRUE	High	[R].LAAAGTFTQMNVYSSGTAADDVVGTSEAGDR.[F]	1xOxidation [M10]	1	1	2	WP_148023959.1	WP_148023959.1 [581-611]	WP_148023959.1 1xOxidation [M590]	0	3078.4	141
	TRUE	High	[K].LNSENRPTPLFGLDQDSDRVSGGAEAGDQFGK.[S]		1	1	1	WP_148023959.1	WP_148023959.1 [503-534]		1	3377.6	40
	TRUE	High	[K].LNSENRPTPLFGLDQDSDR.[V]		1	1	1	WP_148023959.1	WP_148023959.1 [503-521]		0	2174.05	64
	TRUE	High	[K].LHTGSFK.[V]		1	1	1	WP_148023959.1	WP_148023959.1 [175-181]		0	789.425	36
TRUE	WP_148027852.1	ABC transporter substrate-binding protein [Streptomyces lavendulae]	52	32	50	32	585	64	1945	Oxidation [M46; M128; M153; M221; M307; M543]
	Checked	Confidence	Annotated Sequence	Modifications	# Protein Groups	# Proteins	# PSMs	Master Protein Accessions	Positions in Master Proteins	Modifications in Master Proteins	# Missed Cleavages	Theo. MH+ [Da]	Ions Score (by Search Engine): A2 Mascot
	TRUE	High	[K].RPFALGPYK.[I]		1	1	2	WP_148027852.1	WP_148027852.1 [240-248]		0	1048.59	34
	TRUE	High	[R].QIMELAPVVPDYHSIR.[N]	1xOxidation [M3]	1	1	1	WP_148027852.1	WP_148027852.1 [541-556]	WP_148027852.1 1xOxidation [M543]	0	1883.97	47
	TRUE	High	[R].SNYAQLNDPGVNK.[A]		1	1	1	WP_148027852.1	WP_148027852.1 [505-517]		0	1419.69	86
	TRUE	High	[K].LVIAYQQSDNAVK.[Q]		1	1	2	WP_148027852.1	WP_148027852.1 [424-436]		0	1448.77	60
	TRUE	High	[K].LQKPGGDPDKAK.[A]		1	1	2	WP_148027852.1	WP_148027852.1 [400-411]		1	1253.68	45
	TRUE	High	[R].QAINYAWPLQQLQTIR.[G]		1	1	4	WP_148027852.1	WP_148027852.1 [356-371]		0	1943.05	65
	TRUE	High	[K].NALEAAGFK.[V]		1	1	1	WP_148027852.1	WP_148027852.1 [443-451]		0	920.484	53
	TRUE	High	[R].NDHWDPK.[T]		1	1	1	WP_148027852.1	WP_148027852.1 [263-269]		0	911.401	16
	TRUE	High	[K].VVNQQVDKTTFYTQIGK.[I]		1	1	1	WP_148027852.1	WP_148027852.1 [452-468]		1	1969.04	69
	TRUE	High	[K].VVNQQVDK.[T]		1	1	1	WP_148027852.1	WP_148027852.1 [452-459]		0	929.505	44
	TRUE	High	[R].VLTQVDTVTYYWPINTTR.[I]		1	1	2	WP_148027852.1	WP_148027852.1 [331-348]		0	2170.12	73
	TRUE	High	[K].YKGPYDGK.[H]		1	1	1	WP_148027852.1	WP_148027852.1 [185-192]		1	927.457	39
	TRUE	High	[R].YVQQWLVGGDKYKGPYDGK.[H]		1	1	1	WP_148027852.1	WP_148027852.1 [174-192]		2	2201.1	32
	TRUE	High	[R].YVQQWLVGGDKYK.[G]		1	1	1	WP_148027852.1	WP_148027852.1 [174-186]		1	1583.82	36
	TRUE	High	[R].YVQQWLVGGDK.[Y]		1	1	1	WP_148027852.1	WP_148027852.1 [174-184]		0	1292.66	54
	TRUE	High	[K].WEDGSDLSMDDVR.[H]		1	1	1	WP_148027852.1	WP_148027852.1 [145-157]		0	1524.63	98
	TRUE	High	[K].WEDGSDLSMDDVR.[H]	1xOxidation [M9]	1	1	1	WP_148027852.1	WP_148027852.1 [145-157]	WP_148027852.1 1xOxidation [M153]	0	1540.62	67
	TRUE	High	[K].YDKRPFALGPYK.[I]		1	1	1	WP_148027852.1	WP_148027852.1 [237-248]		1	1454.78	16
	TRUE	High	[K].TMNIPVGTK.[A]	1xOxidation [M2]	1	1	2	WP_148027852.1	WP_148027852.1 [45-53]	WP_148027852.1 1xOxidation [M46]	0	976.513	58
	TRUE	High	[R].TDFNYTLAMPGYGLVNKK.[H]		1	1	1	WP_148027852.1	WP_148027852.1 [213-230]		1	2032.02	52
	TRUE	High	[R].TDFNYTLAMPGYGLVNK.[K]	1xOxidation [M9]	1	1	2	WP_148027852.1	WP_148027852.1 [213-229]	WP_148027852.1 1xOxidation [M221]	0	1919.92	93
	TRUE	High	[R].TDFNYTLAMPGYGLVNK.[K]		1	1	1	WP_148027852.1	WP_148027852.1 [213-229]		0	1903.93	32
	TRUE	High	[R].VAQVLTNAK.[L]		1	1	1	WP_148027852.1	WP_148027852.1 [318-326]		0	943.557	52
	TRUE	High	[K].TTFYTQIGK.[I]		1	1	1	WP_148027852.1	WP_148027852.1 [460-468]		0	1058.55	35
	TRUE	High	[K].VADKGGATLVGDVATDAGTMK.[N]	1xOxidation [M20]	1	1	2	WP_148027852.1	WP_148027852.1 [109-129]	WP_148027852.1 1xOxidation [M128]	1	1992.99	99
	TRUE	High	[K].VADKGGATLVGDVATDAGTMK.[N]		1	1	1	WP_148027852.1	WP_148027852.1 [109-129]		1	1977	54
	TRUE	High	[K].TWSFTIK.[D]		1	1	1	WP_148027852.1	WP_148027852.1 [134-140]		0	882.472	31
	TRUE	High	[K].LQKPGGDPDK.[A]		1	1	2	WP_148027852.1	WP_148027852.1 [400-409]		0	1054.55	29
	TRUE	High	[K].DGIKWEDGSDLSMDDVR.[H]	1xOxidation [M13]	1	1	2	WP_148027852.1	WP_148027852.1 [141-157]	WP_148027852.1 1xOxidation [M153]	1	1953.85	82
	TRUE	High	[K].ADSTGPAPEVPGAVK.[G]		1	1	1	WP_148027852.1	WP_148027852.1 [54-68]		0	1395.71	37
	TRUE	High	[K].AWGGVDR.[Q]		1	1	1	WP_148027852.1	WP_148027852.1 [534-540]		0	760.374	26
	TRUE	High	[R].LFASFVTEGPR.[Y]		1	1	1	WP_148027852.1	WP_148027852.1 [163-173]		0	1223.64	75
	TRUE	High	[K].GGATLVGDVATDAGTMK.[N]	1xOxidation [M16]	1	1	1	WP_148027852.1	WP_148027852.1 [113-129]	WP_148027852.1 1xOxidation [M128]	0	1579.76	60
	TRUE	High	[K].GGATLVGDVATDAGTMK.[N]		1	1	1	WP_148027852.1	WP_148027852.1 [113-129]		0	1563.77	51
	TRUE	High	[R].GGAASSEVATTILSPVTPGYEK.[F]		1	1	2	WP_148027852.1	WP_148027852.1 [372-393]		0	2135.09	102
	TRUE	High	[R].GNDQYAMSIFNEVAAER.[V]	1xOxidation [M7]	1	1	1	WP_148027852.1	WP_148027852.1 [301-317]	WP_148027852.1 1xOxidation [M307]	0	1930.86	110
	TRUE	High	[R].GNDQYAMSIFNEVAAER.[V]		1	1	1	WP_148027852.1	WP_148027852.1 [301-317]		0	1914.87	33
TRUE	WP_148023457.1	discoidin domain-containing protein [Streptomyces lavendulae]	47	24	42	24	726	74.9	1781	Oxidation [M307; M448; M456]; Carbamidomethyl [C314]
	Checked	Confidence	Annotated Sequence	Modifications	# Protein Groups	# Proteins	# PSMs	Master Protein Accessions	Positions in Master Proteins	Modifications in Master Proteins	# Missed Cleavages	Theo. MH+ [Da]	Ions Score (by Search Engine): A2 Mascot
	TRUE	High	[R].NVNVTGATVR.[N]		1	1	1	WP_148023457.1	WP_148023457.1 [501-510]		0	1030.56	33
	TRUE	High	[R].NTGTVVVQAEAQGAATFK.[N]		1	1	3	WP_148023457.1	WP_148023457.1 [511-528]		0	1791.92	97
	TRUE	High	[R].QAVQLSSGQR.[V]		1	1	1	WP_148023457.1	WP_148023457.1 [77-86]		0	1073.57	53
	TRUE	High	[R].VSDNFLR.[N]		1	1	1	WP_148023457.1	WP_148023457.1 [351-357]		0	850.442	37
	TRUE	High	[K].YSYVDTGWITGSR.[T]		1	1	1	WP_148023457.1	WP_148023457.1 [131-143]		0	1504.71	86
	TRUE	High	[R].TLPVTSK.[Y]		1	1	1	WP_148023457.1	WP_148023457.1 [124-130]		0	745.445	19
	TRUE	High	[R].THHFFDDAR.[L]		1	1	3	WP_148023457.1	WP_148023457.1 [144-152]		0	1145.51	34
	TRUE	High	[R].TQTVTVLGSTDGSAYSTVAGSQGYR.[F]		1	1	2	WP_148023457.1	WP_148023457.1 [656-680]		0	2506.21	135
	TRUE	High	[R].VEFTVPR.[A]		1	1	1	WP_148023457.1	WP_148023457.1 [87-93]		0	847.467	36
	TRUE	High	[R].VDSSPDNFVNGSLGPGSSVSGMWIQHLK.[C]	1xOxidation [M22]	1	1	1	WP_148023457.1	WP_148023457.1 [286-313]	WP_148023457.1 1xOxidation [M307]	0	2931.39	39
	TRUE	High	[R].VDSSPDNFVNGSLGPGSSVSGMWIQHLK.[C]		1	1	1	WP_148023457.1	WP_148023457.1 [286-313]		0	2915.4	81
	TRUE	High	[R].DAIAAAQGGTVWIPPGDYK.[L]		1	1	2	WP_148023457.1	WP_148023457.1 [215-233]		0	1929.97	50
	TRUE	High	[K].DFAVIGEVTER.[V]		1	1	1	WP_148023457.1	WP_148023457.1 [275-285]		0	1235.63	36
	TRUE	High	[R].FDPATGNTATVSLPGDTNLR.[Y]		1	1	2	WP_148023457.1	WP_148023457.1 [681-700]		0	2047.01	111
	TRUE	High	[R].FIDQSSSAGNVHIKDFAVIGEVTER.[V]		1	1	1	WP_148023457.1	WP_148023457.1 [261-285]		1	2719.37	31
	TRUE	High	[R].FIDQSSSAGNVHIK.[D]		1	1	1	WP_148023457.1	WP_148023457.1 [261-274]		0	1502.76	45
	TRUE	High	[K].CGLWLTGTNDNLVVENNR.[I]	1xCarbamidomethyl [C1]	1	1	2	WP_148023457.1	WP_148023457.1 [314-331]	WP_148023457.1 1xCarbamidomethyl [C314]	0	2075	104
	TRUE	High	[R].AGAMNPNWNHPMGALR.[V]	2xOxidation [M4; M12]	1	1	3	WP_148023457.1	WP_148023457.1 [445-460]	WP_148023457.1 2xOxidation [M448; M456]	0	1768.8	51
	TRUE	High	[R].AGAMNPNWNHPMGALR.[V]	1xOxidation [M12]	1	1	1	WP_148023457.1	WP_148023457.1 [445-460]	WP_148023457.1 1xOxidation [M456]	0	1752.81	17
	TRUE	High	[R].AGAMNPNWNHPMGALR.[V]		1	1	1	WP_148023457.1	WP_148023457.1 [445-460]		0	1736.81	20
	TRUE	High	[K].LPPSSAWGAR.[T]		1	1	3	WP_148023457.1	WP_148023457.1 [646-655]		0	1041.55	46
	TRUE	High	[K].IGPDYTQGTLASEASGR.[Q]		1	1	1	WP_148023457.1	WP_148023457.1 [60-76]		0	1722.83	123
	TRUE	High	[R].LLLGQNVQAGDK.[V]		1	1	1	WP_148023457.1	WP_148023457.1 [153-164]		0	1255.7	85
	TRUE	High	[R].ILDTTADGINLNGTAK.[G]		1	1	1	WP_148023457.1	WP_148023457.1 [332-347]		0	1616.85	88
	TRUE	High	[R].GNLVSDTNALGSGIAISNQK.[F]		1	1	2	WP_148023457.1	WP_148023457.1 [404-423]		0	1959.01	121
	TRUE	High	[K].GADPSGNGDSTGAFR.[D]		1	1	1	WP_148023457.1	WP_148023457.1 [200-214]		0	1408.61	87
	TRUE	High	[K].GRPATATGSQDVYTPGK.[A]		1	1	3	WP_148023457.1	WP_148023457.1 [592-608]		0	1705.85	76
TRUE	WP_148025851.1	hypothetical protein [Streptomyces lavendulae]	35	18	36	18	719	76.7	1724	Carbamidomethyl [C369; C380]; Oxidation [M251; M476; M590]
	Checked	Confidence	Annotated Sequence	Modifications	# Protein Groups	# Proteins	# PSMs	Master Protein Accessions	Positions in Master Proteins	Modifications in Master Proteins	# Missed Cleavages	Theo. MH+ [Da]	Ions Score (by Search Engine): A2 Mascot
	TRUE	High	[R].QVGPAATVAR.[Y]		1	1	2	WP_148025851.1	WP_148025851.1 [464-473]		0	969.548	71
	TRUE	High	[R].MKDIGTELQR.[R]	1xOxidation [M1]	1	1	1	WP_148025851.1	WP_148025851.1 [590-599]	WP_148025851.1 1xOxidation [M590]	1	1206.61	36
	TRUE	High	[R].VLVVSDGGPATDAIAAELTSEGTPFTK.[V]		1	1	5	WP_148025851.1	WP_148025851.1 [39-65]		0	2646.35	118
	TRUE	High	[R].YPMNVFYNAGK.[A]		1	1	1	WP_148025851.1	WP_148025851.1 [474-484]		0	1303.61	37
	TRUE	High	[R].YPMNVFYNAGK.[A]	1xOxidation [M3]	1	1	3	WP_148025851.1	WP_148025851.1 [474-484]	WP_148025851.1 1xOxidation [M476]	0	1319.61	53
	TRUE	High	[R].WINHTYTHAFLGCEQDTTVVPWK.[C]	1xCarbamidomethyl [C13]	1	1	1	WP_148025851.1	WP_148025851.1 [357-379]	WP_148025851.1 1xCarbamidomethyl [C369]	0	2803.33	38
	TRUE	High	[K].WLGADASRDPAQR.[Q]		1	1	2	WP_148025851.1	WP_148025851.1 [451-463]		1	1442.71	28
	TRUE	High	[K].WLGADASR.[D]		1	1	1	WP_148025851.1	WP_148025851.1 [451-458]		0	875.437	30
	TRUE	High	[R].TDNNGVDQLADK.[F]		1	1	2	WP_148025851.1	WP_148025851.1 [336-347]		0	1289.6	101
	TRUE	High	[R].TDNNGVDQLADKFIADR.[N]		1	1	1	WP_148025851.1	WP_148025851.1 [336-352]		1	1891.91	82
	TRUE	High	[R].TAWTNALNAGQVTAYR.[I]		1	1	1	WP_148025851.1	WP_148025851.1 [601-616]		0	1736.87	65
	TRUE	High	[K].VDLTSGSRPTIDADFLADTVNGR.[A]		1	1	1	WP_148025851.1	WP_148025851.1 [66-88]		0	2420.21	33
	TRUE	High	[K].DIGTELQR.[R]		1	1	1	WP_148025851.1	WP_148025851.1 [592-599]		0	931.484	33
	TRUE	High	[R].ELVITFVYNQYQQQFR.[L]		1	1	1	WP_148025851.1	WP_148025851.1 [226-241]		0	2076.05	85
	TRUE	High	[K].AGPFDYLK.[G]		1	1	4	WP_148025851.1	WP_148025851.1 [163-170]		0	910.467	80
	TRUE	High	[K].CETNADGSTQWVGR.[Q]	1xCarbamidomethyl [C1]	1	1	1	WP_148025851.1	WP_148025851.1 [380-393]	WP_148025851.1 1xCarbamidomethyl [C380]	0	1580.68	90
	TRUE	High	[R].IDLGHVLSNDPKPHFIHQSNLTEDR.[I]		1	1	2	WP_148025851.1	WP_148025851.1 [538-562]		0	2882.45	32
	TRUE	High	[R].ILPQQPADNPNLGPALTDTGVK.[W]		1	1	3	WP_148025851.1	WP_148025851.1 [429-450]		0	2259.2	87
	TRUE	High	[R].GIVDWMTGGVHLGASR.[N]		1	1	1	WP_148025851.1	WP_148025851.1 [246-261]		0	1655.83	49
	TRUE	High	[R].GIVDWMTGGVHLGASR.[N]	1xOxidation [M6]	1	1	2	WP_148025851.1	WP_148025851.1 [246-261]	WP_148025851.1 1xOxidation [M251]	0	1671.83	107
TRUE	WP_148024776.1	lectin [Streptomyces lavendulae]	37	15	29	15	413	43.3	1453	Carbamidomethyl [C107; C112; C340; C359; C383; C402]	yeeB3
	Checked	Confidence	Annotated Sequence	Modifications	# Protein Groups	# Proteins	# PSMs	Master Protein Accessions	Positions in Master Proteins	Modifications in Master Proteins	# Missed Cleavages	Theo. MH+ [Da]	Ions Score (by Search Engine): A2 Mascot
	TRUE	High	[R].RTPADLGGK.[T]		1	1	1	WP_148024776.1	WP_148024776.1 [231-239]		1	914.505	50
	TRUE	High	[R].LQLWTCTGGANQK.[W]	1xCarbamidomethyl [C6]	1	1	2	WP_148024776.1	WP_148024776.1 [397-409]	WP_148024776.1 1xCarbamidomethyl [C402]	0	1476.73	46
	TRUE	High	[R].YGHVEAR.[M]		1	1	2	WP_148024776.1	WP_148024776.1 [129-135]		0	831.411	48
	TRUE	High	[K].WTQETGDNVNNHER.[E]		1	1	3	WP_148024776.1	WP_148024776.1 [62-75]		0	1699.74	93
	TRUE	High	[K].WTVTGAHDIVNPQANK.[C]		1	1	3	WP_148024776.1	WP_148024776.1 [367-382]		0	1750.89	90
	TRUE	High	[K].WTQETGDNVNNHEREYYTSGTNNAALDGQGHLVITAK.[K]		1	1	2	WP_148024776.1	WP_148024776.1 [62-98]		1	4103.91	46
	TRUE	High	[R].TPADLGGK.[T]		1	1	1	WP_148024776.1	WP_148024776.1 [232-239]		0	758.404	36
	TRUE	High	[K].CLDVTGSNSANGTR.[L]	1xCarbamidomethyl [C1]	1	1	1	WP_148024776.1	WP_148024776.1 [383-396]	WP_148024776.1 1xCarbamidomethyl [C383]	0	1451.65	89
	TRUE	High	[K].CLDVTDRGTADGSAVQLWDCTGGTNQK.[W]	2xCarbamidomethyl [C1; C20]	1	1	1	WP_148024776.1	WP_148024776.1 [340-366]	WP_148024776.1 2xCarbamidomethyl [C340; C359]	1	2925.31	62
	TRUE	High	[K].CLDVTDR.[G]	1xCarbamidomethyl [C1]	1	1	1	WP_148024776.1	WP_148024776.1 [340-346]	WP_148024776.1 1xCarbamidomethyl [C340]	0	878.404	47
	TRUE	High	[R].EYYTSGTNNAALDGQGHLVITAK.[K]		1	1	4	WP_148024776.1	WP_148024776.1 [76-98]		0	2423.18	137
	TRUE	High	[K].ENPAGYQCWYGSCQYTSAR.[L]	2xCarbamidomethyl [C8; C13]	1	1	2	WP_148024776.1	WP_148024776.1 [100-118]	WP_148024776.1 2xCarbamidomethyl [C107; C112]	0	2297.93	116
	TRUE	High	[K].KENPAGYQCWYGSCQYTSAR.[L]	2xCarbamidomethyl [C9; C14]	1	1	2	WP_148024776.1	WP_148024776.1 [99-118]	WP_148024776.1 2xCarbamidomethyl [C107; C112]	1	2426.03	117
	TRUE	High	[R].LNTAGKFDAR.[Y]		1	1	2	WP_148024776.1	WP_148024776.1 [119-128]		1	1092.58	56
	TRUE	High	[R].GTADGSAVQLWDCTGGTNQK.[W]	1xCarbamidomethyl [C13]	1	1	2	WP_148024776.1	WP_148024776.1 [347-366]	WP_148024776.1 1xCarbamidomethyl [C359]	0	2065.92	112
TRUE	WP_148027147.1	lamin tail domain-containing protein [Streptomyces lavendulae]	53	15	36	15	657	66	1450	Carbamidomethyl [C139; C164; C273; C294; C575; C579; C622; C657]; Oxidation [M449; M468; M606]
	Checked	Confidence	Annotated Sequence	Modifications	# Protein Groups	# Proteins	# PSMs	Master Protein Accessions	Positions in Master Proteins	Modifications in Master Proteins	# Missed Cleavages	Theo. MH+ [Da]	Ions Score (by Search Engine): A2 Mascot
	TRUE	High	[K].LVLYTSGGTVVDR.[V]		1	1	1	WP_148027147.1	WP_148027147.1 [112-124]		0	1379.75	70
	TRUE	High	[R].IVATCDNACGETHTFLK.[V]	2xCarbamidomethyl [C5; C9]	1	1	3	WP_148027147.1	WP_148027147.1 [571-587]	WP_148027147.1 2xCarbamidomethyl [C575; C579]	0	1936.89	94
	TRUE	High	[K].NKNWLFKLVK.[S]		1	1	1	WP_148027147.1	WP_148027147.1 [381-390]		2	1289.77	35
	TRUE	High	[K].NKNWLFK.[L]		1	1	1	WP_148027147.1	WP_148027147.1 [381-387]		1	949.525	39
	TRUE	High	[K].VSDDSFSPQAFSPSAGTVPAHGFVTFDSPK.[G]		1	1	2	WP_148027147.1	WP_148027147.1 [75-104]		0	3082.44	59
	TRUE	High	[K].WIPDASWSATGK.[Q]		1	1	2	WP_148027147.1	WP_148027147.1 [395-406]		0	1318.64	40
	TRUE	High	[K].VDATGAIVPDVTYTNPAVMPVDNLEGFALAPASTCVGGSR.[E]	1xCarbamidomethyl [C35]; 1xOxidation [M19]	1	1	4	WP_148027147.1	WP_148027147.1 [588-627]	WP_148027147.1 1xCarbamidomethyl [C622]; 1xOxidation [M606]	0	4048.96	59
	TRUE	High	[K].VDATGAIVPDVTYTNPAVMPVDNLEGFALAPASTCVGGSR.[E]	1xCarbamidomethyl [C35]	1	1	1	WP_148027147.1	WP_148027147.1 [588-627]	WP_148027147.1 1xCarbamidomethyl [C622]	0	4032.97	54
	TRUE	High	[R].FLGGSGEPDSEGLTVGANGHLYVTSER.[D]		1	1	1	WP_148027147.1	WP_148027147.1 [410-436]		0	2749.31	36
	TRUE	High	[R].DVSGLAFDPANPSVLWAAK.[N]		1	1	5	WP_148027147.1	WP_148027147.1 [362-380]		0	1958	78
	TRUE	High	[K].DTIMEFDPTAAGSTLTPVHQWDMTSQFPQLDTGSK.[D]	2xOxidation [M4; M23]	1	1	2	WP_148027147.1	WP_148027147.1 [446-480]	WP_148027147.1 2xOxidation [M449; M468]	0	3884.76	46
	TRUE	High	[K].DTIMEFDPTAAGSTLTPVHQWDMTSQFPQLDTGSK.[D]	1xOxidation [M4]	1	1	2	WP_148027147.1	WP_148027147.1 [446-480]	WP_148027147.1 1xOxidation [M449]	0	3868.77	53
	TRUE	High	[R].EAVWSDDGIYGFGSGSSSYGHALYSGTFPC.[-]	1xCarbamidomethyl [C30]	1	1	2	WP_148027147.1	WP_148027147.1 [628-657]	WP_148027147.1 1xCarbamidomethyl [C657]	0	3174.34	44
	TRUE	High	[K].ASVVDVTFDAGTQR.[I]		1	1	5	WP_148027147.1	WP_148027147.1 [557-570]		0	1465.73	69
	TRUE	High	[R].CGGDGTGAWVTTTAATTFGAANAPGCPASLPAAGQVR.[I]	2xCarbamidomethyl [C1; C26]	1	1	1	WP_148027147.1	WP_148027147.1 [139-175]	WP_148027147.1 2xCarbamidomethyl [C139; C164]	0	3519.64	82
	TRUE	High	[R].CANGTGAFQTAASATLGGANSCPGGGGGGGTGGGR.[L]	2xCarbamidomethyl [C1; C22]	1	1	1	WP_148027147.1	WP_148027147.1 [273-307]	WP_148027147.1 2xCarbamidomethyl [C273; C294]	0	3011.31	132
	TRUE	High	[R].INEVTSDGADTVELYNGGSSAVSIGSWK.[Y]		1	1	2	WP_148027147.1	WP_148027147.1 [176-203]		0	2856.35	128
TRUE	WP_148027257.1	DUF839 domain-containing protein [Streptomyces lavendulae]	48	20	33	20	493	52.6	1444	Carbamidomethyl [C157; C293]; Oxidation [M349]
	Checked	Confidence	Annotated Sequence	Modifications	# Protein Groups	# Proteins	# PSMs	Master Protein Accessions	Positions in Master Proteins	Modifications in Master Proteins	# Missed Cleavages	Theo. MH+ [Da]	Ions Score (by Search Engine): A2 Mascot
	TRUE	High	[R].RGHLFLTEDAAGPNGLLYR.[W]		1	1	2	WP_148027257.1	WP_148027257.1 [246-264]		1	2100.1	56
	TRUE	High	[K].QFGEGQVTR.[A]		1	1	1	WP_148027257.1	WP_148027257.1 [334-342]		0	1021.51	57
	TRUE	High	[R].NELNIGTSAEPEYSEFTGVTFSPDGR.[T]		1	1	2	WP_148027257.1	WP_148027257.1 [444-469]		0	2817.28	115
	TRUE	High	[K].WAHPVPLAEGLVYDPAAAGGCTVVEVR.[R]	1xCarbamidomethyl [C21]	1	1	1	WP_148027257.1	WP_148027257.1 [137-163]	WP_148027257.1 1xCarbamidomethyl [C157]	0	2834.43	88
	TRUE	High	[R].WTPPTGFR.[H]		1	1	1	WP_148027257.1	WP_148027257.1 [265-272]		0	961.489	31
	TRUE	High	[R].YAHEAVVVDPR.[R]		1	1	2	WP_148027257.1	WP_148027257.1 [235-245]		0	1255.64	49
	TRUE	High	[R].TLADDAGVLQAFK.[C]		1	1	2	WP_148027257.1	WP_148027257.1 [280-292]		0	1348.71	86
	TRUE	High	[R].TGTVYGVDWVDVPDRDAR.[Q]		1	1	1	WP_148027257.1	WP_148027257.1 [310-327]		1	2020.97	48
	TRUE	High	[R].TGTVYGVDWVDVPDR.[D]		1	1	2	WP_148027257.1	WP_148027257.1 [310-324]		0	1678.81	91
	TRUE	High	[R].TRLESGEFTPSNHDGTATFEGPR.[G]		1	1	3	WP_148027257.1	WP_148027257.1 [97-119]		1	2506.16	65
	TRUE	High	[K].DHGYVFEVDPADRR.[A]		1	1	2	WP_148027257.1	WP_148027257.1 [208-221]		1	1675.78	42
	TRUE	High	[K].DHGYVFEVDPADR.[R]		1	1	1	WP_148027257.1	WP_148027257.1 [208-220]		0	1519.68	68
	TRUE	High	[R].AESPVQHDGQVWFYDPR.[R]		1	1	3	WP_148027257.1	WP_148027257.1 [365-381]		0	2030.94	40
	TRUE	High	[K].CFDSGGR.[F]	1xCarbamidomethyl [C1]	1	1	1	WP_148027257.1	WP_148027257.1 [293-299]	WP_148027257.1 1xCarbamidomethyl [C293]	0	798.32	23
	TRUE	High	[R].ANRAPEPVK.[A]		1	1	1	WP_148027257.1	WP_148027257.1 [222-230]		1	981.548	17
	TRUE	High	[R].LESGEFTPSNHDGTATFEGPR.[G]		1	1	1	WP_148027257.1	WP_148027257.1 [99-119]		0	2249.01	55
	TRUE	High	[R].KLEGMWWGDGGVYVVSSFAR.[A]	1xOxidation [M5]	1	1	1	WP_148027257.1	WP_148027257.1 [345-364]	WP_148027257.1 1xOxidation [M349]	1	2260.09	55
	TRUE	High	[R].KQFGEGQVTR.[A]		1	1	2	WP_148027257.1	WP_148027257.1 [333-342]		1	1149.6	66
	TRUE	High	[R].KLEGMWWGDGGVYVVSSFAR.[A]		1	1	1	WP_148027257.1	WP_148027257.1 [345-364]		1	2244.09	62
	TRUE	High	[R].GHLFLTEDAAGPNGLLYR.[W]		1	1	1	WP_148027257.1	WP_148027257.1 [247-264]		0	1944	79
	TRUE	High	[R].GATLLVNNHELAGPR.[A]		1	1	2	WP_148027257.1	WP_148027257.1 [120-134]		0	1561.84	85
TRUE	WP_148025591.1	hypothetical protein [Streptomyces lavendulae]	49	14	29	14	470	46.9	1325	Carbamidomethyl [C384; C413]
	Checked	Confidence	Annotated Sequence	Modifications	# Protein Groups	# Proteins	# PSMs	Master Protein Accessions	Positions in Master Proteins	Modifications in Master Proteins	# Missed Cleavages	Theo. MH+ [Da]	Ions Score (by Search Engine): A2 Mascot
	TRUE	High	[K].STATPSGCVTDITPASGSGTVTTLNGK.[A]	1xCarbamidomethyl [C8]	1	1	1	WP_148025591.1	WP_148025591.1 [406-432]	WP_148025591.1 1xCarbamidomethyl [C413]	0	2580.25	64
	TRUE	High	[R].NLLSTAAWPSSSPVVTDYER.[A]		1	1	2	WP_148025591.1	WP_148025591.1 [98-117]		0	2193.08	90
	TRUE	High	[K].VSIDGSAFATATR.[G]		1	1	3	WP_148025591.1	WP_148025591.1 [442-454]		0	1295.66	93
	TRUE	High	[R].YQPGDASPTAYSSIDALR.[A]		1	1	3	WP_148025591.1	WP_148025591.1 [317-334]		0	1911.91	94
	TRUE	High	[K].TQSGQAR.[I]		1	1	1	WP_148025591.1	WP_148025591.1 [175-181]		0	747.374	25
	TRUE	High	[K].TPVDFLIAQQFNPGGGFR.[Y]		1	1	4	WP_148025591.1	WP_148025591.1 [299-316]		0	1964	84
	TRUE	High	[K].TNGVAYLK.[S]		1	1	1	WP_148025591.1	WP_148025591.1 [42-49]		0	865.478	58
	TRUE	High	[K].VCSVALTPAGTTTTLGAVLDAAK.[S]	1xCarbamidomethyl [C2]	1	1	2	WP_148025591.1	WP_148025591.1 [383-405]	WP_148025591.1 1xCarbamidomethyl [C384]	0	2217.18	101
	TRUE	High	[R].AVAGGGFTAAPPAPTTPGAPQWVGQGSFTSGSATK.[L]		1	1	3	WP_148025591.1	WP_148025591.1 [335-369]		0	3229.59	72
	TRUE	High	[R].AVLNAYAAGIDPAR.[V]		1	1	2	WP_148025591.1	WP_148025591.1 [118-131]		0	1401.75	75
	TRUE	High	[R].ANQHNDGGWNYGK.[A]		1	1	2	WP_148025591.1	WP_148025591.1 [196-208]		0	1460.63	54
	TRUE	High	[K].ANSGSNTWK.[V]		1	1	1	WP_148025591.1	WP_148025591.1 [433-441]		0	964.448	59
	TRUE	High	[K].LALSVDDGAGGLK.[V]		1	1	3	WP_148025591.1	WP_148025591.1 [370-382]		0	1215.66	44
	TRUE	High	[R].GTAIGVGDTIAVR.[W]		1	1	1	WP_148025591.1	WP_148025591.1 [455-467]		0	1229.68	61
TRUE	WP_148025166.1	ricin-type beta-trefoil lectin domain protein [Streptomyces lavendulae]	57	21	28	21	575	59.1	1323	Carbamidomethyl [C197; C205; C218; C221; C334; C354; C376; C395; C419; C438; C459; C479; C502; C545; C564]; Oxidation [M182]	yeeB4
	Checked	Confidence	Annotated Sequence	Modifications	# Protein Groups	# Proteins	# PSMs	Master Protein Accessions	Positions in Master Proteins	Modifications in Master Proteins	# Missed Cleavages	Theo. MH+ [Da]	Ions Score (by Search Engine): A2 Mascot
	TRUE	High	[K].SGEVDIMEDINGR.[S]		1	1	1	WP_148025166.1	WP_148025166.1 [176-188]		0	1434.65	57
	TRUE	High	[R].QPDGSLR.[N]		1	1	2	WP_148025166.1	WP_148025166.1 [406-412]		0	772.395	50
	TRUE	High	[K].SGEVDIMEDINGR.[S]	1xOxidation [M7]	1	1	1	WP_148025166.1	WP_148025166.1 [176-188]	WP_148025166.1 1xOxidation [M182]	0	1450.65	75
	TRUE	High	[R].SVSPEQIR.[F]		1	1	1	WP_148025166.1	WP_148025166.1 [235-242]		0	915.489	41
	TRUE	High	[R].SSVFSTLHCGVNPGGPCNESTGIGSGER.[A]	2xCarbamidomethyl [C9; C17]	1	1	1	WP_148025166.1	WP_148025166.1 [189-216]	WP_148025166.1 2xCarbamidomethyl [C197; C205]	0	2863.27	73
	TRUE	High	[R].SGVTWPK.[S]		1	1	1	WP_148025166.1	WP_148025166.1 [169-175]		0	774.414	34
	TRUE	High	[K].LVIDSVSVYNK.[G]		1	1	2	WP_148025166.1	WP_148025166.1 [301-311]		0	1236.68	74
	TRUE	High	[R].LQIWDCNGSGAQQFAIGTPVYGPGGK.[C]	1xCarbamidomethyl [C6]	1	1	1	WP_148025166.1	WP_148025166.1 [433-458]	WP_148025166.1 1xCarbamidomethyl [C438]	0	2721.31	39
	TRUE	High	[R].LQIWDCNGSAAQK.[F]	1xCarbamidomethyl [C6]	1	2	1	WP_148025166.1	WP_148025166.1 [559-571]	WP_148025166.1 1xCarbamidomethyl [C564]	0	1490.71	66
	TRUE	High	[K].LQLATCNSGGYQSWVR.[Q]	1xCarbamidomethyl [C6]	1	1	2	WP_148025166.1	WP_148025166.1 [390-405]	WP_148025166.1 1xCarbamidomethyl [C395]	0	1839.88	113
	TRUE	High	[K].WTWNGQTLR.[T]		1	1	1	WP_148025166.1	WP_148025166.1 [489-497]		0	1161.58	37
	TRUE	High	[R].VETQSAGFGAPAGGVVR.[I]		1	1	1	WP_148025166.1	WP_148025166.1 [122-138]		0	1602.82	76
	TRUE	High	[K].DQHWTWNGQTLHTLGK.[C]		1	1	1	WP_148025166.1	WP_148025166.1 [360-375]		0	1921.93	17
	TRUE	High	[K].CVDVAGDDTGGDGTAVQLWDCQSGAK.[D]	2xCarbamidomethyl [C1; C21]	1	1	2	WP_148025166.1	WP_148025166.1 [334-359]	WP_148025166.1 2xCarbamidomethyl [C334; C354]	0	2682.14	69
	TRUE	High	[K].CVDVAGDDTGGDGTAVQLWDCQQTTSLDQK.[W]	2xCarbamidomethyl [C1; C21]	1	1	1	WP_148025166.1	WP_148025166.1 [459-488]	WP_148025166.1 2xCarbamidomethyl [C459; C479]	0	3240.41	64
	TRUE	High	[R].CIDSPSGATANGTR.[L]	1xCarbamidomethyl [C1]	1	2	2	WP_148025166.1	WP_148025166.1 [545-558]	WP_148025166.1 1xCarbamidomethyl [C545]	0	1406.63	54
	TRUE	High	[R].CVDSPSGATANGTR.[L]	1xCarbamidomethyl [C1]	1	1	1	WP_148025166.1	WP_148025166.1 [419-432]	WP_148025166.1 1xCarbamidomethyl [C419]	0	1392.62	74
	TRUE	High	[K].CLDIAGGVNAAGTK.[L]	1xCarbamidomethyl [C1]	1	1	1	WP_148025166.1	WP_148025166.1 [502-515]	WP_148025166.1 1xCarbamidomethyl [C502]	0	1346.67	46
	TRUE	High	[K].CLDIAGGNSAAGTK.[L]	1xCarbamidomethyl [C1]	1	1	1	WP_148025166.1	WP_148025166.1 [376-389]	WP_148025166.1 1xCarbamidomethyl [C376]	0	1334.64	50
	TRUE	High	[R].ACPGCQTGFHDYAAEIDR.[S]	2xCarbamidomethyl [C2; C5]	1	1	2	WP_148025166.1	WP_148025166.1 [217-234]	WP_148025166.1 2xCarbamidomethyl [C218; C221]	0	2067.86	78
	TRUE	High	[R].GGWTSGR.[V]		1	1	1	WP_148025166.1	WP_148025166.1 [115-121]		0	720.342	24
	TRUE	High	[K].GPGSGGGGGSVSGQTITGPGGK.[C]		1	1	2	WP_148025166.1	WP_148025166.1 [312-333]		0	1771.86	120
TRUE	WP_148023770.1	TIGR03767 family metallophosphoesterase [Streptomyces lavendulae]	55	24	36	24	584	62.5	1182	Oxidation [M183; M201; M444]
	Checked	Confidence	Annotated Sequence	Modifications	# Protein Groups	# Proteins	# PSMs	Master Protein Accessions	Positions in Master Proteins	Modifications in Master Proteins	# Missed Cleavages	Theo. MH+ [Da]	Ions Score (by Search Engine): A2 Mascot
	TRUE	High	[R].SELEWFMK.[V]	1xOxidation [M7]	1	1	1	WP_148023770.1	WP_148023770.1 [195-202]	WP_148023770.1 1xOxidation [M201]	0	1085.5	35
	TRUE	High	[R].SELEWFMK.[V]		1	1	1	WP_148023770.1	WP_148023770.1 [195-202]		0	1069.5	35
	TRUE	High	[R].SPGLNLPWYSTVGNHDALPLGIYGAR.[G]		1	1	1	WP_148023770.1	WP_148023770.1 [262-287]		0	2768.42	59
	TRUE	High	[R].NTELVLK.[K]		1	1	1	WP_148023770.1	WP_148023770.1 [576-582]		0	816.483	30
	TRUE	High	[R].NSAGGAFWEISTASHIDHPHLAR.[I]		1	1	3	WP_148023770.1	WP_148023770.1 [491-513]		0	2474.2	78
	TRUE	High	[K].TNLAGTSVDR.[N]		1	1	1	WP_148023770.1	WP_148023770.1 [566-575]		0	1033.53	52
	TRUE	High	[R].TGTTLASVSTAR.[G]		1	1	1	WP_148023770.1	WP_148023770.1 [71-82]		0	1164.62	68
	TRUE	High	[R].TDFTDLSQTGLASLYR.[E]		1	1	1	WP_148023770.1	WP_148023770.1 [540-555]		0	1787.88	109
	TRUE	High	[R].TELARPK.[V]		1	1	1	WP_148023770.1	WP_148023770.1 [101-107]		0	814.478	18
	TRUE	High	[K].LQDSIWSGKDPK.[G]		1	1	1	WP_148023770.1	WP_148023770.1 [313-324]		1	1373.71	26
	TRUE	High	[K].AHLDPAHQGHGPAGHGYSSANLDAGTQYYAFR.[I]		1	1	3	WP_148023770.1	WP_148023770.1 [359-390]		0	3366.54	26
	TRUE	High	[K].ALGFPHLDGFLAAAIR.[E]		1	1	1	WP_148023770.1	WP_148023770.1 [243-258]		0	1668.92	60
	TRUE	High	[R].AAHQDVWRPHEALTVPGAVSLVER.[V]		1	1	3	WP_148023770.1	WP_148023770.1 [142-165]		0	2638.38	32
	TRUE	High	[K].LFSVSAADAKK.[L]		1	1	1	WP_148023770.1	WP_148023770.1 [302-312]		1	1136.63	22
	TRUE	High	[K].LFSVSAADAK.[K]		1	1	1	WP_148023770.1	WP_148023770.1 [302-311]		0	1008.54	69
	TRUE	High	[R].HYEGVQNSGLSLYWQPESTAGDSDK.[A]		1	1	1	WP_148023770.1	WP_148023770.1 [218-242]		0	2768.24	76
	TRUE	High	[K].KLQDSIWSGKDPK.[G]		1	1	3	WP_148023770.1	WP_148023770.1 [312-324]		2	1501.8	49
	TRUE	High	[K].KLFSVSAADAK.[K]		1	1	2	WP_148023770.1	WP_148023770.1 [301-311]		1	1136.63	58
	TRUE	High	[R].IIELVDNK.[D]		1	1	1	WP_148023770.1	WP_148023770.1 [514-521]		0	943.546	49
	TRUE	High	[R].HTGAEVVSLLAR.[H]		1	1	1	WP_148023770.1	WP_148023770.1 [458-469]		0	1252.7	41
	TRUE	High	[R].GAPVTGAPLQFVMTTGDNTDNNAR.[S]		1	1	1	WP_148023770.1	WP_148023770.1 [171-194]		0	2447.16	58
	TRUE	High	[R].GAPVTGAPLQFVMTTGDNTDNNAR.[S]	1xOxidation [M13]	1	1	2	WP_148023770.1	WP_148023770.1 [171-194]	WP_148023770.1 1xOxidation [M183]	0	2463.16	94
	TRUE	High	[R].GDQYLAEAAIGGKK.[L]		1	1	1	WP_148023770.1	WP_148023770.1 [288-301]		1	1420.74	40
	TRUE	High	[R].GDQYLAEAAIGGK.[K]		1	1	1	WP_148023770.1	WP_148023770.1 [288-300]		0	1292.65	58
	TRUE	High	[K].HENEITPHR.[N]		1	1	1	WP_148023770.1	WP_148023770.1 [482-490]		0	1132.55	34
	TRUE	High	[K].GSHVVVFSHHTSDSMTNTRPDPAR.[S]	1xOxidation [M15]	1	1	1	WP_148023770.1	WP_148023770.1 [430-453]	WP_148023770.1 1xOxidation [M444]	0	2651.24	16
TRUE	WP_148025528.1	phospholipase [Streptomyces lavendulae]	47	20	27	20	537	57.2	1182	Carbamidomethyl [C83; C89; C255; C274; C326; C372; C446]; Oxidation [M102; M158; M187; M275; M278]
	Checked	Confidence	Annotated Sequence	Modifications	# Protein Groups	# Proteins	# PSMs	Master Protein Accessions	Positions in Master Proteins	Modifications in Master Proteins	# Missed Cleavages	Theo. MH+ [Da]	Ions Score (by Search Engine): A2 Mascot
	TRUE	High	[K].TAFSWNHSK.[L]		1	1	1	WP_148025528.1	WP_148025528.1 [192-200]		0	1077.51	20
	TRUE	High	[R].SLISSATR.[H]		1	1	1	WP_148025528.1	WP_148025528.1 [352-359]		0	834.468	27
	TRUE	High	[R].LWGWTCR.[N]	1xCarbamidomethyl [C6]	1	1	1	WP_148025528.1	WP_148025528.1 [250-256]	WP_148025528.1 1xCarbamidomethyl [C255]	0	978.461	22
	TRUE	High	[R].IVVSDPANR.[G]		1	1	1	WP_148025528.1	WP_148025528.1 [398-406]		0	970.532	30
	TRUE	High	[R].ITGDETSAR.[A]		1	1	1	WP_148025528.1	WP_148025528.1 [434-442]		0	949.459	61
	TRUE	High	[K].MTENISR.[A]	1xOxidation [M1]	1	1	1	WP_148025528.1	WP_148025528.1 [102-108]	WP_148025528.1 1xOxidation [M102]	0	866.404	61
	TRUE	High	[K].MTENISR.[A]		1	1	1	WP_148025528.1	WP_148025528.1 [102-108]		0	850.409	32
	TRUE	High	[R].VLVGAAPVYHMTVLPSK.[Y]	1xOxidation [M11]	1	1	2	WP_148025528.1	WP_148025528.1 [148-164]	WP_148025528.1 1xOxidation [M158]	0	1797.99	38
	TRUE	High	[R].VLVGAAPVYHMTVLPSK.[Y]		1	1	1	WP_148025528.1	WP_148025528.1 [148-164]		0	1782	30
	TRUE	High	[K].YRDDLRDK.[L]		1	1	1	WP_148025528.1	WP_148025528.1 [165-172]		2	1080.54	19
	TRUE	High	[R].WADGHPYAQHHK.[L]		1	1	1	WP_148025528.1	WP_148025528.1 [462-473]		0	1446.67	15
	TRUE	High	[R].VYDALAAK.[L]		1	1	1	WP_148025528.1	WP_148025528.1 [382-389]		0	850.467	46
	TRUE	High	[R].CVVGLHDNTNGDRDYDTVNPEESALR.[S]	1xCarbamidomethyl [C1]	1	1	1	WP_148025528.1	WP_148025528.1 [326-351]	WP_148025528.1 1xCarbamidomethyl [C326]	1	2946.33	26
	TRUE	High	[K].ETATVDYER.[G]		1	1	1	WP_148025528.1	WP_148025528.1 [524-532]		0	1083.5	66
	TRUE	High	[R].DYDTVNPEESALR.[S]		1	1	1	WP_148025528.1	WP_148025528.1 [339-351]		0	1508.69	60
	TRUE	High	[R].AALCSNLQLATFR.[S]	1xCarbamidomethyl [C4]	1	1	1	WP_148025528.1	WP_148025528.1 [443-455]	WP_148025528.1 1xCarbamidomethyl [C446]	0	1464.76	86
	TRUE	High	[K].ANVANVWYASSGGSDCMATMER.[D]	1xCarbamidomethyl [C16]; 2xOxidation [M17; M20]	1	1	2	WP_148025528.1	WP_148025528.1 [259-280]	WP_148025528.1 1xCarbamidomethyl [C274]; 2xOxidation [M275; M278]	0	2408.99	103
	TRUE	High	[R].LDAGADDPAGWLLQTPGCWGDAGCR.[D]	2xCarbamidomethyl [C18; C24]	1	1	2	WP_148025528.1	WP_148025528.1 [66-90]	WP_148025528.1 2xCarbamidomethyl [C83; C89]	0	2659.17	96
	TRUE	High	[K].LGPAADAITLNVASMTTSK.[T]	1xOxidation [M15]	1	1	2	WP_148025528.1	WP_148025528.1 [173-191]	WP_148025528.1 1xOxidation [M187]	0	1876.97	70
	TRUE	High	[K].LGPAADAITLNVASMTTSK.[T]		1	1	1	WP_148025528.1	WP_148025528.1 [173-191]		0	1860.97	84
	TRUE	High	[R].GAVGSGGYSQITSLSEVSDALRDR.[L]		1	1	1	WP_148025528.1	WP_148025528.1 [407-430]		1	2425.2	54
	TRUE	High	[R].GAVGSGGYSQITSLSEVSDALR.[D]		1	1	1	WP_148025528.1	WP_148025528.1 [407-428]		0	2154.07	166
	TRUE	High	[R].HIEISQQDLNATCPPLPR.[Y]	1xCarbamidomethyl [C13]	1	1	1	WP_148025528.1	WP_148025528.1 [360-377]	WP_148025528.1 1xCarbamidomethyl [C372]	0	2089.05	94
TRUE	WP_148024505.1	5'-nucleotidase C-terminal domain-containing protein [Streptomyces lavendulae]	51	28	34	28	607	65.8	1178	Oxidation [M140; M144; M147; M403]; Carbamidomethyl [C173; C324; C386; C396]
	Checked	Confidence	Annotated Sequence	Modifications	# Protein Groups	# Proteins	# PSMs	Master Protein Accessions	Positions in Master Proteins	Modifications in Master Proteins	# Missed Cleavages	Theo. MH+ [Da]	Ions Score (by Search Engine): A2 Mascot
	TRUE	High	[R].TADIPQGNVTIR.[D]		1	1	1	WP_148024505.1	WP_148024505.1 [437-448]		0	1284.69	40
	TRUE	High	[K].LVFPGLVEQAKK.[Y]		1	1	1	WP_148024505.1	WP_148024505.1 [232-243]		1	1328.79	30
	TRUE	High	[K].LVFPGLVEQAK.[K]		1	1	1	WP_148024505.1	WP_148024505.1 [232-242]		0	1200.7	39
	TRUE	High	[K].LTQAGTPVF.[-]		1	1	1	WP_148024505.1	WP_148024505.1 [599-607]		0	933.504	17
	TRUE	High	[K].LTGAQLKDYLEYAAK.[Y]		1	1	1	WP_148024505.1	WP_148024505.1 [465-479]		1	1683.9	41
	TRUE	High	[K].LTGAQLK.[D]		1	1	1	WP_148024505.1	WP_148024505.1 [465-471]		0	730.446	23
	TRUE	High	[K].NEQTGEDVLLSEPYCWGYR.[L]	1xCarbamidomethyl [C15]	1	1	1	WP_148024505.1	WP_148024505.1 [310-328]	WP_148024505.1 1xCarbamidomethyl [C324]	0	2316.02	114
	TRUE	High	[K].VPGAPDIK.[V]		1	1	1	WP_148024505.1	WP_148024505.1 [202-209]		0	796.456	32
	TRUE	High	[K].YYHQVPAGTK.[V]		1	1	2	WP_148024505.1	WP_148024505.1 [480-489]		0	1163.58	54
	TRUE	High	[K].YVNTPVGTCTTDLSAAESCWK.[D]	2xCarbamidomethyl [C9; C19]	1	1	1	WP_148024505.1	WP_148024505.1 [378-398]	WP_148024505.1 2xCarbamidomethyl [C386; C396]	0	2360.05	94
	TRUE	High	[R].YDAAALGNHEFNYGIETLR.[K]		1	1	1	WP_148024505.1	WP_148024505.1 [149-167]		0	2154.03	64
	TRUE	High	[K].TLRPAFEPYTVK.[C]		1	1	1	WP_148024505.1	WP_148024505.1 [187-198]		0	1421.78	29
	TRUE	High	[K].TLDPAGFAVTNWK.[L]		1	1	1	WP_148024505.1	WP_148024505.1 [586-598]		0	1419.73	66
	TRUE	High	[K].TGLSAADAALPLISVAAPFSR.[T]		1	1	2	WP_148024505.1	WP_148024505.1 [416-436]		0	2028.11	83
	TRUE	High	[R].VDPITGTDGK.[R]		1	1	1	WP_148024505.1	WP_148024505.1 [124-133]		0	1002.51	43
	TRUE	High	[R].VDPITGTDGKR.[G]		1	1	1	WP_148024505.1	WP_148024505.1 [124-134]		1	1158.61	36
	TRUE	High	[K].VGILGLTNPGIAIWDKDNVGGK.[L]		1	1	1	WP_148024505.1	WP_148024505.1 [210-231]		1	2237.23	51
	TRUE	High	[R].DIAGLYIYDNTLYAK.[K]		1	1	1	WP_148024505.1	WP_148024505.1 [449-463]		0	1732.88	80
	TRUE	High	[R].DMMIDYVTATK.[T]		1	1	1	WP_148024505.1	WP_148024505.1 [575-585]		0	1287.6	40
	TRUE	High	[K].DVPIMDFIHK.[V]		1	1	1	WP_148024505.1	WP_148024505.1 [399-408]		0	1214.62	19
	TRUE	High	[K].DVPIMDFIHK.[V]	1xOxidation [M5]	1	1	2	WP_148024505.1	WP_148024505.1 [399-408]	WP_148024505.1 1xOxidation [M403]	0	1230.62	31
	TRUE	High	[K].AGNSVGVAR.[V]		1	1	1	WP_148024505.1	WP_148024505.1 [78-86]		0	830.448	67
	TRUE	High	[K].AQTLNPNGVAEDPQIKK.[L]		1	1	1	WP_148024505.1	WP_148024505.1 [350-366]		1	1822.97	47
	TRUE	High	[K].AQTLNPNGVAEDPQIK.[K]		1	1	1	WP_148024505.1	WP_148024505.1 [350-365]		0	1694.87	83
	TRUE	High	[R].KFEDQCDFPLLGANALHAK.[T]	1xCarbamidomethyl [C6]	1	1	1	WP_148024505.1	WP_148024505.1 [168-186]	WP_148024505.1 1xCarbamidomethyl [C173]	1	2174.07	49
	TRUE	High	[K].KLTGAQLKDYLEYAAK.[Y]		1	1	2	WP_148024505.1	WP_148024505.1 [464-479]		2	1811.99	27
	TRUE	High	[K].KLTGAQLK.[D]		1	1	1	WP_148024505.1	WP_148024505.1 [464-471]		1	858.541	38
	TRUE	High	[K].LLEADHQLVVK.[Y]		1	1	1	WP_148024505.1	WP_148024505.1 [367-377]		0	1264.73	50
	TRUE	High	[K].HPMAVAMNHMR.[Y]	3xOxidation [M3; M7; M10]	1	1	1	WP_148024505.1	WP_148024505.1 [138-148]	WP_148024505.1 3xOxidation [M140; M144; M147]	0	1342.58	21
	TRUE	High	[K].HPMAVAMNHMR.[Y]	2xOxidation [M3; M7]	1	1	1	WP_148024505.1	WP_148024505.1 [138-148]	WP_148024505.1 2xOxidation [M140; M144]	0	1326.59	55
TRUE	WP_148024810.1	discoidin domain-containing protein [Streptomyces lavendulae]	39	11	26	11	454	48.5	1110	Oxidation [M304]
	Checked	Confidence	Annotated Sequence	Modifications	# Protein Groups	# Proteins	# PSMs	Master Protein Accessions	Positions in Master Proteins	Modifications in Master Proteins	# Missed Cleavages	Theo. MH+ [Da]	Ions Score (by Search Engine): A2 Mascot
	TRUE	High	[K].WEAAYAK.[A]		1	1	1	WP_148024810.1	WP_148024810.1 [107-113]		0	838.409	24
	TRUE	High	[R].TGGAYPDSQVYWSYNGQEHSIAEQPYVDIVAAPAQR.[M]		1	1	2	WP_148024810.1	WP_148024810.1 [207-242]		0	3967.85	42
	TRUE	High	[R].VDAWGLPLAIR.[L]		1	1	4	WP_148024810.1	WP_148024810.1 [274-284]		0	1210.69	48
	TRUE	High	[K].VLAQTQAPYR.[I]		1	1	2	WP_148024810.1	WP_148024810.1 [323-332]		0	1146.63	51
	TRUE	High	[R].DQVFQNFQSSVPQQFKVLAQTQAPYR.[I]		1	1	1	WP_148024810.1	WP_148024810.1 [307-332]		1	3054.54	24
	TRUE	High	[R].DQVFQNFQSSVPQQFK.[V]		1	1	3	WP_148024810.1	WP_148024810.1 [307-322]		0	1926.93	60
	TRUE	High	[K].AFTLQTATDPGGPWTTVYSTTAGTGGVQNLNVSGSGR.[Y]		1	1	2	WP_148024810.1	WP_148024810.1 [114-150]		0	3669.78	131
	TRUE	High	[R].LHSHSGQDVQLGDAQDLFIMSR.[D]	1xOxidation [M20]	1	1	3	WP_148024810.1	WP_148024810.1 [285-306]	WP_148024810.1 1xOxidation [M304]	0	2470.18	84
	TRUE	High	[R].LHSHSGQDVQLGDAQDLFIMSR.[D]		1	1	2	WP_148024810.1	WP_148024810.1 [285-306]		0	2454.18	58
	TRUE	High	[R].IIAPGSDPSFR.[A]		1	1	2	WP_148024810.1	WP_148024810.1 [333-343]		0	1159.61	65
	TRUE	High	[R].HTANLPAAQQQDPSK.[F]		1	1	3	WP_148024810.1	WP_148024810.1 [388-402]		0	1605.8	100
	TRUE	High	[K].FYGGDPANWYAK.[Y]		1	1	1	WP_148024810.1	WP_148024810.1 [403-414]		0	1388.63	67
TRUE	WP_148026295.1	M4 family metallopeptidase [Streptomyces lavendulae]	18	10	19	8	773	79.2	1057	Oxidation [M483; M666]; Carbamidomethyl [C687]
	Checked	Confidence	Annotated Sequence	Modifications	# Protein Groups	# Proteins	# PSMs	Master Protein Accessions	Positions in Master Proteins	Modifications in Master Proteins	# Missed Cleavages	Theo. MH+ [Da]	Ions Score (by Search Engine): A2 Mascot
	TRUE	High	[R].SGIKNDGVGAYSR.[T]		1	1	2	WP_148026295.1	WP_148026295.1 [287-299]		1	1323.67	63
	TRUE	High	[K].LTVTAGSTTLATYSNLNK.[S]		1	2	1	WP_148026295.1	WP_148026295.1 [711-728]		0	1854.98	82
	TRUE	High	[K].NDGVGAYSR.[T]		1	1	2	WP_148026295.1	WP_148026295.1 [291-299]		0	938.433	63
	TRUE	High	[R].YMDKPSK.[D]		2	2	1	WP_148026295.1; WP_148027473.1	WP_148026295.1 [402-408]; WP_148027473.1 [429-435]		0	868.423	39
	TRUE	High	[K].VINGVTYNSPTSDGVAVAGIGR.[D]		1	1	2	WP_148026295.1	WP_148026295.1 [447-468]		0	2147.11	76
	TRUE	High	[K].TFDLSSLAGQTVTLK.[F]		1	2	2	WP_148026295.1	WP_148026295.1 [736-750]		0	1580.85	106
	TRUE	High	[R].DAALQIWYK.[A]		1	1	1	WP_148026295.1	WP_148026295.1 [469-477]		0	1107.58	41
	TRUE	High	[K].AWMDGYGTSHTDTVSQSVTIPAGCK.[A]	1xCarbamidomethyl [C24]; 1xOxidation [M3]	1	2	2	WP_148026295.1	WP_148026295.1 [664-688]	WP_148026295.1 1xCarbamidomethyl [C687]; 1xOxidation [M666]	0	2685.19	99
	TRUE	High	[K].AWMDGYGTSHTDTVSQSVTIPAGCK.[A]	1xCarbamidomethyl [C24]	1	2	1	WP_148026295.1	WP_148026295.1 [664-688]	WP_148026295.1 1xCarbamidomethyl [C687]	0	2669.2	46
	TRUE	High	[K].ALTSYMTSSTNYAAAR.[T]	1xOxidation [M6]	1	1	3	WP_148026295.1	WP_148026295.1 [478-493]	WP_148026295.1 1xOxidation [M483]	0	1723.8	108
	TRUE	High	[K].ALTSYMTSSTNYAAAR.[T]		1	1	1	WP_148026295.1	WP_148026295.1 [478-493]		0	1707.8	101
	TRUE	High	[K].ININGDGTPLR.[Y]		2	2	2	WP_148026295.1; WP_148024868.1	WP_148026295.1 [391-401]; WP_148024868.1 [416-426]		0	1169.63	56
TRUE	WP_148026656.1	MULTISPECIES: NAD(P)H-quinone dehydrogenase [Streptomyces]	50	19	25	19	482	50.3	922	Oxidation [M131; M250; M339; M345]; Carbamidomethyl [C415]
	Checked	Confidence	Annotated Sequence	Modifications	# Protein Groups	# Proteins	# PSMs	Master Protein Accessions	Positions in Master Proteins	Modifications in Master Proteins	# Missed Cleavages	Theo. MH+ [Da]	Ions Score (by Search Engine): A2 Mascot
	TRUE	High	[K].RVGDRVEVTLADGR.[V]		1	1	1	WP_148026656.1	WP_148026656.1 [260-273]		2	1542.83	26
	TRUE	High	[K].VTLVSSR.[D]		1	1	1	WP_148026656.1	WP_148026656.1 [217-223]		0	761.452	41
	TRUE	High	[R].VVGVDLGK.[V]		1	1	1	WP_148026656.1	WP_148026656.1 [87-94]		0	786.472	47
	TRUE	High	[R].VLPGEDPDAAAVLEDVFR.[R]		1	1	2	WP_148026656.1	WP_148026656.1 [226-243]		0	1912.97	92
	TRUE	High	[R].VEVTLADGR.[V]		1	1	1	WP_148026656.1	WP_148026656.1 [265-273]		0	959.516	55
	TRUE	High	[R].TTAPGVYAAGDVTGVFALASVAAMQGR.[I]	1xOxidation [M24]	1	1	1	WP_148026656.1	WP_148026656.1 [316-342]	WP_148026656.1 1xOxidation [M339]	0	2597.3	67
	TRUE	High	[K].TVSSNVFTDPEIATVGYSQADVDAGK.[I]		1	1	1	WP_148026656.1	WP_148026656.1 [360-385]		0	2671.27	63
	TRUE	High	[K].TVSSNVFTDPEIATVGYSQADVDAGKIDAK.[V]		1	1	1	WP_148026656.1	WP_148026656.1 [360-389]		1	3098.52	50
	TRUE	High	[R].DSGHIWTDK.[V]		1	1	2	WP_148026656.1	WP_148026656.1 [304-312]		0	1058.49	24
	TRUE	High	[R].DRVLPGEDPDAAAVLEDVFR.[R]		1	1	1	WP_148026656.1	WP_148026656.1 [224-243]		1	2184.09	46
	TRUE	High	[R].ELPDAQPDGER.[I]		1	1	1	WP_148026656.1	WP_148026656.1 [167-177]		0	1226.56	46
	TRUE	High	[K].AFTVYPSLSGSIAEVAR.[Q]		1	1	2	WP_148026656.1	WP_148026656.1 [455-471]		0	1767.93	83
	TRUE	High	[R].IAMYHFLGDAVAPLNLK.[T]	1xOxidation [M3]	1	1	1	WP_148026656.1	WP_148026656.1 [343-359]	WP_148026656.1 1xOxidation [M345]	0	1889	25
	TRUE	High	[R].IAMYHFLGDAVAPLNLK.[T]		1	1	1	WP_148026656.1	WP_148026656.1 [343-359]		0	1873	40
	TRUE	High	[R].LALAQSHDITASVTR.[A]		1	1	2	WP_148026656.1	WP_148026656.1 [102-116]		0	1582.85	85
	TRUE	High	[K].IFCRPGTGIVVGGVVVAPR.[A]	1xCarbamidomethyl [C3]	1	1	1	WP_148026656.1	WP_148026656.1 [413-431]	WP_148026656.1 1xCarbamidomethyl [C415]	0	1954.11	43
	TRUE	High	[R].LEGMQSLDGSR.[K]	1xOxidation [M4]	1	1	1	WP_148026656.1	WP_148026656.1 [128-138]	WP_148026656.1 1xOxidation [M131]	0	1208.56	59
	TRUE	High	[R].KVVVTAADGTEETLTADAVLIATGGHPR.[E]		1	1	1	WP_148026656.1	WP_148026656.1 [139-166]		1	2792.48	54
	TRUE	High	[R].GMNVMAR.[S]	1xOxidation [M5]	1	1	1	WP_148026656.1	WP_148026656.1 [246-252]	WP_148026656.1 1xOxidation [M250]	0	794.365	18
	TRUE	High	[R].GRLEGMQSLDGSR.[K]	1xOxidation [M6]	1	1	2	WP_148026656.1	WP_148026656.1 [126-138]	WP_148026656.1 1xOxidation [M131]	1	1421.68	43
TRUE	WP_148024258.1	Ig-like domain repeat protein [Streptomyces lavendulae]	26	11	20	11	655	68.4	918
	Checked	Confidence	Annotated Sequence	Modifications	# Protein Groups	# Proteins	# PSMs	Master Protein Accessions	Positions in Master Proteins	Modifications in Master Proteins	# Missed Cleavages	Theo. MH+ [Da]	Ions Score (by Search Engine): A2 Mascot
	TRUE	High	[K].QLTSLPGVTGLELSPDSGTLYAAVR.[G]		1	1	1	WP_148024258.1	WP_148024258.1 [73-97]		0	2545.35	39
	TRUE	High	[K].IVVTDYSGAVRK.[Q]		1	1	2	WP_148024258.1	WP_148024258.1 [61-72]		1	1307.73	26
	TRUE	High	[K].IVVTDYSGAVR.[K]		1	1	2	WP_148024258.1	WP_148024258.1 [61-71]		0	1179.64	44
	TRUE	High	[R].TYDFPNTGTSSGADELADSALAWAPDASR.[L]		1	1	2	WP_148024258.1	WP_148024258.1 [291-319]		0	2986.33	181
	TRUE	High	[R].DLAVTPDGKDVVTASGYPYHHPVFK.[T]		1	1	3	WP_148024258.1	WP_148024258.1 [215-239]		1	2713.36	58
	TRUE	High	[R].DLAVTPDGK.[D]		1	1	1	WP_148024258.1	WP_148024258.1 [215-223]		0	915.478	40
	TRUE	High	[K].DVVTASGYPYHHPVFK.[T]		1	1	3	WP_148024258.1	WP_148024258.1 [224-239]		0	1816.9	48
	TRUE	High	[R].IAVIDTATDTPGTPYAVGSQPLSVAVAGGR.[L]		1	1	2	WP_148024258.1	WP_148024258.1 [102-131]		0	2884.51	173
	TRUE	High	[R].LASTQAGGGLR.[D]		1	1	1	WP_148024258.1	WP_148024258.1 [204-214]		0	1030.56	63
	TRUE	High	[R].LFAVSYNSLGAYTLR.[V]		1	1	1	WP_148024258.1	WP_148024258.1 [320-334]		0	1674.88	65
	TRUE	High	[K].HVGDVVVDGLHQQVFISDPAYGK.[I]		1	1	2	WP_148024258.1	WP_148024258.1 [38-60]		0	2480.26	64
TRUE	WP_148024038.1	pullulanase-type alpha-1,6-glucosidase [Streptomyces lavendulae]	15	21	22	21	1803	192.4	902	Oxidation [M1323; M1336; M1663]; Carbamidomethyl [C1685]
	Checked	Confidence	Annotated Sequence	Modifications	# Protein Groups	# Proteins	# PSMs	Master Protein Accessions	Positions in Master Proteins	Modifications in Master Proteins	# Missed Cleavages	Theo. MH+ [Da]	Ions Score (by Search Engine): A2 Mascot
	TRUE	High	[R].QMVQGINQDGLR.[V]	1xOxidation [M2]	1	1	1	WP_148024038.1	WP_148024038.1 [1322-1333]	WP_148024038.1 1xOxidation [M1323]	0	1374.68	60
	TRUE	High	[R].SLAPSGWSTLR.[K]		1	1	1	WP_148024038.1	WP_148024038.1 [1173-1183]		0	1174.62	43
	TRUE	High	[K].IVPGYYQR.[L]		1	1	1	WP_148024038.1	WP_148024038.1 [1357-1364]		0	995.531	27
	TRUE	High	[K].LVVDSIVTWAK.[E]		1	1	1	WP_148024038.1	WP_148024038.1 [1390-1400]		0	1230.71	56
	TRUE	High	[R].VVMDVVYNHTSASGQADTSVLDK.[I]	1xOxidation [M3]	1	1	1	WP_148024038.1	WP_148024038.1 [1334-1356]	WP_148024038.1 1xOxidation [M1336]	0	2452.17	67
	TRUE	High	[K].TSGYTAATGTFTVPAR.[T]		1	1	1	WP_148024038.1	WP_148024038.1 [1780-1795]		0	1600.8	106
	TRUE	High	[K].VGCPQIEGSSAAYQDLLK.[I]	1xCarbamidomethyl [C3]	1	1	1	WP_148024038.1	WP_148024038.1 [1683-1700]	WP_148024038.1 1xCarbamidomethyl [C1685]	0	1935.95	69
	TRUE	High	[K].VGLTGNLAAYR.[F]		1	1	1	WP_148024038.1	WP_148024038.1 [1532-1542]		0	1134.63	93
	TRUE	High	[R].TVAVFTR.[S]		1	1	1	WP_148024038.1	WP_148024038.1 [1796-1802]		0	793.457	37
	TRUE	High	[R].DAQIQELHVR.[D]		1	1	1	WP_148024038.1	WP_148024038.1 [1192-1201]		0	1208.64	31
	TRUE	High	[K].DAYNWGYDPYHFTVPEGSYATDPDGTAR.[T]		1	1	1	WP_148024038.1	WP_148024038.1 [1289-1316]		0	3165.35	44
	TRUE	High	[R].EALTGQLIASQR.[A]		1	1	1	WP_148024038.1	WP_148024038.1 [1035-1046]		0	1286.71	81
	TRUE	High	[K].AGEVWVQQGK.[A]		1	1	1	WP_148024038.1	WP_148024038.1 [817-826]		0	1101.57	51
	TRUE	High	[K].ANILAVR.[K]		1	1	1	WP_148024038.1	WP_148024038.1 [1418-1424]		0	756.473	49
	TRUE	High	[K].LPGDTPAADR.[A]		1	1	1	WP_148024038.1	WP_148024038.1 [1592-1601]		0	1012.51	35
	TRUE	High	[K].IILYGEGWNFGEVADNAR.[F]		1	1	1	WP_148024038.1	WP_148024038.1 [1442-1459]		0	2023.99	93
	TRUE	High	[R].LHPAQASGADPVVK.[T]		1	1	2	WP_148024038.1	WP_148024038.1 [1766-1779]		0	1389.75	57
	TRUE	High	[R].LLHYQDLIK.[V]		1	1	1	WP_148024038.1	WP_148024038.1 [1523-1531]		0	1142.66	27
	TRUE	High	[R].GLPMAADNQDKWSYAGPLLTSVK.[V]	1xOxidation [M4]	1	1	1	WP_148024038.1	WP_148024038.1 [1660-1682]	WP_148024038.1 1xOxidation [M1663]	1	2478.23	24
	TRUE	High	[R].GLPMAADNQDK.[W]	1xOxidation [M4]	1	1	1	WP_148024038.1	WP_148024038.1 [1660-1670]	WP_148024038.1 1xOxidation [M1663]	0	1175.54	34
	TRUE	High	[R].FVQATQR.[N]		1	1	1	WP_148024038.1	WP_148024038.1 [1460-1466]		0	849.458	34
TRUE	WP_148025853.1	adenosine deaminase [Streptomyces lavendulae]	44	20	24	20	535	57.9	886	Carbamidomethyl [C263; C491]
	Checked	Confidence	Annotated Sequence	Modifications	# Protein Groups	# Proteins	# PSMs	Master Protein Accessions	Positions in Master Proteins	Modifications in Master Proteins	# Missed Cleavages	Theo. MH+ [Da]	Ions Score (by Search Engine): A2 Mascot
	TRUE	High	[R].RLLDGSAR.[A]		1	1	1	WP_148025853.1	WP_148025853.1 [507-514]		1	887.506	30
	TRUE	High	[R].QIAVEVPFSSNAQILGVK.[G]		1	1	2	WP_148025853.1	WP_148025853.1 [392-409]		0	1900.05	60
	TRUE	High	[K].QLADQVGWDADLTALHR.[K]		1	1	1	WP_148025853.1	WP_148025853.1 [206-222]		0	1908.96	85
	TRUE	High	[R].SVEDRPAALR.[A]		1	1	1	WP_148025853.1	WP_148025853.1 [64-73]		0	1113.6	22
	TRUE	High	[R].QEAAFAAFER.[A]		1	1	1	WP_148025853.1	WP_148025853.1 [521-530]		0	1139.55	58
	TRUE	High	[R].YGVPVVLATDDPGVSR.[I]		1	1	1	WP_148025853.1	WP_148025853.1 [421-436]		0	1644.86	56
	TRUE	High	[R].VFTQLDLGMR.[L]		1	1	1	WP_148025853.1	WP_148025853.1 [282-291]		0	1179.62	69
	TRUE	High	[R].VGHGVDLVHEDDWRR.[T]		1	1	1	WP_148025853.1	WP_148025853.1 [369-383]		1	1789.87	21
	TRUE	High	[R].VGHGVDLVHEDDWR.[R]		1	1	1	WP_148025853.1	WP_148025853.1 [369-382]		0	1633.77	58
	TRUE	High	[K].FHIAEAVDVAHTQR.[V]		1	1	1	WP_148025853.1	WP_148025853.1 [355-368]		0	1593.81	52
	TRUE	High	[K].FGEVTWR.[H]		1	1	1	WP_148025853.1	WP_148025853.1 [166-172]		0	894.447	38
	TRUE	High	[K].EADDGDAEFR.[A]		1	1	1	WP_148025853.1	WP_148025853.1 [240-249]		0	1124.45	55
	TRUE	High	[R].AERPGQPVR.[G]		1	1	1	WP_148025853.1	WP_148025853.1 [493-501]		0	1009.55	31
	TRUE	High	[R].ASLQYAFLPGASLWQGNPTAQGYHPVAACR.[A]	1xCarbamidomethyl [C29]	1	1	2	WP_148025853.1	WP_148025853.1 [463-492]	WP_148025853.1 1xCarbamidomethyl [C491]	0	3231.58	56
	TRUE	High	[K].ARPACGLTVR.[W]	1xCarbamidomethyl [C5]	1	1	1	WP_148025853.1	WP_148025853.1 [259-268]	WP_148025853.1 1xCarbamidomethyl [C263]	0	1100.6	29
	TRUE	High	[R].IDISHEYQYAAATYGLGYPELK.[D]		1	1	1	WP_148025853.1	WP_148025853.1 [437-458]		0	2502.22	59
	TRUE	High	[R].KEADDGDAEFR.[A]		1	1	2	WP_148025853.1	WP_148025853.1 [239-249]		1	1252.54	52
	TRUE	High	[R].LLDGSAR.[A]		1	1	1	WP_148025853.1	WP_148025853.1 [508-514]		0	731.405	37
	TRUE	High	[K].GAEHPFTTYR.[R]		1	1	1	WP_148025853.1	WP_148025853.1 [410-419]		0	1178.56	41
	TRUE	High	[R].FVAVNLVQPEDWDSSLANYR.[L]		1	1	2	WP_148025853.1	WP_148025853.1 [299-318]		0	2323.14	76
TRUE	WP_148026626.1	peptide-binding protein [Streptomyces lavendulae]	39	16	21	16	514	55.7	871	Oxidation [M500]; Carbamidomethyl [C81]
	Checked	Confidence	Annotated Sequence	Modifications	# Protein Groups	# Proteins	# PSMs	Master Protein Accessions	Positions in Master Proteins	Modifications in Master Proteins	# Missed Cleavages	Theo. MH+ [Da]	Ions Score (by Search Engine): A2 Mascot
	TRUE	High	[K].SCAFVGSDTK.[T]	1xCarbamidomethyl [C2]	1	1	1	WP_148026626.1	WP_148026626.1 [80-89]	WP_148026626.1 1xCarbamidomethyl [C81]	0	1071.48	43
	TRUE	High	[R].LTSYTKDEQAR.[L]		1	1	2	WP_148026626.1	WP_148026626.1 [193-203]		1	1311.65	65
	TRUE	High	[R].VTESDSSETR.[N]		1	1	1	WP_148026626.1	WP_148026626.1 [265-274]		0	1110.49	66
	TRUE	High	[R].TLPPDVLAGLNPSDPK.[E]		1	1	1	WP_148026626.1	WP_148026626.1 [247-262]		0	1633.88	35
	TRUE	High	[R].TGITFPSGR.[A]		1	1	1	WP_148026626.1	WP_148026626.1 [97-105]		0	935.495	47
	TRUE	High	[K].VATGAGAIVDRDTYPAK.[S]		1	1	2	WP_148026626.1	WP_148026626.1 [161-177]		1	1704.89	70
	TRUE	High	[R].TVTFHLSEPDATFPLK.[V]		1	1	1	WP_148026626.1	WP_148026626.1 [145-160]		0	1802.93	32
	TRUE	High	[K].DSAVDGTGPYR.[L]		1	1	2	WP_148026626.1	WP_148026626.1 [182-192]		0	1137.52	62
	TRUE	High	[K].ERVTESDSSETR.[N]		1	1	1	WP_148026626.1	WP_148026626.1 [263-274]		1	1395.63	65
	TRUE	High	[R].AGSPLHDVR.[V]		1	1	1	WP_148026626.1	WP_148026626.1 [282-290]		0	951.501	69
	TRUE	High	[K].AKDVDVASR.[T]		1	1	1	WP_148026626.1	WP_148026626.1 [238-246]		1	960.511	59
	TRUE	High	[R].AMTAEDVK.[F]		1	1	1	WP_148026626.1	WP_148026626.1 [106-113]		0	864.413	22
	TRUE	High	[R].KEYTVTTEDVGGGQYLMDGTGVYR.[L]	1xOxidation [M17]	1	1	1	WP_148026626.1	WP_148026626.1 [484-507]	WP_148026626.1 1xOxidation [M500]	1	2655.22	95
	TRUE	High	[R].INSDVGPSSLLADLSSVTADDPR.[T]		1	1	2	WP_148026626.1	WP_148026626.1 [122-144]		0	2329.15	89
	TRUE	High	[K].GYLGSTGRPVELR.[Y]		1	1	1	WP_148026626.1	WP_148026626.1 [212-224]		0	1404.76	22
	TRUE	High	[K].GQGPGEVEAAALKK.[Q]		1	1	2	WP_148026626.1	WP_148026626.1 [365-378]		1	1354.73	51
TRUE	WP_187279042.1	alpha-amylase family protein [Streptomyces lavendulae]	46	13	20	13	457	49.3	858	Oxidation [M100; M120; M281]; Carbamidomethyl [C104; C150; C166]
	Checked	Confidence	Annotated Sequence	Modifications	# Protein Groups	# Proteins	# PSMs	Master Protein Accessions	Positions in Master Proteins	Modifications in Master Proteins	# Missed Cleavages	Theo. MH+ [Da]	Ions Score (by Search Engine): A2 Mascot
	TRUE	High	[R].SNVQNCELVGLADLDTGAEHVR.[A]	1xCarbamidomethyl [C6]	1	1	1	WP_187279042.1	WP_187279042.1 [161-182]	WP_187279042.1 1xCarbamidomethyl [C166]	0	2397.15	82
	TRUE	High	[R].LTNPGVYWK.[Q]		1	1	1	WP_187279042.1	WP_187279042.1 [220-228]		0	1077.57	36
	TRUE	High	[K].NMISTCHAAGVK.[V]	1xCarbamidomethyl [C6]; 1xOxidation [M2]	1	1	2	WP_187279042.1	WP_187279042.1 [99-110]	WP_187279042.1 1xCarbamidomethyl [C104]; 1xOxidation [M100]	0	1304.61	60
	TRUE	High	[K].NMISTCHAAGVK.[V]	1xCarbamidomethyl [C6]	1	1	1	WP_187279042.1	WP_187279042.1 [99-110]	WP_187279042.1 1xCarbamidomethyl [C104]	0	1288.61	38
	TRUE	High	[K].QEVIYGAGEAVQPTEYTGNGDVQEFR.[Y]		1	1	2	WP_187279042.1	WP_187279042.1 [229-254]		0	2857.33	76
	TRUE	High	[R].NGATLNYK.[D]		1	1	1	WP_187279042.1	WP_187279042.1 [298-305]		0	880.452	35
	TRUE	High	[K].VVVDTVINHMTSGSGTGTGGTQYTK.[Y]	1xOxidation [M10]	1	1	1	WP_187279042.1	WP_187279042.1 [111-135]	WP_187279042.1 1xOxidation [M120]	0	2526.21	71
	TRUE	High	[K].VVVDTVINHMTSGSGTGTGGTQYTK.[Y]		1	1	1	WP_187279042.1	WP_187279042.1 [111-135]		0	2510.22	82
	TRUE	High	[K].YNYPGVYADSDFHTCR.[T]	1xCarbamidomethyl [C15]	1	1	2	WP_187279042.1	WP_187279042.1 [136-151]	WP_187279042.1 1xCarbamidomethyl [C150]	0	1964.82	54
	TRUE	High	[R].YGYDLKR.[V]		1	1	1	WP_187279042.1	WP_187279042.1 [255-261]		1	914.473	25
	TRUE	High	[R].TSIDNYQDR.[S]		1	1	1	WP_187279042.1	WP_187279042.1 [152-160]		0	1111.5	57
	TRUE	High	[K].LAYLNNFGEGWGYMPSSVAGVFVDNHDTER.[N]	1xOxidation [M14]	1	1	1	WP_187279042.1	WP_187279042.1 [268-297]	WP_187279042.1 1xOxidation [M281]	0	3361.52	49
	TRUE	High	[K].GYVVVNHEGATASR.[S]		1	1	2	WP_187279042.1	WP_187279042.1 [397-410]		0	1459.73	71
	TRUE	High	[K].HIAAGDLANIK.[S]		1	1	2	WP_187279042.1	WP_187279042.1 [207-217]		0	1122.63	65
	TRUE	High	[R].GQAVSHWWDDGDNLIAFGR.[G]		1	1	1	WP_187279042.1	WP_187279042.1 [375-393]		0	2143.99	75
TRUE	WP_148027801.1	catalase [Streptomyces lavendulae]	55	16	20	16	484	53.4	846	Oxidation [M432]
	Checked	Confidence	Annotated Sequence	Modifications	# Protein Groups	# Proteins	# PSMs	Master Protein Accessions	Positions in Master Proteins	Modifications in Master Proteins	# Missed Cleavages	Theo. MH+ [Da]	Ions Score (by Search Engine): A2 Mascot
	TRUE	High	[R].NVFAEVEQSVFSPSHFVPGIGPSPDK.[M]		1	1	1	WP_148027801.1	WP_148027801.1 [303-328]		0	2771.37	43
	TRUE	High	[K].NYEPNSFGGPAQTGR.[A]		1	1	1	WP_148027801.1	WP_148027801.1 [381-395]		0	1594.72	73
	TRUE	High	[K].NLTAGEAAVLAGTDPDSHQR.[D]		1	1	1	WP_148027801.1	WP_148027801.1 [223-242]		0	2022.98	72
	TRUE	High	[K].VWPHADYPVIEIGR.[L]		1	1	1	WP_148027801.1	WP_148027801.1 [281-294]		0	1651.86	58
	TRUE	High	[M].TQGPLTTEAGAPVGDNQNSETAGVGGPVLVQDQLLLEK.[L]		1	1	1	WP_148027801.1	WP_148027801.1 [2-39]		0	3803.93	99
	TRUE	High	[R].VGVNADHLPVNRPHATEAR.[T]		1	1	1	WP_148027801.1	WP_148027801.1 [345-363]		0	2053.07	20
	TRUE	High	[R].DAIKFPDFIHTQK.[R]		1	1	2	WP_148027801.1	WP_148027801.1 [136-148]		1	1559.82	43
	TRUE	High	[R].AAFLSEAGKETEVFLR.[F]		1	1	1	WP_148027801.1	WP_148027801.1 [76-91]		1	1767.93	37
	TRUE	High	[R].AVANFAAADADFGKR.[L]		1	1	1	WP_148027801.1	WP_148027801.1 [460-474]		1	1523.76	46
	TRUE	High	[R].FNPFDLTK.[VI]		1	3	1	WP_148027801.1	WP_148027801.1 [273-280]		0	981.504	32
	TRUE	High	[R].LFAYGDAHR.[Y]		1	1	1	WP_148027801.1	WP_148027801.1 [334-342]		0	1049.52	42
	TRUE	High	[R].LMSEQEKER.[L]	1xOxidation [M2]	1	1	1	WP_148027801.1	WP_148027801.1 [431-439]	WP_148027801.1 1xOxidation [M432]	1	1165.55	47
	TRUE	High	[R].LMSEQEKER.[L]		1	1	1	WP_148027801.1	WP_148027801.1 [431-439]		1	1149.56	37
	TRUE	High	[R].LIANLAGSISQVSR.[E]		1	1	1	WP_148027801.1	WP_148027801.1 [440-453]		0	1428.82	37
	TRUE	High	[K].FYTEEGNYDLVGNNTPVFFIR.[D]		1	1	2	WP_148027801.1	WP_148027801.1 [115-135]		0	2495.19	121
	TRUE	High	[R].FSTVAGNLGAADAVR.[D]		1	1	1	WP_148027801.1	WP_148027801.1 [92-106]		0	1448.75	73
	TRUE	High	[R].HAEDDDFVQAGDLYR.[L]		1	1	2	WP_148027801.1	WP_148027801.1 [416-430]		0	1750.77	79
TRUE	WP_148024646.1	immune inhibitor A [Streptomyces lavendulae]	21	15	21	15	784	85.2	794	Oxidation [M698; M702]
	Checked	Confidence	Annotated Sequence	Modifications	# Protein Groups	# Proteins	# PSMs	Master Protein Accessions	Positions in Master Proteins	Modifications in Master Proteins	# Missed Cleavages	Theo. MH+ [Da]	Ions Score (by Search Engine): A2 Mascot
	TRUE	High	[R].SVDLTGK.[S]		1	1	1	WP_148024646.1	WP_148024646.1 [471-477]		0	719.393	29
	TRUE	High	[K].LSYPLDAYAGQK.[I]		1	1	1	WP_148024646.1	WP_148024646.1 [541-552]		0	1325.67	63
	TRUE	High	[R].MQAYDSPFSLYR.[T]	1xOxidation [M1]	1	1	1	WP_148024646.1	WP_148024646.1 [702-713]	WP_148024646.1 1xOxidation [M702]	0	1493.67	76
	TRUE	High	[K].VPYNEAR.[Y]		1	1	1	WP_148024646.1	WP_148024646.1 [199-205]		0	848.426	44
	TRUE	High	[R].WNDGTLMR.[N]	1xOxidation [M7]	1	1	1	WP_148024646.1	WP_148024646.1 [692-699]	WP_148024646.1 1xOxidation [M698]	0	1008.46	27
	TRUE	High	[K].WDLSQADNNTNAK.[D]		1	1	1	WP_148024646.1	WP_148024646.1 [660-672]		0	1476.67	104
	TRUE	High	[R].WYAFGTDTGSTGPAANK.[L]		1	1	1	WP_148024646.1	WP_148024646.1 [301-317]		0	1743.8	103
	TRUE	High	[R].TDGLTLHNADVATK.[I]		1	1	2	WP_148024646.1	WP_148024646.1 [714-727]		0	1455.74	74
	TRUE	High	[K].DHPGVGQILPVDSHPTALR.[W]		1	1	2	WP_148024646.1	WP_148024646.1 [673-691]		0	2009.06	32
	TRUE	High	[R].DGGGKPALTGFSETNKK.[L]		1	1	4	WP_148024646.1	WP_148024646.1 [524-540]		1	1706.87	58
	TRUE	High	[R].DGGGKPALTGFSETNK.[K]		1	1	2	WP_148024646.1	WP_148024646.1 [524-539]		0	1578.78	82
	TRUE	High	[K].KLSYPLDAYAGQK.[I]		1	1	1	WP_148024646.1	WP_148024646.1 [540-552]		1	1453.77	39
	TRUE	High	[R].IGASFTK.[D]		1	1	1	WP_148024646.1	WP_148024646.1 [604-610]		0	723.404	38
	TRUE	High	[K].HFQDLYFGTGK.[K]		1	1	1	WP_148024646.1	WP_148024646.1 [160-170]		0	1312.63	61
	TRUE	High	[R].GVPVFNDHTSDYYDPANPAGAVK.[V]		1	1	1	WP_148024646.1	WP_148024646.1 [733-755]		0	2434.13	13
TRUE	WP_148027921.1	ABC transporter substrate-binding protein [Streptomyces lavendulae]	44	17	21	17	589	63.8	758	Oxidation [M222; M343; M347; M352; M380; M445]
	Checked	Confidence	Annotated Sequence	Modifications	# Protein Groups	# Proteins	# PSMs	Master Protein Accessions	Positions in Master Proteins	Modifications in Master Proteins	# Missed Cleavages	Theo. MH+ [Da]	Ions Score (by Search Engine): A2 Mascot
	TRUE	High	[R].QIADGAANYSQINDPHVNSEIDR.[I]		1	1	1	WP_148027921.1	WP_148027921.1 [503-525]		0	2527.18	57
	TRUE	High	[K].LTFGYINTQEGQQYSTAMAAGLKK.[A]	1xOxidation [M18]	1	1	1	WP_148027921.1	WP_148027921.1 [428-451]	WP_148027921.1 1xOxidation [M445]	1	2636.3	56
	TRUE	High	[R].QAIAYALPVTPFIR.[A]		1	1	1	WP_148027921.1	WP_148027921.1 [359-372]		0	1559.89	49
	TRUE	High	[R].VVSGYQPYVGQMNINMSKPEMK.[D]	3xOxidation [M12; M16; M21]	1	1	1	WP_148027921.1	WP_148027921.1 [332-353]	WP_148027921.1 3xOxidation [M343; M347; M352]	0	2548.19	29
	TRUE	High	[R].VVSGYQPYVGQMNINMSKPEMK.[D]	2xOxidation [M12; M16]	1	1	1	WP_148027921.1	WP_148027921.1 [332-353]	WP_148027921.1 2xOxidation [M343; M347]	0	2532.19	16
	TRUE	High	[K].VVNEVPTAYYK.[A]		1	1	1	WP_148027921.1	WP_148027921.1 [550-560]		0	1282.67	44
	TRUE	High	[K].TPHPDLPYTLAMAGYSVVSAQGDTK.[E]	1xOxidation [M12]	1	1	1	WP_148027921.1	WP_148027921.1 [211-235]	WP_148027921.1 1xOxidation [M222]	0	2635.27	66
	TRUE	High	[K].TPHPDLPYTLAMAGYSVVSAQGDTK.[E]		1	1	1	WP_148027921.1	WP_148027921.1 [211-235]		0	2619.28	36
	TRUE	High	[K].VGGLVYDDVIGGVDPR.[R]		1	1	1	WP_148027921.1	WP_148027921.1 [569-584]		0	1630.84	59
	TRUE	High	[K].TVVFHFK.[T]		1	1	1	WP_148027921.1	WP_148027921.1 [204-210]		0	877.493	30
	TRUE	High	[K].FGDAADSTGPAAPVPGAR.[S]		1	1	1	WP_148027921.1	WP_148027921.1 [39-56]		0	1656.8	75
	TRUE	High	[K].AGFDVQR.[Q]		1	1	1	WP_148027921.1	WP_148027921.1 [452-458]		0	792.4	43
	TRUE	High	[K].ALLADSGADR.[T]		1	1	1	WP_148027921.1	WP_148027921.1 [296-305]		0	988.506	27
	TRUE	High	[R].AYGGTDAMEVAGGLIGPTVSGYDPAFDPYGKK.[K]	1xOxidation [M8]	1	1	1	WP_148027921.1	WP_148027921.1 [373-404]	WP_148027921.1 1xOxidation [M380]	1	3220.51	25
	TRUE	High	[R].AYGGTDAMEVAGGLIGPTVSGYDPAFDPYGK.[K]	1xOxidation [M8]	1	1	1	WP_148027921.1	WP_148027921.1 [373-403]	WP_148027921.1 1xOxidation [M380]	0	3092.42	60
	TRUE	High	[R].INTITDPVK.[S]		1	1	1	WP_148027921.1	WP_148027921.1 [526-534]		0	1000.57	55
	TRUE	High	[K].LLPDGPYK.[G]		1	1	1	WP_148027921.1	WP_148027921.1 [181-188]		0	902.498	23
	TRUE	High	[R].HEVVGDLATDSGTTTDGGK.[T]		1	1	2	WP_148027921.1	WP_148027921.1 [106-124]		0	1859.86	157
	TRUE	High	[K].HLPDSVLSTPDAK.[T]		1	1	2	WP_148027921.1	WP_148027921.1 [191-203]		0	1379.72	30
TRUE	WP_148023938.1	MULTISPECIES: amidase domain-containing protein [Streptomyces]	42	12	21	12	370	39.8	758	Oxidation [M219; M316; M328]; Carbamidomethyl [C246]
	Checked	Confidence	Annotated Sequence	Modifications	# Protein Groups	# Proteins	# PSMs	Master Protein Accessions	Positions in Master Proteins	Modifications in Master Proteins	# Missed Cleavages	Theo. MH+ [Da]	Ions Score (by Search Engine): A2 Mascot
	TRUE	High	[K].RVTPLADVYQADLGDVIQMDFNR.[D]	1xOxidation [M19]	1	1	1	WP_148023938.1	WP_148023938.1 [298-320]	WP_148023938.1 1xOxidation [M316]	1	2652.31	53
	TRUE	High	[R].SVASLVASYPTAYYYAYR.[T]		1	1	2	WP_148023938.1	WP_148023938.1 [352-369]		0	2045	81
	TRUE	High	[R].VTPLADVYQADLGDVIQMDFNR.[D]	1xOxidation [M18]	1	1	1	WP_148023938.1	WP_148023938.1 [299-320]	WP_148023938.1 1xOxidation [M316]	0	2496.21	87
	TRUE	High	[K].YWNHYNTAYPDYNGEGAGGDCTNFVSQVLK.[A]	1xCarbamidomethyl [C21]	1	1	1	WP_148023938.1	WP_148023938.1 [226-255]	WP_148023938.1 1xCarbamidomethyl [C246]	0	3440.49	84
	TRUE	High	[K].TPATSDDGPPTAPR.[A]		1	1	1	WP_148023938.1	WP_148023938.1 [182-195]		0	1382.65	94
	TRUE	High	[K].DHTMVVTYR.[D]	1xOxidation [M4]	1	1	1	WP_148023938.1	WP_148023938.1 [325-333]	WP_148023938.1 1xOxidation [M328]	0	1137.54	31
	TRUE	High	[R].DGSKDHTMVVTYR.[D]		1	1	2	WP_148023938.1	WP_148023938.1 [321-333]		1	1508.72	29
	TRUE	High	[R].DAAGVPYVTYHSTNTYNR.[S]		1	1	2	WP_148023938.1	WP_148023938.1 [334-351]		0	2028.94	74
	TRUE	High	[R].DGSKDHTMVVTYR.[D]	1xOxidation [M8]	1	1	3	WP_148023938.1	WP_148023938.1 [321-333]	WP_148023938.1 1xOxidation [M328]	1	1524.71	48
	TRUE	High	[R].AAISYPGPANPK.[K]		1	1	2	WP_148023938.1	WP_148023938.1 [196-207]		0	1185.63	30
	TRUE	High	[K].AMVTYAQK.[Y]	1xOxidation [M2]	1	1	1	WP_148023938.1	WP_148023938.1 [218-225]	WP_148023938.1 1xOxidation [M219]	0	927.46	50
	TRUE	High	[K].HVPGYTDDYTK.[W]		1	1	2	WP_148023938.1	WP_148023938.1 [261-271]		0	1295.59	43
	TRUE	High	[K].KLTGGAYDYK.[A]		1	1	2	WP_148023938.1	WP_148023938.1 [208-217]		1	1115.57	60
TRUE	WP_148024987.1	phosphoserine transaminase [Streptomyces lavendulae]	47	14	21	14	372	39.7	756	Oxidation [M155; M349]; Carbamidomethyl [C364]
	Checked	Confidence	Annotated Sequence	Modifications	# Protein Groups	# Proteins	# PSMs	Master Protein Accessions	Positions in Master Proteins	Modifications in Master Proteins	# Missed Cleavages	Theo. MH+ [Da]	Ions Score (by Search Engine): A2 Mascot
	TRUE	High	[K].SQHLNFGEFSSK.[F]		1	1	1	WP_148024987.1	WP_148024987.1 [95-106]		0	1380.65	41
	TRUE	High	[K].VRTEALDALAATGSSLLGTSHR.[Q]		1	1	1	WP_148024987.1	WP_148024987.1 [24-45]		1	2226.18	66
	TRUE	High	[R].TLYNWAEDVK.[F]		1	1	1	WP_148024987.1	WP_148024987.1 [283-292]		0	1238.61	69
	TRUE	High	[R].TEALDALAATGSSLLGTSHR.[Q]		1	1	1	WP_148024987.1	WP_148024987.1 [26-45]		0	1971.01	68
	TRUE	High	[R].VAMFPAIDPADVEALTK.[C]	1xOxidation [M3]	1	1	2	WP_148024987.1	WP_148024987.1 [347-363]	WP_148024987.1 1xOxidation [M349]	0	1803.92	48
	TRUE	High	[R].VAMFPAIDPADVEALTK.[C]		1	1	1	WP_148024987.1	WP_148024987.1 [347-363]		0	1787.92	50
	TRUE	High	[K].CIDYVIEKL.[-]	1xCarbamidomethyl [C1]	1	1	1	WP_148024987.1	WP_148024987.1 [364-372]	WP_148024987.1 1xCarbamidomethyl [C364]	1	1152.6	32
	TRUE	High	[K].FASPFVTDPAKR.[S]		1	1	2	WP_148024987.1	WP_148024987.1 [293-304]		1	1335.71	57
	TRUE	High	[K].FASPFVTDPAK.[R]		1	1	1	WP_148024987.1	WP_148024987.1 [293-303]		0	1179.6	57
	TRUE	High	[R].AEAGVDVYALTHNETSTGVAMPIQR.[V]	1xOxidation [M21]	1	1	1	WP_148024987.1	WP_148024987.1 [135-159]	WP_148024987.1 1xOxidation [M155]	0	2646.28	58
	TRUE	High	[M].ADIQIPADIKPADGR.[F]		1	1	2	WP_148024987.1	WP_148024987.1 [2-16]		0	1579.84	73
	TRUE	High	[R].ANGIVDTEPYRK.[L]		1	1	2	WP_148024987.1	WP_148024987.1 [328-339]		1	1362.7	32
	TRUE	High	[K].LAPWLAEPTVIASDPGTHPEAR.[A]		1	1	2	WP_148024987.1	WP_148024987.1 [113-134]		0	2328.2	43
	TRUE	High	[R].HIPEFFSLPTAIDNSR.[K]		1	1	2	WP_148024987.1	WP_148024987.1 [226-241]		0	1843.93	48
	TRUE	High	[R].HIPEFFSLPTAIDNSRK.[N]		1	1	1	WP_148024987.1	WP_148024987.1 [226-242]		1	1972.03	21
TRUE	WP_148027816.1	alpha/beta hydrolase [Streptomyces lavendulae]	34	13	17	13	529	55.6	680	Carbamidomethyl [C296; C303; C507]
	Checked	Confidence	Annotated Sequence	Modifications	# Protein Groups	# Proteins	# PSMs	Master Protein Accessions	Positions in Master Proteins	Modifications in Master Proteins	# Missed Cleavages	Theo. MH+ [Da]	Ions Score (by Search Engine): A2 Mascot
	TRUE	High	[R].RMAEALGK.[G]		1	1	1	WP_148027816.1	WP_148027816.1 [478-485]		1	875.477	27
	TRUE	High	[K].VNAYLLHGTIPK.[A]		1	1	2	WP_148027816.1	WP_148027816.1 [512-523]		0	1325.76	46
	TRUE	High	[R].YTVADVQR.[A]		1	1	1	WP_148027816.1	WP_148027816.1 [408-415]		0	951.489	41
	TRUE	High	[R].YDLVSFDPR.[G]		1	1	1	WP_148027816.1	WP_148027816.1 [150-158]		0	1111.54	36
	TRUE	High	[R].TRYDLVSFDPR.[G]		1	1	1	WP_148027816.1	WP_148027816.1 [148-158]		1	1368.69	27
	TRUE	High	[K].TDAQLDTFFQQDATPDDAAER.[T]		1	1	1	WP_148027816.1	WP_148027816.1 [170-190]		0	2355.04	131
	TRUE	High	[R].AVFDGVVDPTQNPEESALGQAK.[G]		1	1	2	WP_148027816.1	WP_148027816.1 [262-283]		0	2272.11	67
	TRUE	High	[R].APLDWSKPQGSTIGISLIR.[A]		1	1	1	WP_148027816.1	WP_148027816.1 [89-107]		0	2039.13	55
	TRUE	High	[R].LLTQTAATNGIAQSLYSK.[D]		1	1	2	WP_148027816.1	WP_148027816.1 [335-352]		0	1880.01	82
	TRUE	High	[K].LLADLEK.[K]		1	1	1	WP_148027816.1	WP_148027816.1 [319-325]		0	801.472	44
	TRUE	High	[K].GFQLALGNFADDCVAKPEGCPLGDTR.[Q]	2xCarbamidomethyl [C13; C20]	1	1	1	WP_148027816.1	WP_148027816.1 [284-309]	WP_148027816.1 2xCarbamidomethyl [C296; C303]	0	2808.31	56
	TRUE	High	[K].GQGHGAYDSKDPCVQSK.[V]	1xCarbamidomethyl [C13]	1	1	2	WP_148027816.1	WP_148027816.1 [495-511]	WP_148027816.1 1xCarbamidomethyl [C507]	1	1833.82	73
	TRUE	High	[K].GVGVQLTFK.[G]		1	1	1	WP_148027816.1	WP_148027816.1 [486-494]		0	948.551	45
TRUE	WP_148023953.1	S53 family peptidase [Streptomyces lavendulae]	34	12	16	12	651	66.8	680
	Checked	Confidence	Annotated Sequence	Modifications	# Protein Groups	# Proteins	# PSMs	Master Protein Accessions	Positions in Master Proteins	Modifications in Master Proteins	# Missed Cleavages	Theo. MH+ [Da]	Ions Score (by Search Engine): A2 Mascot
	TRUE	High	[K].SWANFPGAFTSGAGGGTSSTVAEPYYQK.[G]		1	1	1	WP_148023953.1	WP_148023953.1 [456-483]		0	2838.3	37
	TRUE	High	[K].NAGPFSSYYGSK.[T]		1	1	1	WP_148023953.1	WP_148023953.1 [208-219]		0	1277.58	57
	TRUE	High	[K].TASTLPDAYGSK.[L]		1	1	1	WP_148023953.1	WP_148023953.1 [220-231]		0	1210.6	43
	TRUE	High	[R].VVPDIAAIADPNTGFLVGQTQTFPDGSQQYSEYR.[I]		1	1	1	WP_148023953.1	WP_148023953.1 [501-534]		0	3684.78	40
	TRUE	High	[K].TSQLHQSLPANFTR.[T]		1	1	2	WP_148023953.1	WP_148023953.1 [289-302]		0	1599.82	51
	TRUE	High	[R].VAITDAYASPTIAYDAGTYAAK.[N]		1	1	2	WP_148023953.1	WP_148023953.1 [260-281]		0	2233.1	130
	TRUE	High	[K].AIGFANPSIYAK.[F]		1	1	1	WP_148023953.1	WP_148023953.1 [560-571]		0	1251.67	60
	TRUE	High	[R].IGGTSLAAPTIAAVQALAQQAGGGK.[A]		1	1	2	WP_148023953.1	WP_148023953.1 [535-559]		0	2251.24	81
	TRUE	High	[K].GDKYLWETGWGTEK.[S]		1	1	1	WP_148023953.1	WP_148023953.1 [434-447]		1	1669.79	31
	TRUE	High	[K].GYDDVTGVGSPADGYVASYAK.[N]		1	1	1	WP_148023953.1	WP_148023953.1 [625-645]		0	2091.95	91
	TRUE	High	[K].GVVPDSLAK.[A]		1	1	1	WP_148023953.1	WP_148023953.1 [484-492]		0	885.504	29
	TRUE	High	[K].GVFHDVTDNPTGHGLGVVR.[V]		1	1	2	WP_148023953.1	WP_148023953.1 [576-594]		0	1976.99	53
TRUE	WP_148025933.1	hydrolase [Streptomyces lavendulae]	34	7	15	7	493	50	671	Oxidation [M132; M142; M153]; Carbamidomethyl [C400]
	Checked	Confidence	Annotated Sequence	Modifications	# Protein Groups	# Proteins	# PSMs	Master Protein Accessions	Positions in Master Proteins	Modifications in Master Proteins	# Missed Cleavages	Theo. MH+ [Da]	Ions Score (by Search Engine): A2 Mascot
	TRUE	High	[K].TAIMNFVK.[N]	1xOxidation [M4]	1	1	2	WP_148025933.1	WP_148025933.1 [139-146]	WP_148025933.1 1xOxidation [M142]	0	939.497	49
	TRUE	High	[K].SLFADGTTATLKPADNAAAK.[G]		1	1	3	WP_148025933.1	WP_148025933.1 [223-242]		0	1963.01	115
	TRUE	High	[R].SGYSGNTGAFFLTSTFGAGR.[V]		1	1	1	WP_148025933.1	WP_148025933.1 [248-267]		0	1997.94	68
	TRUE	High	[K].SGYPAAISDNTDPVLNGSFGK.[V]		1	1	2	WP_148025933.1	WP_148025933.1 [199-219]		0	2110.01	89
	TRUE	High	[K].NGGGLFMISDHTGADR.[N]		1	1	1	WP_148025933.1	WP_148025933.1 [147-162]		0	1647.75	58
	TRUE	High	[K].NGGGLFMISDHTGADR.[N]	1xOxidation [M7]	1	1	2	WP_148025933.1	WP_148025933.1 [147-162]	WP_148025933.1 1xOxidation [M153]	0	1663.75	83
	TRUE	High	[K].VITNAAGESAHSGSYYAWLDGYGTATTDTLSQPVAVPAGCTSAK.[L]	1xCarbamidomethyl [C40]	1	1	2	WP_148025933.1	WP_148025933.1 [361-404]	WP_148025933.1 1xCarbamidomethyl [C400]	0	4446.08	54
	TRUE	High	[K].TLPSGQSLTYGGSSAQDLSHFDELVLPEPNTMFTTAEK.[T]	1xOxidation [M32]	1	1	2	WP_148025933.1	WP_148025933.1 [101-138]	WP_148025933.1 1xOxidation [M132]	0	4084.93	23
TRUE	WP_148027900.1	glycoside hydrolase family 18 protein [Streptomyces lavendulae]	23	6	9	6	575	57.9	664	Oxidation [M428; M435; M466]; Carbamidomethyl [C469]	yeeC2
	Checked	Confidence	Annotated Sequence	Modifications	# Protein Groups	# Proteins	# PSMs	Master Protein Accessions	Positions in Master Proteins	Modifications in Master Proteins	# Missed Cleavages	Theo. MH+ [Da]	Ions Score (by Search Engine): A2 Mascot
	TRUE	High	[K].SAAVTATTASAGTGGNTGGSLPK.[H]		1	1	2	WP_148027900.1	WP_148027900.1 [262-284]		0	1976.99	94
	TRUE	High	[K].ISDVPAAYDIIAVAFADASTTR.[G]		1	1	1	WP_148027900.1	WP_148027900.1 [303-324]		0	2267.16	57
	TRUE	High	[K].DILTVVNTQYYNSGSMLGCDGK.[V]	1xCarbamidomethyl [C19]; 1xOxidation [M16]	1	1	2	WP_148027900.1	WP_148027900.1 [451-472]	WP_148027900.1 1xCarbamidomethyl [C469]; 1xOxidation [M466]	0	2451.12	130
	TRUE	High	[K].AGPSLIITMAPQTIDMQSTSASYFQTALNVK.[D]	2xOxidation [M9; M16]	1	1	1	WP_148027900.1	WP_148027900.1 [420-450]	WP_148027900.1 2xOxidation [M428; M435]	0	3316.64	101
	TRUE	High	[R].GAVSFTLDSADLGGYTVDQFK.[A]		1	1	2	WP_148027900.1	WP_148027900.1 [325-345]		0	2191.06	124
	TRUE	High	[K].HAVTGYWQNFNNGAK.[V]		1	1	1	WP_148027900.1	WP_148027900.1 [285-299]		0	1706.8	80
TRUE	WP_111582178.1	MULTISPECIES: HNH endonuclease family protein [Streptomyces]	44	7	15	7	214	23.3	645	Carbamidomethyl [C76; C182; C214]
	Checked	Confidence	Annotated Sequence	Modifications	# Protein Groups	# Proteins	# PSMs	Master Protein Accessions	Positions in Master Proteins	Modifications in Master Proteins	# Missed Cleavages	Theo. MH+ [Da]	Ions Score (by Search Engine): A2 Mascot
	TRUE	High	[K].TALQNDLSGC.[-]	1xCarbamidomethyl [C10]	1	1	1	WP_111582178.1	WP_111582178.1 [205-214]	WP_111582178.1 1xCarbamidomethyl [C214]	0	1078.48	25
	TRUE	High	[R].QAFANDVTRPQLLAVTDNVNQSK.[G]		1	1	3	WP_111582178.1	WP_111582178.1 [143-165]		0	2529.31	60
	TRUE	High	[R].TAYDCTYVR.[A]	1xCarbamidomethyl [C5]	1	1	1	WP_111582178.1	WP_111582178.1 [178-186]	WP_111582178.1 1xCarbamidomethyl [C182]	0	1148.5	52
	TRUE	High	[R].DKFPTWITIEGTCNTR.[E]	1xCarbamidomethyl [C13]	1	1	2	WP_111582178.1	WP_111582178.1 [64-79]	WP_111582178.1 1xCarbamidomethyl [C76]	1	1938.94	71
	TRUE	High	[K].GDQDPATWIPSR.[T]		1	1	4	WP_111582178.1	WP_111582178.1 [166-177]		0	1342.64	65
	TRUE	High	[R].GYLSQLTVAAEDR.[T]		1	1	3	WP_111582178.1	WP_111582178.1 [46-58]		0	1422.72	94
	TRUE	High	[K].YYYNLSVDPAEK.[T]		1	1	1	WP_111582178.1	WP_111582178.1 [193-204]		0	1461.69	60
TRUE	WP_037661546.1	MULTISPECIES: calcium homeostasis/redox stress adaptation protein [Streptomyces]	70	9	13	8	191	20.4	643	Oxidation [M155]
	Checked	Confidence	Annotated Sequence	Modifications	# Protein Groups	# Proteins	# PSMs	Master Protein Accessions	Positions in Master Proteins	Modifications in Master Proteins	# Missed Cleavages	Theo. MH+ [Da]	Ions Score (by Search Engine): A2 Mascot
	TRUE	High	[R].QQSFGQVR.[N]		1	1	1	WP_037661546.1	WP_037661546.1 [118-125]		0	949.485	66
	TRUE	High	[K].SPDGSVEHTGDNITGEGEGDDEQIK.[I]		1	1	2	WP_037661546.1	WP_037661546.1 [68-92]		0	2586.11	72
	TRUE	High	[K].IVFPVSIYDAENR.[GQ]		2	2	1	WP_111583906.1; WP_037661546.1	WP_111583906.1 [105-117]; WP_037661546.1 [105-117]		0	1522.79	51
	TRUE	High	[K].VISDQHFVFFNNLK.[S]		1	1	2	WP_037661546.1	WP_037661546.1 [54-67]		0	1707.89	51
	TRUE	High	[R].YDLSEDASTETAMVFGELYR.[N]	1xOxidation [M13]	1	1	2	WP_037661546.1	WP_037661546.1 [143-162]	WP_037661546.1 1xOxidation [M155]	0	2313.02	118
	TRUE	High	[R].TTTGTDFDLDASALLLNNSGK.[V]		1	1	2	WP_037661546.1	WP_037661546.1 [33-53]		0	2154.06	115
	TRUE	High	[R].AIGQGYASGLR.[G]		1	1	1	WP_037661546.1	WP_037661546.1 [171-181]		0	1092.58	58
	TRUE	High	[K].INLAGVPADVDK.[I]		1	1	1	WP_037661546.1	WP_037661546.1 [93-104]		0	1211.66	49
	TRUE	High	[R].GIAQDFGVNV.[-]		1	1	1	WP_037661546.1	WP_037661546.1 [182-191]		0	1019.52	18
TRUE	WP_148023977.1	HtaA domain-containing protein [Streptomyces lavendulae]	23	10	13	10	504	48.8	606
	Checked	Confidence	Annotated Sequence	Modifications	# Protein Groups	# Proteins	# PSMs	Master Protein Accessions	Positions in Master Proteins	Modifications in Master Proteins	# Missed Cleavages	Theo. MH+ [Da]	Ions Score (by Search Engine): A2 Mascot
	TRUE	High	[K].RSEDVVLADLK.[A]		1	1	2	WP_148023977.1	WP_148023977.1 [349-359]		1	1244.68	50
	TRUE	High	[R].SEDVVLADLK.[A]		1	1	1	WP_148023977.1	WP_148023977.1 [350-359]		0	1088.58	53
	TRUE	High	[K].QQDVPLAK.[V]		1	1	1	WP_148023977.1	WP_148023977.1 [137-144]		0	898.499	60
	TRUE	High	[R].ITTSGGAK.[Q]		1	1	1	WP_148023977.1	WP_148023977.1 [269-276]		0	734.404	35
	TRUE	High	[K].NDVITVNGVTATLTDAGAK.[A]		1	1	1	WP_148023977.1	WP_148023977.1 [369-387]		0	1859.97	86
	TRUE	High	[R].TYVVSGPAQGR.[I]		1	1	1	WP_148023977.1	WP_148023977.1 [258-268]		0	1134.59	47
	TRUE	High	[K].AFSGYYTK.[G]		1	1	1	WP_148023977.1	WP_148023977.1 [388-395]		0	936.446	35
	TRUE	High	[R].LNHGTGTLTADVTSLGK.[R]		1	1	2	WP_148023977.1	WP_148023977.1 [332-348]		0	1684.89	98
	TRUE	High	[K].GHESNGTYGLDLTLSDLHAR.[L]		1	1	2	WP_148023977.1	WP_148023977.1 [312-331]		0	2156.04	82
	TRUE	High	[K].GAIADGTLGWGVK.[E]		1	1	1	WP_148023977.1	WP_148023977.1 [241-253]		0	1244.66	45
TRUE	WP_148024380.1	aminopeptidase P family protein [Streptomyces lavendulae]	37	16	19	16	486	53.7	556	Oxidation [M481]
	Checked	Confidence	Annotated Sequence	Modifications	# Protein Groups	# Proteins	# PSMs	Master Protein Accessions	Positions in Master Proteins	Modifications in Master Proteins	# Missed Cleavages	Theo. MH+ [Da]	Ions Score (by Search Engine): A2 Mascot
	TRUE	High	[R].RADEVEAWMAALKH.[-]	1xOxidation [M9]	1	1	1	WP_148024380.1	WP_148024380.1 [473-486]	WP_148024380.1 1xOxidation [M481]	2	1642.8	35
	TRUE	High	[R].SNDTEYAFR.[S]		1	1	1	WP_148024380.1	WP_148024380.1 [85-93]		0	1102.48	37
	TRUE	High	[R].LVIPAGNLK.[T]		1	1	1	WP_148024380.1	WP_148024380.1 [74-82]		0	924.588	21
	TRUE	High	[R].LVKDDFEIR.[E]		1	1	2	WP_148024380.1	WP_148024380.1 [216-224]		1	1134.62	38
	TRUE	High	[K].LVEWGLVEGPVER.[V]		1	1	1	WP_148024380.1	WP_148024380.1 [369-381]		0	1482.8	80
	TRUE	High	[K].VTAERDEELR.[V]		1	2	2	WP_148024380.1	WP_148024380.1 [199-208]		1	1217.61	30
	TRUE	High	[R].YIEGTFFLR.[A]		1	2	1	WP_148024380.1	WP_148024380.1 [254-262]		0	1145.6	46
	TRUE	High	[R].VFLSELR.[L]		1	1	1	WP_148024380.1	WP_148024380.1 [209-215]		0	863.499	37
	TRUE	High	[RK].VLELGLQR.[R]		1	2	1	WP_148024380.1	WP_148024380.1 [382-389]		0	927.562	54
	TRUE	High	[K].VLDKAEATSER.[Y]		1	1	2	WP_148024380.1	WP_148024380.1 [243-253]		1	1218.63	61
	TRUE	High	[R].DLKPVEQAAETAR.[R]		1	1	1	WP_148024380.1	WP_148024380.1 [48-60]		0	1427.75	38
	TRUE	High	[K].AVDSTVR.[G]		1	1	1	WP_148024380.1	WP_148024380.1 [229-235]		0	747.4	32
	TRUE	High	[R].IEDDILVTEDGNR.[N]		1	1	1	WP_148024380.1	WP_148024380.1 [452-464]		0	1488.72	37
	TRUE	High	[K].KVYDAVYEAQEAGIAAVKPGAK.[F]		1	1	1	WP_148024380.1	WP_148024380.1 [332-353]		1	2278.21	31
	TRUE	High	[R].GFEDVVK.[V]		1	1	1	WP_148024380.1	WP_148024380.1 [236-242]		0	793.409	32
	TRUE	High	[R].HSLTESEALYGIPAADVR.[E]		1	1	1	WP_148024380.1	WP_148024380.1 [151-168]		0	1928.97	72
TRUE	WP_148023358.1	M1 family metallopeptidase [Streptomyces lavendulae]	32	12	15	12	495	54	548
	Checked	Confidence	Annotated Sequence	Modifications	# Protein Groups	# Proteins	# PSMs	Master Protein Accessions	Positions in Master Proteins	Modifications in Master Proteins	# Missed Cleavages	Theo. MH+ [Da]	Ions Score (by Search Engine): A2 Mascot
	TRUE	High	[K].SAYGFTTWHR.[T]		1	1	2	WP_148023358.1	WP_148023358.1 [138-147]		0	1225.57	43
	TRUE	High	[R].QLADQVYSSHPADDPFWK.[V]		1	1	1	WP_148023358.1	WP_148023358.1 [362-379]		0	2103.98	40
	TRUE	High	[R].QDRPQATYLATLAIGR.[F]		1	1	1	WP_148023358.1	WP_148023358.1 [211-226]		0	1773.96	48
	TRUE	High	[R].YTGVPSTK.[S]		1	1	1	WP_148023358.1	WP_148023358.1 [130-137]		0	852.446	43
	TRUE	High	[K].VAPGDPGPDDQFDDAVYDR.[G]		1	1	1	WP_148023358.1	WP_148023358.1 [380-398]		0	2048.88	80
	TRUE	High	[R].FDITTSR.[S]		1	1	1	WP_148023358.1	WP_148023358.1 [227-233]		0	839.426	49
	TRUE	High	[K].EHAYGNASVADFEK.[Y]		1	1	1	WP_148023358.1	WP_148023358.1 [425-438]		0	1537.69	66
	TRUE	High	[K].ATYDVSVSVPK.[G]		1	1	1	WP_148023358.1	WP_148023358.1 [175-185]		0	1165.61	46
	TRUE	High	[K].ASFTHAEQHELVITPK.[R]		1	1	2	WP_148023358.1	WP_148023358.1 [100-115]		0	1807.93	44
	TRUE	High	[R].GAAAIQALR.[D]		1	1	1	WP_148023358.1	WP_148023358.1 [399-407]		0	870.516	52
	TRUE	High	[R].GVPVLNAYSEDLGAGDAAAR.[A]		1	1	2	WP_148023358.1	WP_148023358.1 [237-256]		0	1945.96	79
	TRUE	High	[K].GTPITVEVR.[Y]		1	1	1	WP_148023358.1	WP_148023358.1 [121-129]		0	971.552	41
TRUE	WP_187279165.1	spherulation-specific family 4 protein [Streptomyces lavendulae]	38	9	13	9	305	32	546	Oxidation [M256]
	Checked	Confidence	Annotated Sequence	Modifications	# Protein Groups	# Proteins	# PSMs	Master Protein Accessions	Positions in Master Proteins	Modifications in Master Proteins	# Missed Cleavages	Theo. MH+ [Da]	Ions Score (by Search Engine): A2 Mascot
	TRUE	High	[R].QTVAVPAYFNPADGDLWAR.[L]		1	1	2	WP_187279165.1	WP_187279165.1 [48-66]		0	2091.03	62
	TRUE	High	[K].IWHLIHTTGSQAR.[M]		1	1	2	WP_187279165.1	WP_187279165.1 [243-255]		0	1519.81	36
	TRUE	High	[R].LSSPAPGAGLAVANPQSGPGDGKDGGYASAIK.[N]		1	1	2	WP_187279165.1	WP_187279165.1 [67-98]		1	2910.46	52
	TRUE	High	[R].LSSPAPGAGLAVANPQSGPGDGK.[D]		1	1	2	WP_187279165.1	WP_187279165.1 [67-89]		0	2048.04	87
	TRUE	High	[R].MQNAIALSK.[Q]	1xOxidation [M1]	1	1	1	WP_187279165.1	WP_187279165.1 [256-264]	WP_187279165.1 1xOxidation [M256]	0	991.524	47
	TRUE	High	[K].VIGYVDSGYLGTK.[G]		1	1	1	WP_187279165.1	WP_187279165.1 [107-119]		0	1371.72	69
	TRUE	High	[K].DGGYASAIK.[N]		1	1	1	WP_187279165.1	WP_187279165.1 [90-98]		0	881.436	36
	TRUE	High	[R].ASWEASADPSK.[I]		1	1	1	WP_187279165.1	WP_187279165.1 [232-242]		0	1148.52	46
	TRUE	High	[K].GWTAPDGGTSIDDWVDGAER.[N]		1	1	1	WP_187279165.1	WP_187279165.1 [120-139]		0	2104.92	128
TRUE	WP_148024865.1	N-acetylmuramoyl-L-alanine amidase [Streptomyces lavendulae]	23	8	16	8	631	66.1	541	Oxidation [M310; M611]; Carbamidomethyl [C440; C452]
	Checked	Confidence	Annotated Sequence	Modifications	# Protein Groups	# Proteins	# PSMs	Master Protein Accessions	Positions in Master Proteins	Modifications in Master Proteins	# Missed Cleavages	Theo. MH+ [Da]	Ions Score (by Search Engine): A2 Mascot
	TRUE	High	[R].SSDGAVTQMVPTK.[D]	1xOxidation [M9]	1	1	2	WP_148024865.1	WP_148024865.1 [302-314]	WP_148024865.1 1xOxidation [M310]	0	1336.64	78
	TRUE	High	[R].SSDGAVTQMVPTK.[D]		1	1	1	WP_148024865.1	WP_148024865.1 [302-314]		0	1320.65	37
	TRUE	High	[K].SMYTIQYNHR.[T]	1xOxidation [M2]	1	1	2	WP_148024865.1	WP_148024865.1 [610-619]	WP_148024865.1 1xOxidation [M611]	0	1328.61	65
	TRUE	High	[K].SMYTIQYNHR.[T]		1	1	2	WP_148024865.1	WP_148024865.1 [610-619]		0	1312.61	34
	TRUE	High	[R].TALVYAADVTAR.[-]		1	1	2	WP_148024865.1	WP_148024865.1 [620-631]		0	1250.67	48
	TRUE	High	[R].TAPSVTAPLFGDQAIHPDGVGTDSVNDWGSTAAAGQQFVVADR.[Q]		1	1	2	WP_148024865.1	WP_148024865.1 [466-508]		0	4326.07	67
	TRUE	High	[R].TQSSNFVYLR.[T]		1	1	1	WP_148024865.1	WP_148024865.1 [456-465]		0	1214.62	36
	TRUE	High	[R].VCPSDDPTGATPECTER.[T]	2xCarbamidomethyl [C2; C14]	1	1	1	WP_148024865.1	WP_148024865.1 [439-455]	WP_148024865.1 2xCarbamidomethyl [C440; C452]	0	1891.78	75
	TRUE	High	[R].FGIPLDR.[Q]		1	1	1	WP_148024865.1	WP_148024865.1 [364-370]		0	817.457	39
	TRUE	High	[R].IDSIVIHDTESSYDAALNAFQKPGGGSAHYVIR.[S]		1	1	2	WP_148024865.1	WP_148024865.1 [269-301]		0	3531.75	62
TRUE	WP_148026752.1	MULTISPECIES: N-acetylglucosamine/diacetylchitobiose ABC transporter substrate-binding protein [Streptomyces]	33	12	13	12	480	51.9	510	Oxidation [M67; M130; M132; M244; M370; M376]
	Checked	Confidence	Annotated Sequence	Modifications	# Protein Groups	# Proteins	# PSMs	Master Protein Accessions	Positions in Master Proteins	Modifications in Master Proteins	# Missed Cleavages	Theo. MH+ [Da]	Ions Score (by Search Engine): A2 Mascot
	TRUE	High	[K].SLSAYNGGTDGIELTPGLK.[S]		1	1	1	WP_148026752.1	WP_148026752.1 [391-409]		0	1892.96	129
	TRUE	High	[K].MEFVLFDGGFGK.[E]		1	1	1	WP_148026752.1	WP_148026752.1 [67-78]		0	1346.64	49
	TRUE	High	[K].MEFVLFDGGFGK.[E]	1xOxidation [M1]	1	1	1	WP_148026752.1	WP_148026752.1 [67-78]	WP_148026752.1 1xOxidation [M67]	0	1362.64	56
	TRUE	High	[R].LTPAEAIK.[K]		1	1	1	WP_148026752.1	WP_148026752.1 [452-459]		0	842.498	21
	TRUE	High	[K].YPYYIPFSLYPMIGK.[V]	1xOxidation [M12]	1	1	1	WP_148026752.1	WP_148026752.1 [233-247]	WP_148026752.1 1xOxidation [M244]	0	1867.93	54
	TRUE	High	[K].VGGVEVLNAIDNLEPNAWK.[H]		1	1	1	WP_148026752.1	WP_148026752.1 [248-266]		0	2038.06	49
	TRUE	High	[R].LQDWYVQLQK.[E]		1	1	1	WP_148026752.1	WP_148026752.1 [427-436]		0	1320.69	33
	TRUE	High	[K].EYAQDAVK.[I]		1	1	1	WP_148026752.1	WP_148026752.1 [79-86]		0	923.447	24
	TRUE	High	[K].ALDSLDAEYPK.[T]		1	1	1	WP_148026752.1	WP_148026752.1 [197-207]		0	1221.6	72
	TRUE	High	[K].AANPEGGMEQLR.[I]	1xOxidation [M8]	1	1	1	WP_148026752.1	WP_148026752.1 [363-374]	WP_148026752.1 1xOxidation [M370]	0	1288.6	42
	TRUE	High	[R].FNQGNPPDLIDNSGAEQMDMGVLVGK.[N]	2xOxidation [M18; M20]	1	1	1	WP_148026752.1	WP_148026752.1 [113-138]	WP_148026752.1 2xOxidation [M130; M132]	0	2778.27	47
	TRUE	High	[K].LAGSHVVNPR.[L]		1	1	1	WP_148026752.1	WP_148026752.1 [417-426]		0	1049.59	40
	TRUE	High	[R].IMLSEASSK.[N]	1xOxidation [M2]	1	1	1	WP_148026752.1	WP_148026752.1 [375-383]	WP_148026752.1 1xOxidation [M376]	0	981.492	51
TRUE	WP_148025943.1	N-acetylmuramoyl-L-alanine amidase [Streptomyces lavendulae]	36	13	17	13	656	70.2	503	Oxidation [M377; M556; M608]; Carbamidomethyl [C268; C466; C473]
	Checked	Confidence	Annotated Sequence	Modifications	# Protein Groups	# Proteins	# PSMs	Master Protein Accessions	Positions in Master Proteins	Modifications in Master Proteins	# Missed Cleavages	Theo. MH+ [Da]	Ions Score (by Search Engine): A2 Mascot
	TRUE	High	[K].SAYPAGVPVQSVVPLPYTVPAGQK.[Y]		1	1	2	WP_148025943.1	WP_148025943.1 [578-601]		0	2425.31	43
	TRUE	High	[K].SVSCEWLPAAYAQFGDDDYGNHDLGDRPASQAIK.[Y]	1xCarbamidomethyl [C4]	1	1	1	WP_148025943.1	WP_148025943.1 [265-298]	WP_148025943.1 1xCarbamidomethyl [C268]	0	3753.69	21
	TRUE	High	[R].STDGLIAQHVK.[A]		1	1	2	WP_148025943.1	WP_148025943.1 [330-340]		0	1168.63	40
	TRUE	High	[R].SIGIEHEGFLADPDAWFTEAMYR.[S]	1xOxidation [M21]	1	1	1	WP_148025943.1	WP_148025943.1 [357-379]	WP_148025943.1 1xOxidation [M377]	0	2671.21	42
	TRUE	High	[R].LYADHDVNAPLITDVGR.[G]		1	1	1	WP_148025943.1	WP_148025943.1 [483-499]		0	1868.95	44
	TRUE	High	[R].QGGLVTIRPDYATNQPAYTGCATAGEPCPAHASSEVR.[L]	2xCarbamidomethyl [C21; C28]	1	1	1	WP_148025943.1	WP_148025943.1 [446-482]	WP_148025943.1 2xCarbamidomethyl [C466; C473]	0	3902.82	65
	TRUE	High	[K].YVIGDEMPGEYYYSVTFTPDSHQVVR.[G]	1xOxidation [M7]	1	1	1	WP_148025943.1	WP_148025943.1 [602-627]	WP_148025943.1 1xOxidation [M608]	0	3068.4	58
	TRUE	High	[K].DVAWHAGNWDINAR.[S]		1	1	2	WP_148025943.1	WP_148025943.1 [343-356]		0	1624.76	56
	TRUE	High	[R].AADVTVENSAS.[-]		1	1	1	WP_148025943.1	WP_148025943.1 [646-656]		0	1063.49	43
	TRUE	High	[K].AWFQNPAK.[H]		1	1	1	WP_148025943.1	WP_148025943.1 [539-546]		0	961.489	27
	TRUE	High	[K].GMVITPK.[E]	1xOxidation [M2]	1	1	1	WP_148025943.1	WP_148025943.1 [555-561]	WP_148025943.1 1xOxidation [M556]	0	761.423	30
	TRUE	High	[R].GDDLYYEIQYGHR.[V]		1	1	2	WP_148025943.1	WP_148025943.1 [628-640]		0	1628.73	52
	TRUE	High	[R].GTAPTIDVNDVSSR.[A]		1	1	1	WP_148025943.1	WP_148025943.1 [500-513]		0	1431.71	57
TRUE	WP_148026879.1	peptide-binding protein [Streptomyces lavendulae]	30	15	16	15	526	57	502	Oxidation [M238; M380]
	Checked	Confidence	Annotated Sequence	Modifications	# Protein Groups	# Proteins	# PSMs	Master Protein Accessions	Positions in Master Proteins	Modifications in Master Proteins	# Missed Cleavages	Theo. MH+ [Da]	Ions Score (by Search Engine): A2 Mascot
	TRUE	High	[R].RQNDAVTIR.[Y]		1	1	2	WP_148026879.1	WP_148026879.1 [222-230]		1	1072.59	44
	TRUE	High	[R].QNDAVTIR.[Y]		1	1	1	WP_148026879.1	WP_148026879.1 [223-230]		0	916.485	45
	TRUE	High	[K].QIDVTYR.[G]		1	1	1	WP_148026879.1	WP_148026879.1 [246-252]		0	894.468	45
	TRUE	High	[K].SYVVGYQK.[G]		1	1	1	WP_148026879.1	WP_148026879.1 [405-412]		0	943.488	20
	TRUE	High	[K].VPLTLWYTTDR.[Y]		1	1	1	WP_148026879.1	WP_148026879.1 [362-372]		0	1364.72	31
	TRUE	High	[R].YGSETALMFK.[E]	1xOxidation [M8]	1	1	1	WP_148026879.1	WP_148026879.1 [373-382]	WP_148026879.1 1xOxidation [M380]	0	1162.54	62
	TRUE	High	[R].YFQDSAGMVK.[A]	1xOxidation [M8]	1	1	1	WP_148026879.1	WP_148026879.1 [231-240]	WP_148026879.1 1xOxidation [M238]	0	1161.52	58
	TRUE	High	[K].FADGDPLNAEAVK.[Y]		1	1	1	WP_148026879.1	WP_148026879.1 [107-119]		0	1346.66	69
	TRUE	High	[K].AIAQLVDR.[G]		1	1	1	WP_148026879.1	WP_148026879.1 [300-307]		0	885.515	48
	TRUE	High	[R].LLPLWQGR.[Q]		1	1	1	WP_148026879.1	WP_148026879.1 [486-493]		0	982.583	29
	TRUE	High	[R].GLAADDILALQR.[Q]		1	1	1	WP_148026879.1	WP_148026879.1 [253-264]		0	1255.7	71
	TRUE	High	[K].GLVGHTTAFFDTYGDPSTDKAR.[T]		1	1	1	WP_148026879.1	WP_148026879.1 [329-350]		1	2356.12	23
	TRUE	High	[K].GLVGHTTAFFDTYGDPSTDK.[A]		1	1	1	WP_148026879.1	WP_148026879.1 [329-348]		0	2128.98	47
	TRUE	High	[K].GEYPVFGR.[G]		1	1	1	WP_148026879.1	WP_148026879.1 [413-420]		0	924.457	28
	TRUE	High	[R].GWSPDFPDADNFIAPFTGAHNALGTPYPAK.[E]		1	1	1	WP_148026879.1	WP_148026879.1 [421-450]		0	3174.5	38
TRUE	WP_202440166.1	MULTISPECIES: aconitate hydratase AcnA [Streptomyces]	20	15	16	15	910	97.8	484	Oxidation [M562; M580; M666; M668; M733; M900]
	Checked	Confidence	Annotated Sequence	Modifications	# Protein Groups	# Proteins	# PSMs	Master Protein Accessions	Positions in Master Proteins	Modifications in Master Proteins	# Missed Cleavages	Theo. MH+ [Da]	Ions Score (by Search Engine): A2 Mascot
	TRUE	High	[R].RGNHEVMIR.[G]	1xOxidation [M7]	1	1	1	WP_202440166.1	WP_202440166.1 [727-735]	WP_202440166.1 1xOxidation [M733]	1	1127.57	20
	TRUE	High	[R].RDFNSYGSR.[R]		1	1	1	WP_202440166.1	WP_202440166.1 [718-726]		1	1101.51	43
	TRUE	High	[K].MNYLASPPLVVAYAIAGSMK.[V]	2xOxidation [M1; M19]	1	1	2	WP_202440166.1	WP_202440166.1 [562-581]	WP_202440166.1 2xOxidation [M562; M580]	0	2128.08	61
	TRUE	High	[R].NGGIMQYVLR.[N]	1xOxidation [M5]	1	1	1	WP_202440166.1	WP_202440166.1 [896-905]	WP_202440166.1 1xOxidation [M900]	0	1166.6	52
	TRUE	High	[K].VVTDYFDK.[A]		1	1	1	WP_202440166.1	WP_202440166.1 [491-498]		0	986.483	53
	TRUE	High	[K].YLTEHGVER.[R]		1	1	1	WP_202440166.1	WP_202440166.1 [709-717]		0	1103.55	33
	TRUE	High	[R].DALGTDQDGNPVYLK.[D]		1	1	1	WP_202440166.1	WP_202440166.1 [587-601]		0	1605.78	63
	TRUE	High	[R].EAVAALGGDPAK.[I]		1	1	1	WP_202440166.1	WP_202440166.1 [105-116]		0	1098.58	36
	TRUE	High	[K].AGLTPYLDK.[L]		1	1	1	WP_202440166.1	WP_202440166.1 [499-507]		0	977.53	65
	TRUE	High	[K].AVIAESYER.[I]		1	1	1	WP_202440166.1	WP_202440166.1 [811-819]		0	1037.53	23
	TRUE	High	[K].AVNDHDLAVVSVLSGNR.[N]		1	1	1	WP_202440166.1	WP_202440166.1 [534-550]		0	1765.92	34
	TRUE	High	[R].IDTPGEADYYR.[N]		1	1	1	WP_202440166.1	WP_202440166.1 [885-895]		0	1299.59	38
	TRUE	High	[R].KPPYFEGMGMEPAPVADITGAR.[V]	2xOxidation [M8; M10]	1	1	1	WP_202440166.1	WP_202440166.1 [659-680]	WP_202440166.1 2xOxidation [M666; M668]	0	2366.12	60
	TRUE	High	[K].LGDSVTTDHISPAGAIK.[A]		1	1	1	WP_202440166.1	WP_202440166.1 [685-701]		0	1681.88	29
	TRUE	High	[K].GTALLGVK.[A]		1	1	1	WP_202440166.1	WP_202440166.1 [803-810]		0	758.477	33
TRUE	WP_148023642.1	MULTISPECIES: ABC transporter substrate-binding protein [Streptomyces]	29	10	13	10	348	36.9	467	Oxidation [M109; M182; M193]
	Checked	Confidence	Annotated Sequence	Modifications	# Protein Groups	# Proteins	# PSMs	Master Protein Accessions	Positions in Master Proteins	Modifications in Master Proteins	# Missed Cleavages	Theo. MH+ [Da]	Ions Score (by Search Engine): A2 Mascot
	TRUE	High	[R].QITQPLQR.[M]		1	1	1	WP_148023642.1	WP_148023642.1 [174-181]		0	983.563	44
	TRUE	High	[K].RFEAAAAR.[L]		1	1	1	WP_148023642.1	WP_148023642.1 [204-211]		1	891.48	42
	TRUE	High	[K].SGPWSFKDDR.[G]		1	1	2	WP_148023642.1	WP_148023642.1 [49-58]		1	1194.55	47
	TRUE	High	[K].SGPWSFK.[D]		1	1	1	WP_148023642.1	WP_148023642.1 [49-55]		0	808.399	46
	TRUE	High	[R].SSAIQPADITKPTWK.[K]		1	1	1	WP_148023642.1	WP_148023642.1 [292-306]		0	1642.88	46
	TRUE	High	[R].MWDLAESLGADMK.[A]	2xOxidation [M1; M12]	1	1	1	WP_148023642.1	WP_148023642.1 [182-194]	WP_148023642.1 2xOxidation [M182; M193]	0	1498.66	81
	TRUE	High	[K].AGQVIAR.[S]		1	1	1	WP_148023642.1	WP_148023642.1 [313-319]		0	714.426	45
	TRUE	High	[K].ALGVNFVEPPESAKK.[Q]		1	1	1	WP_148023642.1	WP_148023642.1 [250-264]		1	1585.86	29
	TRUE	High	[K].ALGVNFVEPPESAK.[K]		1	1	1	WP_148023642.1	WP_148023642.1 [250-263]		0	1457.76	30
	TRUE	High	[K].GVFGPTTTTGGKPDVQAGDMDVSK.[V]	1xOxidation [M20]	1	1	2	WP_148023642.1	WP_148023642.1 [90-113]	WP_148023642.1 1xOxidation [M109]	0	2381.13	91
	TRUE	High	[K].GVFGPTTTTGGKPDVQAGDMDVSK.[V]		1	1	1	WP_148023642.1	WP_148023642.1 [90-113]		0	2365.13	31
TRUE	WP_187279044.1	hypothetical protein [Streptomyces lavendulae]	5	6	9	6	1310	135.8	467	Oxidation [M1066]
	Checked	Confidence	Annotated Sequence	Modifications	# Protein Groups	# Proteins	# PSMs	Master Protein Accessions	Positions in Master Proteins	Modifications in Master Proteins	# Missed Cleavages	Theo. MH+ [Da]	Ions Score (by Search Engine): A2 Mascot
	TRUE	High	[R].LTAGTTLR.[T]		1	1	1	WP_187279044.1	WP_187279044.1 [1146-1153]		0	832.489	52
	TRUE	High	[K].VLMAGGSTK.[D]	1xOxidation [M3]	1	1	1	WP_187279044.1	WP_187279044.1 [1064-1072]	WP_187279044.1 1xOxidation [M1066]	0	879.46	39
	TRUE	High	[K].VLMAGGSTK.[D]		1	1	1	WP_187279044.1	WP_187279044.1 [1064-1072]		0	863.466	50
	TRUE	High	[R].TVDGTTVTVR.[D]		1	1	2	WP_187279044.1	WP_187279044.1 [1154-1163]		0	1048.56	71
	TRUE	High	[R].TYNLTVADLHTYYVLAGR.[T]		1	1	1	WP_187279044.1	WP_187279044.1 [1174-1191]		0	2070.07	94
	TRUE	High	[K].DIESVEVGDQVVATDPATGITGSR.[T]		1	1	2	WP_187279044.1	WP_187279044.1 [1073-1096]		0	2416.18	108
	TRUE	High	[R].ADRLTAGTTLR.[T]		1	1	1	WP_187279044.1	WP_187279044.1 [1143-1153]		1	1174.65	44
TRUE	WP_187279318.1	GH92 family glycosyl hydrolase [Streptomyces lavendulae]	6	9	12	9	1267	137.1	465		yeeA1
	Checked	Confidence	Annotated Sequence	Modifications	# Protein Groups	# Proteins	# PSMs	Master Protein Accessions	Positions in Master Proteins	Modifications in Master Proteins	# Missed Cleavages	Theo. MH+ [Da]	Ions Score (by Search Engine): A2 Mascot
	TRUE	High	[R].TGETFSER.[F]		1	1	1	WP_187279318.1	WP_187279318.1 [173-180]		0	926.421	62
	TRUE	High	[R].TYALTSANDHAERDPR.[D]		1	1	1	WP_187279318.1	WP_187279318.1 [138-153]		1	1816.86	14
	TRUE	High	[R].TYALTSANDHAER.[D]		1	1	1	WP_187279318.1	WP_187279318.1 [138-150]		0	1448.68	45
	TRUE	High	[R].DWTLLGSTDGKDWK.[S]		1	1	1	WP_187279318.1	WP_187279318.1 [154-167]		1	1621.79	35
	TRUE	High	[K].ENLADGESGTK.[W]		1	1	2	WP_187279318.1	WP_187279318.1 [106-116]		0	1120.51	63
	TRUE	High	[R].ASGENAGAGEVKENLADGESGTK.[W]		1	1	3	WP_187279318.1	WP_187279318.1 [94-116]		1	2191.01	105
	TRUE	High	[R].ASGENAGAGEVK.[E]		1	1	1	WP_187279318.1	WP_187279318.1 [94-105]		0	1089.52	70
	TRUE	High	[R].ILVGYDSPTGPAK.[F]		1	1	1	WP_187279318.1	WP_187279318.1 [368-380]		0	1317.7	20
	TRUE	High	[R].IGSVAAGK.[T]		1	1	1	WP_187279318.1	WP_187279318.1 [356-363]		0	702.414	18
TRUE	WP_148023107.1	serine protease [Streptomyces lavendulae]	24	5	9	5	263	26.4	447	Carbamidomethyl [C80]; Oxidation [M81]
	Checked	Confidence	Annotated Sequence	Modifications	# Protein Groups	# Proteins	# PSMs	Master Protein Accessions	Positions in Master Proteins	Modifications in Master Proteins	# Missed Cleavages	Theo. MH+ [Da]	Ions Score (by Search Engine): A2 Mascot
	TRUE	High	[K].VVTAAHCMAGETPGGVR.[V]	1xCarbamidomethyl [C7]; 1xOxidation [M8]	1	1	2	WP_148023107.1	WP_148023107.1 [74-90]	WP_148023107.1 1xCarbamidomethyl [C80]; 1xOxidation [M81]	0	1728.82	72
	TRUE	High	[K].VVTAAHCMAGETPGGVR.[V]	1xCarbamidomethyl [C7]	1	1	1	WP_148023107.1	WP_148023107.1 [74-90]	WP_148023107.1 1xCarbamidomethyl [C80]	0	1712.82	42
	TRUE	High	[R].TKLNGTDGTVSEVSK.[I]		1	1	2	WP_148023107.1	WP_148023107.1 [96-110]		1	1535.79	101
	TRUE	High	[R].LATFSDQVTAQVNS.[-]		1	1	1	WP_148023107.1	WP_148023107.1 [250-263]		0	1480.73	42
	TRUE	High	[K].LNGTDGTVSEVSK.[I]		1	1	2	WP_148023107.1	WP_148023107.1 [98-110]		0	1306.65	54
	TRUE	High	[R].ILGWGTTSENGSSSNQLR.[T]		1	1	1	WP_148023107.1	WP_148023107.1 [159-176]		0	1906.93	90
TRUE	WP_187279124.1	lactonase family protein [Streptomyces lavendulae]	49	14	16	14	397	40.9	439	Carbamidomethyl [C393]
	Checked	Confidence	Annotated Sequence	Modifications	# Protein Groups	# Proteins	# PSMs	Master Protein Accessions	Positions in Master Proteins	Modifications in Master Proteins	# Missed Cleavages	Theo. MH+ [Da]	Ions Score (by Search Engine): A2 Mascot
	TRUE	High	[R].SAGGPFASPVAVCALPL.[-]	1xCarbamidomethyl [C13]	1	1	1	WP_187279124.1	WP_187279124.1 [381-397]	WP_187279124.1 1xCarbamidomethyl [C393]	0	1613.84	30
	TRUE	High	[R].QIAFSPDGR.[L]		1	1	1	WP_187279124.1	WP_187279124.1 [347-355]		0	990.5	53
	TRUE	High	[R].SGTVTVFHVDTERGELR.[S]		1	1	1	WP_187279124.1	WP_187279124.1 [364-380]		1	1902.97	24
	TRUE	High	[R].SGTVTVFHVDTER.[G]		1	1	1	WP_187279124.1	WP_187279124.1 [364-376]		0	1447.72	41
	TRUE	High	[R].LTIGEPQSTGATGDVTNYPAQLLVTADGR.[Y]		1	1	1	WP_187279124.1	WP_187279124.1 [280-308]		0	2945.49	60
	TRUE	High	[R].QDGGVTAVR.[L]		1	1	1	WP_187279124.1	WP_187279124.1 [117-125]		0	902.469	62
	TRUE	High	[R].WLLSANYTSGSVAVHPIGASGALGER.[T]		1	1	1	WP_187279124.1	WP_187279124.1 [153-178]		0	2613.34	20
	TRUE	High	[R].YAVEAEGAR.[L]		1	1	1	WP_187279124.1	WP_187279124.1 [323-331]		0	965.469	36
	TRUE	High	[R].YAFLANR.[G]		1	1	1	WP_187279124.1	WP_187279124.1 [309-315]		0	854.452	35
	TRUE	High	[R].TDLVTHTSPAPGPGQEGPHAHQFR.[T]		1	1	2	WP_187279124.1	WP_187279124.1 [179-202]		0	2537.23	51
	TRUE	High	[R].LLGTVPVGGDFPR.[Q]		1	1	1	WP_187279124.1	WP_187279124.1 [334-346]		0	1327.74	32
	TRUE	High	[R].LLFAANQR.[S]		1	1	1	WP_187279124.1	WP_187279124.1 [356-363]		0	932.531	31
	TRUE	High	[R].HLTFHPGGR.[H]		1	1	1	WP_187279124.1	WP_187279124.1 [248-256]		0	1021.53	29
	TRUE	High	[R].GTLGEVSQAHTRPGAGPR.[H]		1	1	2	WP_187279124.1	WP_187279124.1 [230-247]		0	1790.93	47
TRUE	WP_148023044.1	Tat pathway signal sequence domain protein [Streptomyces lavendulae]	46	5	7	5	216	21	438	Carbamidomethyl [C73; C159; C193]
	Checked	Confidence	Annotated Sequence	Modifications	# Protein Groups	# Proteins	# PSMs	Master Protein Accessions	Positions in Master Proteins	Modifications in Master Proteins	# Missed Cleavages	Theo. MH+ [Da]	Ions Score (by Search Engine): A2 Mascot
	TRUE	High	[K].TANADNSITFTNQQFTK.[V]		1	1	2	WP_148023044.1	WP_148023044.1 [170-186]		0	1900.9	80
	TRUE	High	[K].VSGSSLCFSTAYFSAK.[Y]	1xCarbamidomethyl [C7]	1	1	1	WP_148023044.1	WP_148023044.1 [187-202]	WP_148023044.1 1xCarbamidomethyl [C193]	0	1711.8	90
	TRUE	High	[K].CGTSQFTAK.[V]	1xCarbamidomethyl [C1]	1	1	1	WP_148023044.1	WP_148023044.1 [73-81]	WP_148023044.1 1xCarbamidomethyl [C73]	0	999.456	62
	TRUE	High	[K].LNTLLGSVTCVYQGPSLAGK.[T]	1xCarbamidomethyl [C10]	1	1	2	WP_148023044.1	WP_148023044.1 [150-169]	WP_148023044.1 1xCarbamidomethyl [C159]	0	2078.1	86
	TRUE	High	[K].GSAGGTAVAVGDTLTSPLASGTSATFYSSSTGTSGVK.[C]		1	1	1	WP_148023044.1	WP_148023044.1 [36-72]		0	3350.62	103
TRUE	WP_187279371.1	branched-chain amino acid ABC transporter substrate-binding protein [Streptomyces lavendulae]	29	8	11	8	407	42.9	416	Oxidation [M275]
	Checked	Confidence	Annotated Sequence	Modifications	# Protein Groups	# Proteins	# PSMs	Master Protein Accessions	Positions in Master Proteins	Modifications in Master Proteins	# Missed Cleavages	Theo. MH+ [Da]	Ions Score (by Search Engine): A2 Mascot
	TRUE	High	[K].VVDAVQHNSFDGISGK.[I]		1	1	2	WP_187279371.1	WP_187279371.1 [357-372]		0	1672.83	62
	TRUE	High	[K].TVPGVTFK.[V]		1	1	1	WP_187279371.1	WP_187279371.1 [75-82]		0	848.488	23
	TRUE	High	[K].DGKLPDDAR.[A]		1	1	1	WP_187279371.1	WP_187279371.1 [346-354]		1	986.49	61
	TRUE	High	[K].AIPATGQQNATQLVAEK.[D]		1	1	1	WP_187279371.1	WP_187279371.1 [90-106]		0	1739.93	90
	TRUE	High	[K].AAEGDLATSIGVPVDTLPAAK.[D]		1	1	2	WP_187279371.1	WP_187279371.1 [287-307]		0	1996.06	36
	TRUE	High	[K].AVGQVIK.[D]		1	1	1	WP_187279371.1	WP_187279371.1 [339-345]		0	714.451	36
	TRUE	High	[K].KYPGDYGTYGSYSYDATTAIIK.[A]		1	1	1	WP_187279371.1	WP_187279371.1 [317-338]		1	2434.14	58
	TRUE	High	[K].IPLFGGDGMFTPTYINTAGK.[A]	1xOxidation [M9]	1	1	2	WP_187279371.1	WP_187279371.1 [267-286]	WP_187279371.1 1xOxidation [M275]	0	2116.04	66
TRUE	WP_111584300.1	MULTISPECIES: hypothetical protein [Streptomyces]	60	9	11	9	184	19.2	403
	Checked	Confidence	Annotated Sequence	Modifications	# Protein Groups	# Proteins	# PSMs	Master Protein Accessions	Positions in Master Proteins	Modifications in Master Proteins	# Missed Cleavages	Theo. MH+ [Da]	Ions Score (by Search Engine): A2 Mascot
	TRUE	High	[R].VVSGDVVYLINQYGSHHTYLDTNGVSDQAGAR.[Y]		1	1	2	WP_111584300.1	WP_111584300.1 [65-96]		0	3435.66	44
	TRUE	High	[R].VVSATGKATGAR.[V]		1	1	1	WP_111584300.1	WP_111584300.1 [53-64]		1	1117.63	46
	TRUE	High	[K].VSATTTK.[D]		1	1	1	WP_111584300.1	WP_111584300.1 [99-105]		0	707.393	47
	TRUE	High	[R].YKVSATTTK.[D]		1	1	1	WP_111584300.1	WP_111584300.1 [97-105]		1	998.552	45
	TRUE	High	[K].YGVSTSPYSDR.[G]		1	1	2	WP_111584300.1	WP_111584300.1 [162-172]		0	1231.56	59
	TRUE	High	[K].WHIFGVR.[S]		1	1	1	WP_111584300.1	WP_111584300.1 [114-120]		0	914.5	25
	TRUE	High	[R].TDDLVHLLNDYGSANGGFLDSNGR.[S]		1	1	1	WP_111584300.1	WP_111584300.1 [130-153]		0	2550.19	96
	TRUE	High	[R].GPATSEWR.[V]		1	1	1	WP_111584300.1	WP_111584300.1 [45-52]		0	903.432	42
	TRUE	High	[R].GTGTGSWK.[V]		1	1	1	WP_111584300.1	WP_111584300.1 [173-180]		0	793.384	46
TRUE	WP_148024717.1	hypothetical protein [Streptomyces lavendulae]	9	7	10	7	939	98.5	371	Oxidation [M836; M839; M929]
	Checked	Confidence	Annotated Sequence	Modifications	# Protein Groups	# Proteins	# PSMs	Master Protein Accessions	Positions in Master Proteins	Modifications in Master Proteins	# Missed Cleavages	Theo. MH+ [Da]	Ions Score (by Search Engine): A2 Mascot
	TRUE	High	[R].VTLSGPVDVDMSAMFGVTPPAGGK.[E]	2xOxidation [M11; M14]	1	1	2	WP_148024717.1	WP_148024717.1 [826-849]	WP_148024717.1 2xOxidation [M836; M839]	0	2365.14	73
	TRUE	High	[R].VTEGQSLK.[W]		1	1	1	WP_148024717.1	WP_148024717.1 [816-823]		0	861.468	46
	TRUE	High	[R].TSADITLPTVK.[D]		1	1	1	WP_148024717.1	WP_148024717.1 [892-902]		0	1145.64	69
	TRUE	High	[K].DKVAEPEESVR.[F]		1	1	2	WP_148024717.1	WP_148024717.1 [903-913]		1	1258.63	49
	TRUE	High	[K].DVTAAWLR.[D]		1	1	1	WP_148024717.1	WP_148024717.1 [855-862]		0	931.5	35
	TRUE	High	[R].FQQLDDR.[T]		1	1	1	WP_148024717.1	WP_148024717.1 [914-920]		0	921.442	35
	TRUE	High	[R].KDGMLLEGSVLNAS.[-]	1xOxidation [M4]	1	1	1	WP_148024717.1	WP_148024717.1 [926-939]	WP_148024717.1 1xOxidation [M929]	1	1449.73	39
	TRUE	High	[R].KDGMLLEGSVLNAS.[-]		1	1	1	WP_148024717.1	WP_148024717.1 [926-939]		1	1433.73	52
TRUE	WP_148023776.1	superoxide dismutase [Streptomyces lavendulae]	24	4	5	4	215	23.5	344
	Checked	Confidence	Annotated Sequence	Modifications	# Protein Groups	# Proteins	# PSMs	Master Protein Accessions	Positions in Master Proteins	Modifications in Master Proteins	# Missed Cleavages	Theo. MH+ [Da]	Ions Score (by Search Engine): A2 Mascot
	TRUE	High	[R].RYEAATSR.[A]		1	1	1	WP_148023776.1	WP_148023776.1 [200-207]		1	953.48	24
	TRUE	High	[K].ESFGSFAGLK.[G]		1	1	1	WP_148023776.1	WP_148023776.1 [108-117]		0	1042.52	61
	TRUE	High	[K].AAATTQGSGWGVLAYEPLSGR.[L]		1	1	2	WP_148023776.1	WP_148023776.1 [123-143]		0	2092.05	137
	TRUE	High	[K].GANDTLEQLAEAR.[D]		1	1	1	WP_148023776.1	WP_148023776.1 [39-51]		0	1387.68	116
TRUE	WP_181516543.1	MULTISPECIES: N-acetylmuramoyl-L-alanine amidase [Streptomyces]	49	7	11	7	198	22.2	343	Carbamidomethyl [C106; C156]
	Checked	Confidence	Annotated Sequence	Modifications	# Protein Groups	# Proteins	# PSMs	Master Protein Accessions	Positions in Master Proteins	Modifications in Master Proteins	# Missed Cleavages	Theo. MH+ [Da]	Ions Score (by Search Engine): A2 Mascot
	TRUE	High	[R].SADGHVAQCVR.[E]	1xCarbamidomethyl [C9]	1	1	3	WP_181516543.1	WP_181516543.1 [98-108]	WP_181516543.1 1xCarbamidomethyl [C106]	0	1199.56	54
	TRUE	High	[K].QVTAHYLVR.[S]		1	1	2	WP_181516543.1	WP_181516543.1 [89-97]		0	1086.61	52
	TRUE	High	[R].SVGIEHEGWVDQPAYFTNALYEQSAK.[L]		1	1	1	WP_181516543.1	WP_181516543.1 [125-150]		0	2939.38	63
	TRUE	High	[K].LTASVCDR.[Y]	1xCarbamidomethyl [C6]	1	1	1	WP_181516543.1	WP_181516543.1 [151-158]	WP_181516543.1 1xCarbamidomethyl [C156]	0	921.446	48
	TRUE	High	[K].DREHIIGHYQVPGTDHTDPGPSWDWVR.[Y]		1	1	1	WP_181516543.1	WP_181516543.1 [164-190]		1	3170.48	38
	TRUE	High	[R].ESDIAWHAGNWSYNTR.[S]		1	1	2	WP_181516543.1	WP_181516543.1 [109-124]		0	1906.85	52
	TRUE	High	[R].EHIIGHYQVPGTDHTDPGPSWDWVR.[Y]		1	1	1	WP_181516543.1	WP_181516543.1 [166-190]		0	2899.35	30
TRUE	WP_148026343.1	insulinase family protein [Streptomyces lavendulae]	22	9	9	9	456	48	342
	Checked	Confidence	Annotated Sequence	Modifications	# Protein Groups	# Proteins	# PSMs	Master Protein Accessions	Positions in Master Proteins	Modifications in Master Proteins	# Missed Cleavages	Theo. MH+ [Da]	Ions Score (by Search Engine): A2 Mascot
	TRUE	High	[R].SFGQVLR.[S]		1	1	1	WP_148026343.1	WP_148026343.1 [309-315]		0	806.452	42
	TRUE	High	[R].ISLEVPASR.[L]		1	1	1	WP_148026343.1	WP_148026343.1 [104-112]		0	971.552	37
	TRUE	High	[R].QLAATGTVEATAAVVNAFPVDR.[L]		1	1	1	WP_148026343.1	WP_148026343.1 [405-426]		0	2201.16	53
	TRUE	High	[R].QGTEETVEK.[I]		1	1	1	WP_148026343.1	WP_148026343.1 [176-184]		0	1020.48	62
	TRUE	High	[R].TLAAEGLTDAER.[D]		1	1	1	WP_148026343.1	WP_148026343.1 [350-361]		0	1246.63	65
	TRUE	High	[R].DVAVQNLVGVAPLK.[Y]		1	1	1	WP_148026343.1	WP_148026343.1 [362-375]		0	1422.83	64
	TRUE	High	[K].ELFPATAR.[M]		1	1	1	WP_148026343.1	WP_148026343.1 [163-170]		0	904.489	18
	TRUE	High	[K].GLGLAADALR.[A]		1	1	1	WP_148026343.1	WP_148026343.1 [116-125]		0	956.552	44
	TRUE	High	[R].GALDNGLTVLR.[C]		1	1	1	WP_148026343.1	WP_148026343.1 [23-33]		0	1128.64	61
TRUE	WP_148023628.1	ABC transporter substrate-binding protein [Streptomyces lavendulae]	31	11	14	11	441	47.8	338	Oxidation [M254; M261; M405]
	Checked	Confidence	Annotated Sequence	Modifications	# Protein Groups	# Proteins	# PSMs	Master Protein Accessions	Positions in Master Proteins	Modifications in Master Proteins	# Missed Cleavages	Theo. MH+ [Da]	Ions Score (by Search Engine): A2 Mascot
	TRUE	High	[K].SWDVAMTVATSDMSAK.[L]	2xOxidation [M6; M13]	1	1	1	WP_148023628.1	WP_148023628.1 [249-264]	WP_148023628.1 2xOxidation [M254; M261]	0	1731.76	41
	TRUE	High	[K].QASFPSTPSAYPNLKPAADTTAYFSNAPLTQIFSDSAK.[T]		1	1	2	WP_148023628.1	WP_148023628.1 [354-391]		0	4004.96	40
	TRUE	High	[R].YYDKDGNVIWDK.[S]		1	1	1	WP_148023628.1	WP_148023628.1 [231-242]		1	1515.71	20
	TRUE	High	[K].TIPTQIFGIK.[D]		1	1	1	WP_148023628.1	WP_148023628.1 [392-401]		0	1117.66	33
	TRUE	High	[K].TPAEGWDAAAK.[E]		1	1	1	WP_148023628.1	WP_148023628.1 [423-433]		0	1116.53	39
	TRUE	High	[R].TDVYWPK.[V]		1	1	1	WP_148023628.1	WP_148023628.1 [87-93]		0	908.451	29
	TRUE	High	[K].DQPMTTAITDVGILQVEQK.[G]	1xOxidation [M4]	1	1	2	WP_148023628.1	WP_148023628.1 [402-420]	WP_148023628.1 1xOxidation [M405]	0	2103.06	53
	TRUE	High	[K].EAIALAK.[W]		1	1	1	WP_148023628.1	WP_148023628.1 [333-339]		0	715.435	50
	TRUE	High	[K].EIKDVLGQ.[-]		1	1	1	WP_148023628.1	WP_148023628.1 [434-441]		1	901.499	18
	TRUE	High	[K].AGLPTDR.[D]		1	1	1	WP_148023628.1	WP_148023628.1 [175-181]		0	729.389	43
	TRUE	High	[K].GKTPAEGWDAAAK.[E]		1	1	2	WP_148023628.1	WP_148023628.1 [421-433]		1	1301.65	44
TRUE	WP_037661547.1	MULTISPECIES: TerD family protein [Streptomyces]	44	6	9	6	192	20.6	338	Oxidation [M55; M113]; Carbamidomethyl [C48]
	Checked	Confidence	Annotated Sequence	Modifications	# Protein Groups	# Proteins	# PSMs	Master Protein Accessions	Positions in Master Proteins	Modifications in Master Proteins	# Missed Cleavages	Theo. MH+ [Da]	Ions Score (by Search Engine): A2 Mascot
	TRUE	High	[R].STTGAPFDLDASALLCGANNR.[V]	1xCarbamidomethyl [C16]	1	1	2	WP_037661547.1	WP_037661547.1 [33-53]	WP_037661547.1 1xCarbamidomethyl [C48]	0	2151.01	41
	TRUE	High	[R].VVNQSDGQELAR.[Y]		1	1	2	WP_037661547.1	WP_037661547.1 [131-142]		0	1315.66	78
	TRUE	High	[R].VMGDEWFVFYNQLK.[S]	1xOxidation [M2]	1	1	1	WP_037661547.1	WP_037661547.1 [54-67]	WP_037661547.1 1xOxidation [M55]	0	1791.84	32
	TRUE	High	[R].AVGQGYASGLR.[G]		1	1	1	WP_037661547.1	WP_037661547.1 [171-181]		0	1078.56	50
	TRUE	High	[K].IIFPVSIHMADER.[G]	1xOxidation [M9]	1	1	1	WP_037661547.1	WP_037661547.1 [105-117]	WP_037661547.1 1xOxidation [M113]	0	1543.79	25
	TRUE	High	[K].IIFPVSIHMADER.[G]		1	1	1	WP_037661547.1	WP_037661547.1 [105-117]		0	1527.8	53
	TRUE	High	[R].GQTFGQVSNAFIR.[V]		1	1	1	WP_037661547.1	WP_037661547.1 [118-130]		0	1424.73	48
TRUE	WP_148026950.1	CehA/McbA family metallohydrolase [Streptomyces lavendulae]	27	10	11	10	513	54.9	331
	Checked	Confidence	Annotated Sequence	Modifications	# Protein Groups	# Proteins	# PSMs	Master Protein Accessions	Positions in Master Proteins	Modifications in Master Proteins	# Missed Cleavages	Theo. MH+ [Da]	Ions Score (by Search Engine): A2 Mascot
	TRUE	High	[R].SYVAESR.[H]		1	1	1	WP_148026950.1	WP_148026950.1 [399-405]		0	811.394	38
	TRUE	High	[K].VSYSYDRPSVPAGTQGNALDIGLFDQHGTELGGR.[G]		1	1	1	WP_148026950.1	WP_148026950.1 [81-114]		0	3577.73	64
	TRUE	High	[R].TPAEIAALAR.[A]		1	1	1	WP_148026950.1	WP_148026950.1 [212-221]		0	1012.58	54
	TRUE	High	[R].TTPSYAAYVR.[A]		1	1	1	WP_148026950.1	WP_148026950.1 [476-485]		0	1128.57	35
	TRUE	High	[R].ADDATPGYVPGPVR.[A]		1	1	1	WP_148026950.1	WP_148026950.1 [131-144]		0	1414.7	60
	TRUE	High	[R].AIQEGIR.[A]		1	1	1	WP_148026950.1	WP_148026950.1 [389-395]		0	786.447	28
	TRUE	High	[R].LAVTGAPR.[C]		1	1	1	WP_148026950.1	WP_148026950.1 [439-446]		0	784.468	22
	TRUE	High	[R].LALPADAPVTVR.[L]		1	1	1	WP_148026950.1	WP_148026950.1 [427-438]		0	1222.72	51
	TRUE	High	[R].HVTVSLTATGGR.[G]		1	1	1	WP_148026950.1	WP_148026950.1 [406-417]		0	1198.65	35
	TRUE	High	[R].HETAAGPVPGALAAFTNPVFLGAS.[-]		1	1	2	WP_148026950.1	WP_148026950.1 [490-513]		0	2295.18	49
TRUE	WP_148025845.1	M1 family peptidase [Streptomyces lavendulae]	21	8	8	8	620	64.7	329	Oxidation [M542]; Carbamidomethyl [C278]
	Checked	Confidence	Annotated Sequence	Modifications	# Protein Groups	# Proteins	# PSMs	Master Protein Accessions	Positions in Master Proteins	Modifications in Master Proteins	# Missed Cleavages	Theo. MH+ [Da]	Ions Score (by Search Engine): A2 Mascot
	TRUE	High	[K].ITNSMAYWDAHSSR.[Y]	1xOxidation [M5]	1	1	1	WP_148025845.1	WP_148025845.1 [538-551]	WP_148025845.1 1xOxidation [M542]	0	1654.73	46
	TRUE	High	[K].VTNVTGGTAGDLSVACTALK.[I]	1xCarbamidomethyl [C16]	1	1	1	WP_148025845.1	WP_148025845.1 [263-282]	WP_148025845.1 1xCarbamidomethyl [C278]	0	1934.99	81
	TRUE	High	[K].VTLDHPTSLLVPATGTSTDTPGTSGR.[T]		1	1	1	WP_148025845.1	WP_148025845.1 [357-382]		0	2581.31	59
	TRUE	High	[R].YSTVVYGYGK.[C]		1	1	1	WP_148025845.1	WP_148025845.1 [552-561]		0	1136.56	50
	TRUE	High	[R].TITTATASK.[V]		1	1	1	WP_148025845.1	WP_148025845.1 [383-391]		0	893.494	55
	TRUE	High	[R].FGHDGAYSFIGNALPVLAIR.[D]		1	1	1	WP_148025845.1	WP_148025845.1 [312-331]		0	2118.11	33
	TRUE	High	[K].FGSTTLASWSNLDK.[S]		1	1	1	WP_148025845.1	WP_148025845.1 [135-148]		0	1526.75	52
	TRUE	High	[K].AAAQAATSTDLTSFWTQHR.[I]		1	1	1	WP_148025845.1	WP_148025845.1 [599-617]		0	2062.99	44
TRUE	WP_148025884.1	MULTISPECIES: sugar hydrolase [Streptomyces]	34	8	9	8	399	42.1	324	Oxidation [M242; M280]; Carbamidomethyl [C304]
	Checked	Confidence	Annotated Sequence	Modifications	# Protein Groups	# Proteins	# PSMs	Master Protein Accessions	Positions in Master Proteins	Modifications in Master Proteins	# Missed Cleavages	Theo. MH+ [Da]	Ions Score (by Search Engine): A2 Mascot
	TRUE	High	[R].RADGSTSTTGQLK.[Q]		1	1	2	WP_148025884.1	WP_148025884.1 [180-192]		1	1321.67	53
	TRUE	High	[R].STLLVSSQAPDNTPGDFYQDAVTNQYAK.[A]		1	1	1	WP_148025884.1	WP_148025884.1 [330-357]		0	3030.43	54
	TRUE	High	[R].IYFSYGQK.[L]		1	1	1	WP_148025884.1	WP_148025884.1 [114-121]		0	1005.5	33
	TRUE	High	[K].QGGWPGFFDALR.[A]		1	1	1	WP_148025884.1	WP_148025884.1 [193-204]		0	1350.66	49
	TRUE	High	[R].VSGNVMNFTDTSGAVVTSFQKPDADSVFGCHK.[L]	1xCarbamidomethyl [C30]; 1xOxidation [M6]	1	1	1	WP_148025884.1	WP_148025884.1 [275-306]	WP_148025884.1 1xCarbamidomethyl [C304]; 1xOxidation [M280]	0	3418.57	27
	TRUE	High	[K].YASSTLTVTPFADQPDKK.[F]		1	1	1	WP_148025884.1	WP_148025884.1 [253-270]		1	1968.99	46
	TRUE	High	[R].ADGSTSTTGQLK.[Q]		1	1	1	WP_148025884.1	WP_148025884.1 [181-192]		0	1165.57	72
	TRUE	High	[R].ALSPLYGVETGALPAGAMDDYVNR.[V]	1xOxidation [M18]	1	1	1	WP_148025884.1	WP_148025884.1 [225-248]	WP_148025884.1 1xOxidation [M242]	0	2496.21	49
TRUE	WP_148026603.1	MULTISPECIES: glycine hydroxymethyltransferase [Streptomyces]	17	7	7	7	482	51.5	319
	Checked	Confidence	Annotated Sequence	Modifications	# Protein Groups	# Proteins	# PSMs	Master Protein Accessions	Positions in Master Proteins	Modifications in Master Proteins	# Missed Cleavages	Theo. MH+ [Da]	Ions Score (by Search Engine): A2 Mascot
	TRUE	High	[R].SYGTDPATGLIDYEALR.[A]		1	1	1	WP_148026603.1	WP_148026603.1 [187-203]		0	1841.89	20
	TRUE	High	[R].NVDTVESLAAEHAR.[E]		1	1	1	WP_148026603.1	WP_148026603.1 [82-95]		0	1511.74	53
	TRUE	High	[M].PEQPLSTESTAFR.[A]		1	1	1	WP_148026603.1	WP_148026603.1 [2-14]		0	1462.72	69
	TRUE	High	[K].VSEEIAQR.[A]		1	1	1	WP_148026603.1	WP_148026603.1 [458-465]		0	931.484	60
	TRUE	High	[K].YAEGTVGR.[R]		1	1	1	WP_148026603.1	WP_148026603.1 [67-74]		0	852.421	54
	TRUE	High	[R].VLAATEPGTTK.[S]		1	1	1	WP_148026603.1	WP_148026603.1 [433-443]		0	1087.6	53
	TRUE	High	[R].VADAIGQEVTDQR.[A]		1	1	1	WP_148026603.1	WP_148026603.1 [27-39]		0	1401.7	88
TRUE	WP_148027107.1	adenosylhomocysteinase [Streptomyces lavendulae]	19	8	9	8	485	52.8	306
	Checked	Confidence	Annotated Sequence	Modifications	# Protein Groups	# Proteins	# PSMs	Master Protein Accessions	Positions in Master Proteins	Modifications in Master Proteins	# Missed Cleavages	Theo. MH+ [Da]	Ions Score (by Search Engine): A2 Mascot
	TRUE	High	[K].VPGLETAESDEHR.[V]		1	1	1	WP_148027107.1	WP_148027107.1 [166-178]		0	1439.68	83
	TRUE	High	[K].WTQLASEIR.[G]		1	1	1	WP_148027107.1	WP_148027107.1 [195-203]		0	1103.58	52
	TRUE	High	[K].VIIVLSEGR.[L]		1	1	1	WP_148027107.1	WP_148027107.1 [388-396]		0	985.604	27
	TRUE	High	[K].VADLSLAEFGR.[K]		1	1	1	WP_148027107.1	WP_148027107.1 [12-22]		0	1177.62	50
	TRUE	High	[R].DGVLLFPAINVNDAVTK.[S]		1	1	1	WP_148027107.1	WP_148027107.1 [222-238]		0	1785.97	33
	TRUE	High	[K].EYAESQPLAGAR.[V]		1	1	1	WP_148027107.1	WP_148027107.1 [41-52]		0	1291.63	30
	TRUE	High	[R].ATDVLIGGK.[T]		1	1	1	WP_148027107.1	WP_148027107.1 [258-266]		0	873.504	58
	TRUE	High	[R].GVTEETTTGVHR.[L]		1	1	2	WP_148027107.1	WP_148027107.1 [204-215]		0	1286.63	39
TRUE	WP_148024690.1	MULTISPECIES: lytic polysaccharide monooxygenase [Streptomyces]	47	6	7	6	201	21.3	300	Carbamidomethyl [C43; C51; C78]	yeeC6
	Checked	Confidence	Annotated Sequence	Modifications	# Protein Groups	# Proteins	# PSMs	Master Protein Accessions	Positions in Master Proteins	Modifications in Master Proteins	# Missed Cleavages	Theo. MH+ [Da]	Ions Score (by Search Engine): A2 Mascot
	TRUE	High	[K].QGWNQNHPLSR.[S]		1	1	1	WP_148024690.1	WP_148024690.1 [132-142]		0	1336.65	37
	TRUE	High	[R].FAQLSSPTTPSGAAWPTTQVTGGQSYTFR.[W]		1	1	2	WP_148024690.1	WP_148024690.1 [85-113]		0	3044.47	74
	TRUE	High	[K].LCANGTVK.[G]	1xCarbamidomethyl [C2]	1	1	1	WP_148024690.1	WP_148024690.1 [42-49]	WP_148024690.1 1xCarbamidomethyl [C43]	0	862.445	27
	TRUE	High	[K].GFPATGPADGQLCNGSVDR.[F]	1xCarbamidomethyl [C13]	1	1	1	WP_148024690.1	WP_148024690.1 [66-84]	WP_148024690.1 1xCarbamidomethyl [C78]	0	1918.87	79
	TRUE	High	[K].GCGDIQYEPQSVEGPK.[G]	1xCarbamidomethyl [C2]	1	1	1	WP_148024690.1	WP_148024690.1 [50-65]	WP_148024690.1 1xCarbamidomethyl [C51]	0	1763.79	83
	TRUE	High	[R].HATTDFKYYVTK.[Q]		1	1	1	WP_148024690.1	WP_148024690.1 [120-131]		1	1473.74	18
TRUE	WP_148024704.1	transglycosylase domain-containing protein [Streptomyces lavendulae]	12	8	10	8	941	95.5	283	Oxidation [M677; M711]
	Checked	Confidence	Annotated Sequence	Modifications	# Protein Groups	# Proteins	# PSMs	Master Protein Accessions	Positions in Master Proteins	Modifications in Master Proteins	# Missed Cleavages	Theo. MH+ [Da]	Ions Score (by Search Engine): A2 Mascot
	TRUE	High	[R].AAADTTTAMLK.[S]	1xOxidation [M9]	1	1	1	WP_148024704.1	WP_148024704.1 [703-713]	WP_148024704.1 1xOxidation [M711]	0	1109.55	63
	TRUE	High	[K].SVVQGGTATAAQAAGR.[A]		1	1	2	WP_148024704.1	WP_148024704.1 [714-729]		0	1444.75	66
	TRUE	High	[K].SYGQITVTK.[A]		1	1	1	WP_148024704.1	WP_148024704.1 [595-603]		0	996.536	46
	TRUE	High	[R].ITPNTQYDGTSERPVQGWSGGAYAPQNEDQK.[S]		1	1	1	WP_148024704.1	WP_148024704.1 [564-594]		0	3394.56	25
	TRUE	High	[R].NGTDEIKLPDSNVEQAVSR.[A]		1	1	1	WP_148024704.1	WP_148024704.1 [684-702]		1	2072.03	76
	TRUE	High	[K].TGQVVAMYGGIDYVK.[Q]		1	1	1	WP_148024704.1	WP_148024704.1 [512-526]		0	1600.8	24
	TRUE	High	[R].GYLVDAVK.[H]		1	1	1	WP_148024704.1	WP_148024704.1 [438-445]		0	864.483	23
	TRUE	High	[K].HGTYTMVK.[K]	1xOxidation [M6]	1	1	1	WP_148024704.1	WP_148024704.1 [672-679]	WP_148024704.1 1xOxidation [M677]	0	952.456	29
	TRUE	High	[K].HGTYTMVK.[K]		1	1	1	WP_148024704.1	WP_148024704.1 [672-679]		0	936.461	36
TRUE	WP_148024786.1	S1 family peptidase [Streptomyces lavendulae]	20	7	7	7	518	53.4	281	Carbamidomethyl [C184]; Oxidation [M450]
	Checked	Confidence	Annotated Sequence	Modifications	# Protein Groups	# Proteins	# PSMs	Master Protein Accessions	Positions in Master Proteins	Modifications in Master Proteins	# Missed Cleavages	Theo. MH+ [Da]	Ions Score (by Search Engine): A2 Mascot
	TRUE	High	[K].SDGATLCK.[G]	1xCarbamidomethyl [C7]	1	1	1	WP_148024786.1	WP_148024786.1 [178-185]	WP_148024786.1 1xCarbamidomethyl [C184]	0	851.393	62
	TRUE	High	[K].QLAPPNTAAWKDDVQHLTVGR.[F]		1	1	1	WP_148024786.1	WP_148024786.1 [353-373]		1	2317.2	55
	TRUE	High	[K].SVWTHAVDVTSANTGGR.[T]		1	1	1	WP_148024786.1	WP_148024786.1 [308-324]		0	1757.86	100
	TRUE	High	[R].WNDGHVSLFTGVDAK.[G]		1	1	1	WP_148024786.1	WP_148024786.1 [492-506]		0	1645.8	56
	TRUE	High	[R].WTDGETTIYPGMSAK.[A]	1xOxidation [M12]	1	1	1	WP_148024786.1	WP_148024786.1 [439-453]	WP_148024786.1 1xOxidation [M450]	0	1672.75	36
	TRUE	High	[K].ALPGEIK.[V]		1	1	1	WP_148024786.1	WP_148024786.1 [454-460]		0	727.435	20
	TRUE	High	[K].HAVHLTAGYYTGDSAGGTR.[H]		1	1	1	WP_148024786.1	WP_148024786.1 [251-269]		0	1933.92	32
TRUE	WP_148026228.1	insulinase family protein [Streptomyces lavendulae]	30	10	10	10	464	50.8	277	Oxidation [M180; M359]
	Checked	Confidence	Annotated Sequence	Modifications	# Protein Groups	# Proteins	# PSMs	Master Protein Accessions	Positions in Master Proteins	Modifications in Master Proteins	# Missed Cleavages	Theo. MH+ [Da]	Ions Score (by Search Engine): A2 Mascot
	TRUE	High	[R].QRYDNVPYGTAFEK.[L]		1	1	1	WP_148026228.1	WP_148026228.1 [147-160]		1	1687.81	29
	TRUE	High	[K].LTALSYPEGHPYHHTPIGSMTDLDAATLEDAR.[H]	1xOxidation [M20]	1	1	1	WP_148026228.1	WP_148026228.1 [161-192]	WP_148026228.1 1xOxidation [M180]	0	3495.65	44
	TRUE	High	[K].YFGSIPGHDGKPAPR.[D]		1	1	1	WP_148026228.1	WP_148026228.1 [224-238]		0	1598.81	20
	TRUE	High	[R].YAVLFGDPQLALNAVQR.[I]		1	1	1	WP_148026228.1	WP_148026228.1 [387-403]		0	1875.01	37
	TRUE	High	[R].TAVAAGFGLLR.[L]		1	1	1	WP_148026228.1	WP_148026228.1 [305-315]		0	1075.63	46
	TRUE	High	[R].FAEEGPTAEEMER.[A]	1xOxidation [M11]	1	1	1	WP_148026228.1	WP_148026228.1 [349-361]	WP_148026228.1 1xOxidation [M359]	0	1511.63	63
	TRUE	High	[R].EVIVEEVPAR.[A]		1	1	1	WP_148026228.1	WP_148026228.1 [252-261]		0	1140.63	35
	TRUE	High	[R].AVLVYEPK.[S]		1	1	1	WP_148026228.1	WP_148026228.1 [426-433]		0	918.529	26
	TRUE	High	[R].AQAQLER.[E]		1	1	1	WP_148026228.1	WP_148026228.1 [362-368]		0	815.437	49
	TRUE	High	[R].ILEVTPEEVR.[E]		1	1	1	WP_148026228.1	WP_148026228.1 [404-413]		0	1184.65	46
TRUE	WP_148024868.1	M4 family metallopeptidase [Streptomyces lavendulae]	11	6	10	2	549	57.1	273	Oxidation [M428]
	Checked	Confidence	Annotated Sequence	Modifications	# Protein Groups	# Proteins	# PSMs	Master Protein Accessions	Positions in Master Proteins	Modifications in Master Proteins	# Missed Cleavages	Theo. MH+ [Da]	Ions Score (by Search Engine): A2 Mascot
	TRUE	High	[K].NNGVGAYSR.[V]		2	2	1	WP_148027473.1; WP_148024868.1	WP_148027473.1 [318-326]; WP_148024868.1 [316-324]		0	937.449	52
	TRUE	High	[R].YMDQPSK.[D]	1xOxidation [M2]	1	1	1	WP_148024868.1	WP_148024868.1 [427-433]	WP_148024868.1 1xOxidation [M428]	0	884.382	33
	TRUE	High	[R].YMDQPSK.[D]		1	1	1	WP_148024868.1	WP_148024868.1 [427-433]		0	868.387	30
	TRUE	High	[K].ALQIWYK.[A]		2	2	4	WP_148027473.1; WP_148024868.1	WP_148027473.1 [498-504]; WP_148024868.1 [496-502]		0	921.519	31
	TRUE	High	[K].ALTEYFTSTTDYSDAR.[Q]		1	1	1	WP_148024868.1	WP_148024868.1 [503-518]		0	1840.82	79
	TRUE	High	[K].ININGDGTPLR.[Y]		2	2	2	WP_148026295.1; WP_148024868.1	WP_148026295.1 [391-401]; WP_148024868.1 [416-426]		0	1169.63	56
	TRUE	High	[K].GDYLIGEK.[I]		2	2	1	WP_148027473.1; WP_148024868.1	WP_148027473.1 [410-417]; WP_148024868.1 [408-415]		0	894.457	28
TRUE	WP_187279304.1	FG-GAP-like repeat-containing protein [Streptomyces lavendulae]	23	7	7	7	529	52.9	263
	Checked	Confidence	Annotated Sequence	Modifications	# Protein Groups	# Proteins	# PSMs	Master Protein Accessions	Positions in Master Proteins	Modifications in Master Proteins	# Missed Cleavages	Theo. MH+ [Da]	Ions Score (by Search Engine): A2 Mascot
	TRUE	High	[R].SAPEAGIINLTAGDVTGDGR.[A]		1	1	1	WP_187279304.1	WP_187279304.1 [238-257]		0	1913.96	80
	TRUE	High	[R].VQTITQESGTVPGDSENWDK.[F]		1	1	1	WP_187279304.1	WP_187279304.1 [349-368]		0	2191.01	91
	TRUE	High	[K].VVVTYGAASGPFGR.[V]		1	1	1	WP_187279304.1	WP_187279304.1 [335-348]		0	1380.73	20
	TRUE	High	[R].TTANGPIGGK.[V]		1	1	1	WP_187279304.1	WP_187279304.1 [325-334]		0	915.489	57
	TRUE	High	[R].ADLVVNGLNPTK.[G]		1	1	1	WP_187279304.1	WP_187279304.1 [258-269]		0	1240.69	32
	TRUE	High	[K].GLASATTIPDPAPAAHDR.[F]		1	1	1	WP_187279304.1	WP_187279304.1 [169-186]		0	1760.89	20
	TRUE	High	[K].GADGTYYDVNYFVPGTATGPSATSAQR.[M]		1	1	1	WP_187279304.1	WP_187279304.1 [270-296]		0	2766.26	39
TRUE	WP_148025940.1	phospholipase C, phosphocholine-specific [Streptomyces lavendulae]	14	9	9	9	674	72.2	257	Oxidation [M370]
	Checked	Confidence	Annotated Sequence	Modifications	# Protein Groups	# Proteins	# PSMs	Master Protein Accessions	Positions in Master Proteins	Modifications in Master Proteins	# Missed Cleavages	Theo. MH+ [Da]	Ions Score (by Search Engine): A2 Mascot
	TRUE	High	[K].SAEVSVR.[Y]		1	1	1	WP_148025940.1	WP_148025940.1 [576-582]		0	747.4	18
	TRUE	High	[R].RFTGHLETGAASVSG.[-]		1	1	1	WP_148025940.1	WP_148025940.1 [660-674]		1	1489.74	18
	TRUE	High	[K].LSATPSAAGK.[D]		1	1	1	WP_148025940.1	WP_148025940.1 [98-107]		0	902.494	41
	TRUE	High	[R].VPMIVISPWTR.[G]	1xOxidation [M3]	1	1	1	WP_148025940.1	WP_148025940.1 [368-378]	WP_148025940.1 1xOxidation [M370]	0	1314.72	24
	TRUE	High	[K].VSGDLTGVFDFAHPVK.[G]		1	1	1	WP_148025940.1	WP_148025940.1 [419-434]		0	1688.86	47
	TRUE	High	[R].FLETWTAALGTPAK.[C]		1	1	1	WP_148025940.1	WP_148025940.1 [395-408]		0	1505.8	82
[truncated: 284 more rows]
